# Supplementary material for: The impact of linguistic features on CTR in Instagram ads: A study of supplement and cosmetic products
Source: PLoS One. 2026 Apr 15;21(4):e0338313. doi: 10.1371/journal.pone.0338313 (PMC13082717; doi:10.1371/journal.pone.0338313)
Supplement: S1 File — This dataset contains anonymized caption texts, product category labels (supplement or cosmetic), impressions, clicks, and computed CTR values used in the analyses. Brand identifiers and sensitive information have been masked to comply with privacy requirements. (CSV) [file pone.0338313.s002.csv]

Impressions	Clicks	CTR	CTR_log	Caption_masked	Start	End	WC	affect	posemo	negemo	social	family	female	male	friend	cogproc	tentat	certain	cause	differ	discrep	insight	bio	health	body	sexual	ingest	hear	percept	feel	see	drives	power	risk	affiliation	achieve	reward	relativ	space	time	motion	home	money	work	death	relig	leisure	informal	netspeak
4331	345	0.0796582775340568	-2.530009324183267	【NHKで話題の新事実】毎日ドッサリ！？腸内フローラを整える「裏ワザ」が話題	2021-01-12	2021-01-14	22	4.545454545	4.545454545	0.0	0.0	0.0	0.0	0.0	0.0	9.090909091	0.0	9.090909091	0.0	0.0	0.0	0.0	4.545454545	0.0	4.545454545	0.0	0.0	0.0	0.0	0.0	0.0	0.0	0.0	0.0	0.0	0.0	0.0	18.18181818	9.090909091	9.090909091	0.0	0.0	0.0	0.0	0.0	0.0	0.0	0.0	0.0
4942	353	0.0714285714285714	-2.639057329615259	【NHKで話題の新事実】毎日ドッサリ！？腸内フローラを整える「裏ワザ」が話題	2021-02-04	2021-02-05	22	4.545454545	4.545454545	0.0	0.0	0.0	0.0	0.0	0.0	9.090909091	0.0	9.090909091	0.0	0.0	0.0	0.0	4.545454545	0.0	4.545454545	0.0	0.0	0.0	0.0	0.0	0.0	0.0	0.0	0.0	0.0	0.0	0.0	18.18181818	9.090909091	9.090909091	0.0	0.0	0.0	0.0	0.0	0.0	0.0	0.0	0.0
6274	444	0.070768249920306	-2.648344826318399	【NHKで話題】私、ヨーグルトやめました！腸内フローラを整える「裏ワザ」が話題	2020-11-17	2020-11-18	23	8.695652174	4.347826087	4.347826087	0.0	0.0	0.0	0.0	0.0	0.0	0.0	0.0	0.0	0.0	0.0	0.0	4.347826087	0.0	4.347826087	0.0	0.0	0.0	0.0	0.0	0.0	4.347826087	0.0	4.347826087	0.0	4.347826087	0.0	13.04347826	8.695652174	4.347826087	0.0	0.0	0.0	0.0	0.0	0.0	0.0	0.0	0.0
8382	580	0.0691958959675495	-2.670813724944552	【NHKで話題の新事実】善玉菌が増えていないと感じたら必見！ スッキリの秘密は、善玉菌が作り出す「エキス」だった？ 毎日ドッサリ！腸内フローラを整える「裏ワザ」が話題！	2021-02-19	2021-02-23	50	4.0	2.0	0.0	2.0	0.0	0.0	0.0	0.0	10.0	0.0	6.0	2.0	0.0	0.0	2.0	2.0	0.0	2.0	0.0	0.0	0.0	2.0	2.0	0.0	2.0	0.0	0.0	0.0	0.0	2.0	12.0	4.0	6.0	2.0	0.0	0.0	0.0	0.0	0.0	0.0	0.0	0.0
5501	361	0.0656244319214688	-2.7238072145425773	【始める人増加中！】NHKで話題のフローラ健康法 ヨーグルトで満足できない人は必見！ 毎日ドッサリ！腸内フローラを整える「裏ワザ」とは	2021-02-19	2021-02-20	35	8.571428571	8.571428571	0.0	5.714285714	0.0	0.0	0.0	0.0	5.714285714	0.0	5.714285714	0.0	0.0	0.0	0.0	5.714285714	2.857142857	2.857142857	0.0	0.0	0.0	0.0	0.0	0.0	5.714285714	2.857142857	0.0	0.0	0.0	2.857142857	17.14285714	8.571428571	5.714285714	2.857142857	0.0	0.0	2.857142857	0.0	0.0	2.857142857	0.0	0.0
6090	397	0.0651888341543514	-2.7304670800167523	【ヨーグルトで満足できない人は必見！】 スッキリの秘密はNHKでも話題の「全く新しい善玉菌の増やし方」だった？ 毎日ドッサリ！腸内フローラを整える「裏ワザ」とは	2021-02-19	2021-02-21	44	4.545454545	4.545454545	0.0	4.545454545	0.0	0.0	0.0	0.0	6.818181818	0.0	6.818181818	0.0	0.0	0.0	0.0	2.272727273	0.0	2.272727273	0.0	0.0	0.0	0.0	0.0	0.0	0.0	0.0	0.0	0.0	0.0	0.0	13.63636364	4.545454545	6.818181818	2.272727273	0.0	0.0	0.0	0.0	0.0	0.0	0.0	0.0
20428	1326	0.0649109065987859	-2.734739617021728	【NHKで話題の新事実】毎日ドッサリ！？腸内フローラを整える「裏ワザ」が話題	2021-01-23	2021-01-27	22	4.545454545	4.545454545	0.0	0.0	0.0	0.0	0.0	0.0	9.090909091	0.0	9.090909091	0.0	0.0	0.0	0.0	4.545454545	0.0	4.545454545	0.0	0.0	0.0	0.0	0.0	0.0	0.0	0.0	0.0	0.0	0.0	0.0	18.18181818	9.090909091	9.090909091	0.0	0.0	0.0	0.0	0.0	0.0	0.0	0.0	0.0
5803	370	0.0637601240737549	-2.752627298552339	【NHKで話題の新事実】毎日ドッサリ！？腸内フローラを整える「裏ワザ」が話題	2020-12-16	2020-12-18	22	4.545454545	4.545454545	0.0	0.0	0.0	0.0	0.0	0.0	9.090909091	0.0	9.090909091	0.0	0.0	0.0	0.0	4.545454545	0.0	4.545454545	0.0	0.0	0.0	0.0	0.0	0.0	0.0	0.0	0.0	0.0	0.0	0.0	18.18181818	9.090909091	9.090909091	0.0	0.0	0.0	0.0	0.0	0.0	0.0	0.0	0.0
16036	1008	0.0628585682215016	-2.766868025131084	【NHKで話題の新事実】毎日ドッサリ！？腸内フローラを整える「裏ワザ」が話題	2021-02-04	2021-02-10	22	4.545454545	4.545454545	0.0	0.0	0.0	0.0	0.0	0.0	9.090909091	0.0	9.090909091	0.0	0.0	0.0	0.0	4.545454545	0.0	4.545454545	0.0	0.0	0.0	0.0	0.0	0.0	0.0	0.0	0.0	0.0	0.0	0.0	18.18181818	9.090909091	9.090909091	0.0	0.0	0.0	0.0	0.0	0.0	0.0	0.0	0.0
22591	1378	0.060997742463813	-2.7969184242836187	【NHKで話題の新事実】毎日ドッサリ！？腸内フローラを整える「裏ワザ」が話題	2021-01-05	2021-01-21	22	4.545454545	4.545454545	0.0	0.0	0.0	0.0	0.0	0.0	9.090909091	0.0	9.090909091	0.0	0.0	0.0	0.0	4.545454545	0.0	4.545454545	0.0	0.0	0.0	0.0	0.0	0.0	0.0	0.0	0.0	0.0	0.0	0.0	18.18181818	9.090909091	9.090909091	0.0	0.0	0.0	0.0	0.0	0.0	0.0	0.0	0.0
8826	538	0.0609562655789712	-2.7975986296677084	【NHKで話題の新事実】毎日ドッサリ！？腸内フローラを整える「裏ワザ」が話題	2020-11-19	2020-11-23	22	4.545454545	4.545454545	0.0	0.0	0.0	0.0	0.0	0.0	9.090909091	0.0	9.090909091	0.0	0.0	0.0	0.0	4.545454545	0.0	4.545454545	0.0	0.0	0.0	0.0	0.0	0.0	0.0	0.0	0.0	0.0	0.0	0.0	18.18181818	9.090909091	9.090909091	0.0	0.0	0.0	0.0	0.0	0.0	0.0	0.0	0.0
25320	1529	0.060387045813586	-2.806980670329052	【NHKで話題】私、ヨーグルトやめました！腸内フローラを整える「裏ワザ」が話題	2020-09-08	2020-09-11	23	8.695652174	4.347826087	4.347826087	0.0	0.0	0.0	0.0	0.0	0.0	0.0	0.0	0.0	0.0	0.0	0.0	4.347826087	0.0	4.347826087	0.0	0.0	0.0	0.0	0.0	0.0	4.347826087	0.0	4.347826087	0.0	4.347826087	0.0	13.04347826	8.695652174	4.347826087	0.0	0.0	0.0	0.0	0.0	0.0	0.0	0.0	0.0
8206	494	0.0601998537655374	-2.810085355814209	【NHKで話題の新事実】毎日ドッサリ！？腸内フローラを整える「裏ワザ」が話題	2020-12-28	2020-12-29	22	4.545454545	4.545454545	0.0	0.0	0.0	0.0	0.0	0.0	9.090909091	0.0	9.090909091	0.0	0.0	0.0	0.0	4.545454545	0.0	4.545454545	0.0	0.0	0.0	0.0	0.0	0.0	0.0	0.0	0.0	0.0	0.0	0.0	18.18181818	9.090909091	9.090909091	0.0	0.0	0.0	0.0	0.0	0.0	0.0	0.0	0.0
85739	5127	0.0597977583130197	-2.8167871051325366	【NHKで話題の新事実】毎日ドッサリ！？腸内フローラを整える「裏ワザ」が話題	2020-12-16	2021-01-23	22	4.545454545	4.545454545	0.0	0.0	0.0	0.0	0.0	0.0	9.090909091	0.0	9.090909091	0.0	0.0	0.0	0.0	4.545454545	0.0	4.545454545	0.0	0.0	0.0	0.0	0.0	0.0	0.0	0.0	0.0	0.0	0.0	0.0	18.18181818	9.090909091	9.090909091	0.0	0.0	0.0	0.0	0.0	0.0	0.0	0.0	0.0
10030	593	0.0591226321036889	-2.8281414819582564	【NHKで話題の新事実】毎日ドッサリ！？腸内フローラを整える「裏ワザ」が話題	2021-02-10	2021-02-14	22	4.545454545	4.545454545	0.0	0.0	0.0	0.0	0.0	0.0	9.090909091	0.0	9.090909091	0.0	0.0	0.0	0.0	4.545454545	0.0	4.545454545	0.0	0.0	0.0	0.0	0.0	0.0	0.0	0.0	0.0	0.0	0.0	0.0	18.18181818	9.090909091	9.090909091	0.0	0.0	0.0	0.0	0.0	0.0	0.0	0.0	0.0
52351	3056	0.0583751981815056	-2.84086416802658	【NHKで話題の新事実】毎日ドッサリ！？腸内フローラを整える「裏ワザ」が話題	2021-01-09	2021-01-17	22	4.545454545	4.545454545	0.0	0.0	0.0	0.0	0.0	0.0	9.090909091	0.0	9.090909091	0.0	0.0	0.0	0.0	4.545454545	0.0	4.545454545	0.0	0.0	0.0	0.0	0.0	0.0	0.0	0.0	0.0	0.0	0.0	0.0	18.18181818	9.090909091	9.090909091	0.0	0.0	0.0	0.0	0.0	0.0	0.0	0.0	0.0
14420	831	0.057628294036061	-2.8537416159834925	【NHKで話題の新事実】善玉菌が増えていないと感じたら必見！ スッキリの秘密は、善玉菌が作り出す「エキス」だった？ 毎日ドッサリ！腸内フローラを整える「裏ワザ」が話題！	2021-04-13	2021-04-16	50	4.0	2.0	0.0	2.0	0.0	0.0	0.0	0.0	10.0	0.0	6.0	2.0	0.0	0.0	2.0	2.0	0.0	2.0	0.0	0.0	0.0	2.0	2.0	0.0	2.0	0.0	0.0	0.0	0.0	2.0	12.0	4.0	6.0	2.0	0.0	0.0	0.0	0.0	0.0	0.0	0.0	0.0
8248	470	0.0569835111542192	-2.864993330992692	【NHKで話題の新事実】毎日ドッサリ！？腸内フローラを整える「裏ワザ」が話題	2021-01-05	2021-01-08	22	4.545454545	4.545454545	0.0	0.0	0.0	0.0	0.0	0.0	9.090909091	0.0	9.090909091	0.0	0.0	0.0	0.0	4.545454545	0.0	4.545454545	0.0	0.0	0.0	0.0	0.0	0.0	0.0	0.0	0.0	0.0	0.0	0.0	18.18181818	9.090909091	9.090909091	0.0	0.0	0.0	0.0	0.0	0.0	0.0	0.0	0.0
5504	311	0.0565043604651162	-2.8734374674339467	【NHKで話題の新事実】毎日ドッサリ！？腸内フローラを整える「裏ワザ」が話題	2021-02-02	2021-02-03	22	4.545454545	4.545454545	0.0	0.0	0.0	0.0	0.0	0.0	9.090909091	0.0	9.090909091	0.0	0.0	0.0	0.0	4.545454545	0.0	4.545454545	0.0	0.0	0.0	0.0	0.0	0.0	0.0	0.0	0.0	0.0	0.0	0.0	18.18181818	9.090909091	9.090909091	0.0	0.0	0.0	0.0	0.0	0.0	0.0	0.0	0.0
20838	1170	0.056147422977253	-2.879774494180329	【NHKで話題の新事実】毎日ドッサリ！？腸内フローラを整える「裏ワザ」が話題	2020-11-09	2020-11-11	22	4.545454545	4.545454545	0.0	0.0	0.0	0.0	0.0	0.0	9.090909091	0.0	9.090909091	0.0	0.0	0.0	0.0	4.545454545	0.0	4.545454545	0.0	0.0	0.0	0.0	0.0	0.0	0.0	0.0	0.0	0.0	0.0	0.0	18.18181818	9.090909091	9.090909091	0.0	0.0	0.0	0.0	0.0	0.0	0.0	0.0	0.0
21845	1199	0.054886701762417	-2.902484186358022	【NHKで話題の新事実】毎日ドッサリ！？腸内フローラを整える「裏ワザ」が話題	2020-09-17	2020-09-20	22	4.545454545	4.545454545	0.0	0.0	0.0	0.0	0.0	0.0	9.090909091	0.0	9.090909091	0.0	0.0	0.0	0.0	4.545454545	0.0	4.545454545	0.0	0.0	0.0	0.0	0.0	0.0	0.0	0.0	0.0	0.0	0.0	0.0	18.18181818	9.090909091	9.090909091	0.0	0.0	0.0	0.0	0.0	0.0	0.0	0.0	0.0
6772	368	0.054341405788541	-2.912468805084096	【NHKで話題の新事実】毎日ドッサリ！？腸内フローラを整える「裏ワザ」が話題	2020-11-12	2020-11-13	22	4.545454545	4.545454545	0.0	0.0	0.0	0.0	0.0	0.0	9.090909091	0.0	9.090909091	0.0	0.0	0.0	0.0	4.545454545	0.0	4.545454545	0.0	0.0	0.0	0.0	0.0	0.0	0.0	0.0	0.0	0.0	0.0	0.0	18.18181818	9.090909091	9.090909091	0.0	0.0	0.0	0.0	0.0	0.0	0.0	0.0	0.0
10125	543	0.0536296296296296	-2.925653572040805	【NHKで話題の新事実】毎日ドッサリ！？腸内フローラを整える「裏ワザ」が話題	2021-01-09	2021-01-11	22	4.545454545	4.545454545	0.0	0.0	0.0	0.0	0.0	0.0	9.090909091	0.0	9.090909091	0.0	0.0	0.0	0.0	4.545454545	0.0	4.545454545	0.0	0.0	0.0	0.0	0.0	0.0	0.0	0.0	0.0	0.0	0.0	0.0	18.18181818	9.090909091	9.090909091	0.0	0.0	0.0	0.0	0.0	0.0	0.0	0.0	0.0
7595	404	0.0531928900592495	-2.933830537068723	【NHKで話題】私、ヨーグルトやめました！腸内フローラを整える「裏ワザ」が話題	2020-08-20	2020-08-23	23	8.695652174	4.347826087	4.347826087	0.0	0.0	0.0	0.0	0.0	0.0	0.0	0.0	0.0	0.0	0.0	0.0	4.347826087	0.0	4.347826087	0.0	0.0	0.0	0.0	0.0	0.0	4.347826087	0.0	4.347826087	0.0	4.347826087	0.0	13.04347826	8.695652174	4.347826087	0.0	0.0	0.0	0.0	0.0	0.0	0.0	0.0	0.0
6802	361	0.053072625698324	-2.93609400723426	【NHKで話題の新事実】毎日ドッサリ！？腸内フローラを整える「裏ワザ」が話題	2020-10-14	2020-10-15	22	4.545454545	4.545454545	0.0	0.0	0.0	0.0	0.0	0.0	9.090909091	0.0	9.090909091	0.0	0.0	0.0	0.0	4.545454545	0.0	4.545454545	0.0	0.0	0.0	0.0	0.0	0.0	0.0	0.0	0.0	0.0	0.0	0.0	18.18181818	9.090909091	9.090909091	0.0	0.0	0.0	0.0	0.0	0.0	0.0	0.0	0.0
8445	442	0.0523386619301361	-2.950019947164204	【NHKで話題の新事実】毎日ドッサリ！？腸内フローラを整える「裏ワザ」が話題	2021-02-10	2021-02-13	22	4.545454545	4.545454545	0.0	0.0	0.0	0.0	0.0	0.0	9.090909091	0.0	9.090909091	0.0	0.0	0.0	0.0	4.545454545	0.0	4.545454545	0.0	0.0	0.0	0.0	0.0	0.0	0.0	0.0	0.0	0.0	0.0	0.0	18.18181818	9.090909091	9.090909091	0.0	0.0	0.0	0.0	0.0	0.0	0.0	0.0	0.0
129645	6748	0.0520498283774923	-2.955553781188991	【NHKで話題】私、ヨーグルトやめました！腸内フローラを整える「裏ワザ」が話題	2020-07-21	2020-08-13	23	8.695652174	4.347826087	4.347826087	0.0	0.0	0.0	0.0	0.0	0.0	0.0	0.0	0.0	0.0	0.0	0.0	4.347826087	0.0	4.347826087	0.0	0.0	0.0	0.0	0.0	0.0	4.347826087	0.0	4.347826087	0.0	4.347826087	0.0	13.04347826	8.695652174	4.347826087	0.0	0.0	0.0	0.0	0.0	0.0	0.0	0.0	0.0
25546	1318	0.051593204415564	-2.964365312540272	【NHKで話題】私、ヨーグルトやめました！腸内フローラを整える「裏ワザ」が話題	2020-08-20	2020-08-24	23	8.695652174	4.347826087	4.347826087	0.0	0.0	0.0	0.0	0.0	0.0	0.0	0.0	0.0	0.0	0.0	0.0	4.347826087	0.0	4.347826087	0.0	0.0	0.0	0.0	0.0	0.0	4.347826087	0.0	4.347826087	0.0	4.347826087	0.0	13.04347826	8.695652174	4.347826087	0.0	0.0	0.0	0.0	0.0	0.0	0.0	0.0	0.0
26432	1347	0.0509609564164648	-2.9766954999103423	【NHKで話題の新事実】毎日ドッサリ！？腸内フローラを整える「裏ワザ」が話題	2020-11-20	2020-11-24	22	4.545454545	4.545454545	0.0	0.0	0.0	0.0	0.0	0.0	9.090909091	0.0	9.090909091	0.0	0.0	0.0	0.0	4.545454545	0.0	4.545454545	0.0	0.0	0.0	0.0	0.0	0.0	0.0	0.0	0.0	0.0	0.0	0.0	18.18181818	9.090909091	9.090909091	0.0	0.0	0.0	0.0	0.0	0.0	0.0	0.0	0.0
36193	1836	0.0507280413339596	-2.98127643776926	【NHKで話題】私、ヨーグルトやめました！腸内フローラを整える「裏ワザ」が話題	2020-07-31	2020-08-14	23	8.695652174	4.347826087	4.347826087	0.0	0.0	0.0	0.0	0.0	0.0	0.0	0.0	0.0	0.0	0.0	0.0	4.347826087	0.0	4.347826087	0.0	0.0	0.0	0.0	0.0	0.0	4.347826087	0.0	4.347826087	0.0	4.347826087	0.0	13.04347826	8.695652174	4.347826087	0.0	0.0	0.0	0.0	0.0	0.0	0.0	0.0	0.0
8185	414	0.0505803298717165	-2.984192515979922	【NHKで話題の新事実】毎日ドッサリ！？腸内フローラを整える「裏ワザ」が話題	2020-12-20	2020-12-21	22	4.545454545	4.545454545	0.0	0.0	0.0	0.0	0.0	0.0	9.090909091	0.0	9.090909091	0.0	0.0	0.0	0.0	4.545454545	0.0	4.545454545	0.0	0.0	0.0	0.0	0.0	0.0	0.0	0.0	0.0	0.0	0.0	0.0	18.18181818	9.090909091	9.090909091	0.0	0.0	0.0	0.0	0.0	0.0	0.0	0.0	0.0
16810	850	0.0505651397977394	-2.9844928769183	【NHKで話題の新事実】毎日ドッサリ！？腸内フローラを整える「裏ワザ」が話題	2020-12-24	2020-12-26	22	4.545454545	4.545454545	0.0	0.0	0.0	0.0	0.0	0.0	9.090909091	0.0	9.090909091	0.0	0.0	0.0	0.0	4.545454545	0.0	4.545454545	0.0	0.0	0.0	0.0	0.0	0.0	0.0	0.0	0.0	0.0	0.0	0.0	18.18181818	9.090909091	9.090909091	0.0	0.0	0.0	0.0	0.0	0.0	0.0	0.0	0.0
9257	466	0.050340283029059	-2.988949666941567	【NHKで話題の新事実】毎日ドッサリ！？腸内フローラを整える「裏ワザ」が話題	2021-02-04	2021-02-10	22	4.545454545	4.545454545	0.0	0.0	0.0	0.0	0.0	0.0	9.090909091	0.0	9.090909091	0.0	0.0	0.0	0.0	4.545454545	0.0	4.545454545	0.0	0.0	0.0	0.0	0.0	0.0	0.0	0.0	0.0	0.0	0.0	0.0	18.18181818	9.090909091	9.090909091	0.0	0.0	0.0	0.0	0.0	0.0	0.0	0.0	0.0
11702	587	0.0501623654076226	-2.992490226520085	【NHKで話題の新事実】毎日ドッサリ！？腸内フローラを整える「裏ワザ」が話題	2021-02-10	2021-02-14	22	4.545454545	4.545454545	0.0	0.0	0.0	0.0	0.0	0.0	9.090909091	0.0	9.090909091	0.0	0.0	0.0	0.0	4.545454545	0.0	4.545454545	0.0	0.0	0.0	0.0	0.0	0.0	0.0	0.0	0.0	0.0	0.0	0.0	18.18181818	9.090909091	9.090909091	0.0	0.0	0.0	0.0	0.0	0.0	0.0	0.0	0.0
9062	451	0.0497682630765835	-3.000377785724406	【NHKで話題の新事実】毎日ドッサリ！？腸内フローラを整える「裏ワザ」が話題	2021-01-20	2021-01-27	22	4.545454545	4.545454545	0.0	0.0	0.0	0.0	0.0	0.0	9.090909091	0.0	9.090909091	0.0	0.0	0.0	0.0	4.545454545	0.0	4.545454545	0.0	0.0	0.0	0.0	0.0	0.0	0.0	0.0	0.0	0.0	0.0	0.0	18.18181818	9.090909091	9.090909091	0.0	0.0	0.0	0.0	0.0	0.0	0.0	0.0	0.0
6293	313	0.0497378039091053	-3.0009899929867814	【NHKで話題の新事実】毎日ドッサリ！？腸内フローラを整える「裏ワザ」が話題	2020-10-18	2020-10-19	22	4.545454545	4.545454545	0.0	0.0	0.0	0.0	0.0	0.0	9.090909091	0.0	9.090909091	0.0	0.0	0.0	0.0	4.545454545	0.0	4.545454545	0.0	0.0	0.0	0.0	0.0	0.0	0.0	0.0	0.0	0.0	0.0	0.0	18.18181818	9.090909091	9.090909091	0.0	0.0	0.0	0.0	0.0	0.0	0.0	0.0	0.0
22372	1100	0.0491686036116574	-3.0124999971550173	【NHKで話題の新事実】毎日ドッサリ！？腸内フローラを整える「裏ワザ」が話題	2021-02-04	2021-02-10	22	4.545454545	4.545454545	0.0	0.0	0.0	0.0	0.0	0.0	9.090909091	0.0	9.090909091	0.0	0.0	0.0	0.0	4.545454545	0.0	4.545454545	0.0	0.0	0.0	0.0	0.0	0.0	0.0	0.0	0.0	0.0	0.0	0.0	18.18181818	9.090909091	9.090909091	0.0	0.0	0.0	0.0	0.0	0.0	0.0	0.0	0.0
120291	5866	0.0487650780191369	-3.020740836659164	【NHKで話題】私、ヨーグルトやめました！腸内フローラを整える「裏ワザ」が話題	2020-07-15	2020-07-21	23	8.695652174	4.347826087	4.347826087	0.0	0.0	0.0	0.0	0.0	0.0	0.0	0.0	0.0	0.0	0.0	0.0	4.347826087	0.0	4.347826087	0.0	0.0	0.0	0.0	0.0	0.0	4.347826087	0.0	4.347826087	0.0	4.347826087	0.0	13.04347826	8.695652174	4.347826087	0.0	0.0	0.0	0.0	0.0	0.0	0.0	0.0	0.0
2159	105	0.048633626679018	-3.023440080357285	＼そのシミ、そのシワなかったことに✨／ しっとり美肌ファンデの<***>なら、塗れば塗るほど『シワまで改善』！初回限定2178円(税込)で定期しばり<***>！ 今すぐチェック＞＞	2022-12-22	2022-12-23	45	2.222222222	2.222222222	0.0	0.0	0.0	0.0	0.0	0.0	2.222222222	2.222222222	0.0	0.0	2.222222222	0.0	0.0	0.0	0.0	0.0	0.0	0.0	0.0	6.666666667	6.666666667	0.0	4.444444444	0.0	0.0	0.0	4.444444444	0.0	11.11111111	4.444444444	11.11111111	0.0	0.0	4.444444444	0.0	0.0	0.0	0.0	0.0	0.0
3941	191	0.0484648566353717	-3.0269163491483746	新発売！<***>が開発した「記憶力を維持するサプリ」/初回限定お試し約14日分500円(税込)/送料無料	2022-02-10	2022-02-10	32	6.25	6.25	0.0	0.0	0.0	0.0	0.0	0.0	9.375	3.125	0.0	3.125	0.0	0.0	3.125	0.0	0.0	0.0	0.0	0.0	0.0	0.0	0.0	0.0	9.375	3.125	0.0	0.0	6.25	0.0	18.75	0.0	18.75	0.0	0.0	9.375	3.125	0.0	0.0	0.0	0.0	0.0
10958	529	0.0482752327066983	-3.030836630240062	【NHKで話題の新事実】毎日ドッサリ！？腸内フローラを整える「裏ワザ」が話題	2020-11-14	2020-11-15	22	4.545454545	4.545454545	0.0	0.0	0.0	0.0	0.0	0.0	9.090909091	0.0	9.090909091	0.0	0.0	0.0	0.0	4.545454545	0.0	4.545454545	0.0	0.0	0.0	0.0	0.0	0.0	0.0	0.0	0.0	0.0	0.0	0.0	18.18181818	9.090909091	9.090909091	0.0	0.0	0.0	0.0	0.0	0.0	0.0	0.0	0.0
3616	173	0.0478429203539823	-3.039832127014288	【NHKで話題の新事実】毎日ドッサリ！？腸内フローラを整える「裏ワザ」が話題	2021-02-02	2021-02-03	22	4.545454545	4.545454545	0.0	0.0	0.0	0.0	0.0	0.0	9.090909091	0.0	9.090909091	0.0	0.0	0.0	0.0	4.545454545	0.0	4.545454545	0.0	0.0	0.0	0.0	0.0	0.0	0.0	0.0	0.0	0.0	0.0	0.0	18.18181818	9.090909091	9.090909091	0.0	0.0	0.0	0.0	0.0	0.0	0.0	0.0	0.0
35607	1694	0.0475749150447945	-3.0454496515126164	やめられない炭水化物や甘いものが疲労の原因に？<***>が長年の研究で解明	2021-06-10	2021-06-11	23	13.04347826	4.347826087	8.695652174	0.0	0.0	0.0	0.0	0.0	8.695652174	0.0	0.0	8.695652174	0.0	0.0	4.347826087	8.695652174	4.347826087	0.0	0.0	4.347826087	0.0	4.347826087	0.0	0.0	8.695652174	0.0	4.347826087	0.0	8.695652174	0.0	4.347826087	0.0	4.347826087	0.0	0.0	0.0	4.347826087	0.0	0.0	0.0	0.0	0.0
31753	1508	0.0474915755991559	-3.0472029394781868	【NHKで話題の新事実】善玉菌が増えていないと感じたら必見！ スッキリの秘密は、善玉菌が作り出す「エキス」だった？ 毎日ドッサリ！腸内フローラを整える「裏ワザ」が話題！	2021-02-22	2021-03-08	50	4.0	2.0	0.0	2.0	0.0	0.0	0.0	0.0	10.0	0.0	6.0	2.0	0.0	0.0	2.0	2.0	0.0	2.0	0.0	0.0	0.0	2.0	2.0	0.0	2.0	0.0	0.0	0.0	0.0	2.0	12.0	4.0	6.0	2.0	0.0	0.0	0.0	0.0	0.0	0.0	0.0	0.0
10497	497	0.047346861007907	-3.0502547549391696	【NHKで話題の新事実】毎日ドッサリ！？腸内フローラを整える「裏ワザ」が話題	2020-10-15	2020-10-16	22	4.545454545	4.545454545	0.0	0.0	0.0	0.0	0.0	0.0	9.090909091	0.0	9.090909091	0.0	0.0	0.0	0.0	4.545454545	0.0	4.545454545	0.0	0.0	0.0	0.0	0.0	0.0	0.0	0.0	0.0	0.0	0.0	0.0	18.18181818	9.090909091	9.090909091	0.0	0.0	0.0	0.0	0.0	0.0	0.0	0.0	0.0
11683	552	0.0472481383206368	-3.0523420264400536	【NHKで話題の新事実】毎日ドッサリ！？腸内フローラを整える「裏ワザ」が話題	2020-11-23	2020-11-27	22	4.545454545	4.545454545	0.0	0.0	0.0	0.0	0.0	0.0	9.090909091	0.0	9.090909091	0.0	0.0	0.0	0.0	4.545454545	0.0	4.545454545	0.0	0.0	0.0	0.0	0.0	0.0	0.0	0.0	0.0	0.0	0.0	0.0	18.18181818	9.090909091	9.090909091	0.0	0.0	0.0	0.0	0.0	0.0	0.0	0.0	0.0
1976	92	0.0465587044534413	-3.0670413012587727	【NHKで話題の新事実】毎日ドッサリ！？腸内フローラを整える「裏ワザ」が話題	2020-12-16	2020-12-18	22	4.545454545	4.545454545	0.0	0.0	0.0	0.0	0.0	0.0	9.090909091	0.0	9.090909091	0.0	0.0	0.0	0.0	4.545454545	0.0	4.545454545	0.0	0.0	0.0	0.0	0.0	0.0	0.0	0.0	0.0	0.0	0.0	0.0	18.18181818	9.090909091	9.090909091	0.0	0.0	0.0	0.0	0.0	0.0	0.0	0.0	0.0
18310	843	0.0460404150737302	-3.078235679666701	【NHKで話題】私、ヨーグルトやめました！腸内フローラを整える「裏ワザ」が話題	2020-07-31	2020-08-04	23	8.695652174	4.347826087	4.347826087	0.0	0.0	0.0	0.0	0.0	0.0	0.0	0.0	0.0	0.0	0.0	0.0	4.347826087	0.0	4.347826087	0.0	0.0	0.0	0.0	0.0	0.0	4.347826087	0.0	4.347826087	0.0	4.347826087	0.0	13.04347826	8.695652174	4.347826087	0.0	0.0	0.0	0.0	0.0	0.0	0.0	0.0	0.0
10884	501	0.0460308710033076	-3.0784429988182724	【NHKで話題】私、ヨーグルトやめました！腸内フローラを整える「裏ワザ」が話題	2020-08-04	2020-08-05	23	8.695652174	4.347826087	4.347826087	0.0	0.0	0.0	0.0	0.0	0.0	0.0	0.0	0.0	0.0	0.0	0.0	4.347826087	0.0	4.347826087	0.0	0.0	0.0	0.0	0.0	0.0	4.347826087	0.0	4.347826087	0.0	4.347826087	0.0	13.04347826	8.695652174	4.347826087	0.0	0.0	0.0	0.0	0.0	0.0	0.0	0.0	0.0
9783	450	0.045998160073597	-3.0791538816930646	【NHKで話題】私、ヨーグルトやめました！腸内フローラを整える「裏ワザ」が話題	2020-07-31	2020-07-31	23	8.695652174	4.347826087	4.347826087	0.0	0.0	0.0	0.0	0.0	0.0	0.0	0.0	0.0	0.0	0.0	0.0	4.347826087	0.0	4.347826087	0.0	0.0	0.0	0.0	0.0	0.0	4.347826087	0.0	4.347826087	0.0	4.347826087	0.0	13.04347826	8.695652174	4.347826087	0.0	0.0	0.0	0.0	0.0	0.0	0.0	0.0	0.0
5652	259	0.0458244869072894	-3.0829366821048816	【NHKで話題】まだヨーグルトで腸活してるの？頑固なツマりを良くする衝撃の裏技が初回限定６１％OFFに	2020-07-05	2020-07-05	32	9.375	3.125	3.125	0.0	0.0	0.0	0.0	0.0	0.0	0.0	0.0	0.0	0.0	0.0	0.0	3.125	0.0	3.125	0.0	0.0	0.0	0.0	0.0	0.0	6.25	0.0	0.0	0.0	3.125	3.125	6.25	3.125	3.125	0.0	0.0	0.0	0.0	0.0	0.0	0.0	0.0	0.0
43571	1975	0.0453283147047348	-3.093823393085065	【NHKで話題の新事実】毎日ドッサリ！？腸内フローラを整える「裏ワザ」が話題	2021-01-20	2021-02-06	22	4.545454545	4.545454545	0.0	0.0	0.0	0.0	0.0	0.0	9.090909091	0.0	9.090909091	0.0	0.0	0.0	0.0	4.545454545	0.0	4.545454545	0.0	0.0	0.0	0.0	0.0	0.0	0.0	0.0	0.0	0.0	0.0	0.0	18.18181818	9.090909091	9.090909091	0.0	0.0	0.0	0.0	0.0	0.0	0.0	0.0	0.0
11438	515	0.0450253540828816	-3.100529523811526	【NHKで話題】私、ヨーグルトやめました！腸内フローラを整える「裏ワザ」が話題	2020-08-08	2020-08-11	23	8.695652174	4.347826087	4.347826087	0.0	0.0	0.0	0.0	0.0	0.0	0.0	0.0	0.0	0.0	0.0	0.0	4.347826087	0.0	4.347826087	0.0	0.0	0.0	0.0	0.0	0.0	4.347826087	0.0	4.347826087	0.0	4.347826087	0.0	13.04347826	8.695652174	4.347826087	0.0	0.0	0.0	0.0	0.0	0.0	0.0	0.0	0.0
37730	1680	0.0445269016697588	-3.111661740561052	【NHKで話題の新事実】毎日ドッサリ！？腸内フローラを整える「裏ワザ」が話題	2020-12-28	2021-01-03	22	4.545454545	4.545454545	0.0	0.0	0.0	0.0	0.0	0.0	9.090909091	0.0	9.090909091	0.0	0.0	0.0	0.0	4.545454545	0.0	4.545454545	0.0	0.0	0.0	0.0	0.0	0.0	0.0	0.0	0.0	0.0	0.0	0.0	18.18181818	9.090909091	9.090909091	0.0	0.0	0.0	0.0	0.0	0.0	0.0	0.0	0.0
6241	277	0.0443839128344816	-3.114878198746706	【NHKで話題の新事実】毎日ドッサリ！？腸内フローラを整える「裏ワザ」が話題	2020-10-18	2020-10-20	22	4.545454545	4.545454545	0.0	0.0	0.0	0.0	0.0	0.0	9.090909091	0.0	9.090909091	0.0	0.0	0.0	0.0	4.545454545	0.0	4.545454545	0.0	0.0	0.0	0.0	0.0	0.0	0.0	0.0	0.0	0.0	0.0	0.0	18.18181818	9.090909091	9.090909091	0.0	0.0	0.0	0.0	0.0	0.0	0.0	0.0	0.0
34366	1510	0.043938776697899	-3.1249580526977225	【NHKで話題の新事実】毎日ドッサリ！？腸内フローラを整える「裏ワザ」が話題	2021-01-09	2021-01-21	22	4.545454545	4.545454545	0.0	0.0	0.0	0.0	0.0	0.0	9.090909091	0.0	9.090909091	0.0	0.0	0.0	0.0	4.545454545	0.0	4.545454545	0.0	0.0	0.0	0.0	0.0	0.0	0.0	0.0	0.0	0.0	0.0	0.0	18.18181818	9.090909091	9.090909091	0.0	0.0	0.0	0.0	0.0	0.0	0.0	0.0	0.0
5493	241	0.043874021481886	-3.126432899851966	【NHKで話題の新事実】毎日ドッサリ！？腸内フローラを整える「裏ワザ」が話題	2020-11-18	2020-11-19	22	4.545454545	4.545454545	0.0	0.0	0.0	0.0	0.0	0.0	9.090909091	0.0	9.090909091	0.0	0.0	0.0	0.0	4.545454545	0.0	4.545454545	0.0	0.0	0.0	0.0	0.0	0.0	0.0	0.0	0.0	0.0	0.0	0.0	18.18181818	9.090909091	9.090909091	0.0	0.0	0.0	0.0	0.0	0.0	0.0	0.0	0.0
64997	2851	0.0438635629336738	-3.1266713050538284	【NHKで話題】私、ヨーグルトやめました！腸内フローラを整える「裏ワザ」が話題	2020-07-21	2020-08-08	23	8.695652174	4.347826087	4.347826087	0.0	0.0	0.0	0.0	0.0	0.0	0.0	0.0	0.0	0.0	0.0	0.0	4.347826087	0.0	4.347826087	0.0	0.0	0.0	0.0	0.0	0.0	4.347826087	0.0	4.347826087	0.0	4.347826087	0.0	13.04347826	8.695652174	4.347826087	0.0	0.0	0.0	0.0	0.0	0.0	0.0	0.0	0.0
4232	185	0.0437145557655954	-3.130074148459812	【NHKで話題の新事実】毎日ドッサリ！？腸内フローラを整える「裏ワザ」が話題	2020-11-19	2020-11-20	22	4.545454545	4.545454545	0.0	0.0	0.0	0.0	0.0	0.0	9.090909091	0.0	9.090909091	0.0	0.0	0.0	0.0	4.545454545	0.0	4.545454545	0.0	0.0	0.0	0.0	0.0	0.0	0.0	0.0	0.0	0.0	0.0	0.0	18.18181818	9.090909091	9.090909091	0.0	0.0	0.0	0.0	0.0	0.0	0.0	0.0	0.0
34831	1515	0.0434957365565157	-3.135092355885853	【NHKで話題の新事実】毎日ドッサリ！？腸内フローラを整える「裏ワザ」が話題	2021-01-12	2021-01-21	22	4.545454545	4.545454545	0.0	0.0	0.0	0.0	0.0	0.0	9.090909091	0.0	9.090909091	0.0	0.0	0.0	0.0	4.545454545	0.0	4.545454545	0.0	0.0	0.0	0.0	0.0	0.0	0.0	0.0	0.0	0.0	0.0	0.0	18.18181818	9.090909091	9.090909091	0.0	0.0	0.0	0.0	0.0	0.0	0.0	0.0	0.0
5301	225	0.0424448217317487	-3.159550358783387	＼そのシミ、そのシワなかったことに✨／ しっとり美肌ファンデの<***>なら、塗れば塗るほど『シワまで改善』！初回限定2178円(税込)で定期しばり<***>！ 今すぐチェック＞＞	2022-11-22	2022-11-22	45	2.222222222	2.222222222	0.0	0.0	0.0	0.0	0.0	0.0	2.222222222	2.222222222	0.0	0.0	2.222222222	0.0	0.0	0.0	0.0	0.0	0.0	0.0	0.0	6.666666667	6.666666667	0.0	4.444444444	0.0	0.0	0.0	4.444444444	0.0	11.11111111	4.444444444	11.11111111	0.0	0.0	4.444444444	0.0	0.0	0.0	0.0	0.0	0.0
2052	87	0.0423976608187134	-3.160662087636078	【買って大正解♪】 いつの間にか、顔・首元にできる『ポツポツ肌』。 手軽にツルツル肌に導く「美容オイル」とは？	2021-09-17	2021-09-19	31	3.225806452	3.225806452	0.0	0.0	0.0	0.0	0.0	0.0	6.451612903	0.0	0.0	6.451612903	0.0	0.0	0.0	12.90322581	0.0	12.90322581	0.0	0.0	0.0	9.677419355	9.677419355	0.0	6.451612903	3.225806452	0.0	0.0	6.451612903	0.0	9.677419355	3.225806452	3.225806452	3.225806452	0.0	3.225806452	0.0	0.0	0.0	0.0	0.0	0.0
10639	448	0.0421092207914277	-3.1674885411013824	【NHKで話題】私、ヨーグルトやめました！腸内フローラを整える「裏ワザ」が話題	2020-08-20	2020-08-23	23	8.695652174	4.347826087	4.347826087	0.0	0.0	0.0	0.0	0.0	0.0	0.0	0.0	0.0	0.0	0.0	0.0	4.347826087	0.0	4.347826087	0.0	0.0	0.0	0.0	0.0	0.0	4.347826087	0.0	4.347826087	0.0	4.347826087	0.0	13.04347826	8.695652174	4.347826087	0.0	0.0	0.0	0.0	0.0	0.0	0.0	0.0	0.0
31192	1306	0.0418697101820979	-3.173192620826059	【NHKで話題】私、ヨーグルトやめました！腸内フローラを整える「裏ワザ」が話題	2020-07-25	2020-07-30	23	8.695652174	4.347826087	4.347826087	0.0	0.0	0.0	0.0	0.0	0.0	0.0	0.0	0.0	0.0	0.0	0.0	4.347826087	0.0	4.347826087	0.0	0.0	0.0	0.0	0.0	0.0	4.347826087	0.0	4.347826087	0.0	4.347826087	0.0	13.04347826	8.695652174	4.347826087	0.0	0.0	0.0	0.0	0.0	0.0	0.0	0.0	0.0
1522	62	0.0407358738501971	-3.20064615337654	＼そのシミ、そのシワなかったことに✨／ しっとり美肌ファンデの<***>なら、塗れば塗るほど『シワまで改善』！初回限定2178円(税込)で定期しばり<***>！ 今すぐチェック＞＞	2023-01-18	2023-01-18	45	2.222222222	2.222222222	0.0	0.0	0.0	0.0	0.0	0.0	2.222222222	2.222222222	0.0	0.0	2.222222222	0.0	0.0	0.0	0.0	0.0	0.0	0.0	0.0	6.666666667	6.666666667	0.0	4.444444444	0.0	0.0	0.0	4.444444444	0.0	11.11111111	4.444444444	11.11111111	0.0	0.0	4.444444444	0.0	0.0	0.0	0.0	0.0	0.0
32639	1329	0.0407181592573301	-3.201081112640568	【NHKで話題】私、ヨーグルトやめました！腸内フローラを整える「裏ワザ」が話題	2020-09-01	2020-09-04	23	8.695652174	4.347826087	4.347826087	0.0	0.0	0.0	0.0	0.0	0.0	0.0	0.0	0.0	0.0	0.0	0.0	4.347826087	0.0	4.347826087	0.0	0.0	0.0	0.0	0.0	0.0	4.347826087	0.0	4.347826087	0.0	4.347826087	0.0	13.04347826	8.695652174	4.347826087	0.0	0.0	0.0	0.0	0.0	0.0	0.0	0.0	0.0
33159	1346	0.0405922977170602	-3.2041769417743926	【NHKで話題】私、ヨーグルトやめました！腸内フローラを整える「裏ワザ」が話題	2020-08-11	2020-08-18	23	8.695652174	4.347826087	4.347826087	0.0	0.0	0.0	0.0	0.0	0.0	0.0	0.0	0.0	0.0	0.0	0.0	4.347826087	0.0	4.347826087	0.0	0.0	0.0	0.0	0.0	0.0	4.347826087	0.0	4.347826087	0.0	4.347826087	0.0	13.04347826	8.695652174	4.347826087	0.0	0.0	0.0	0.0	0.0	0.0	0.0	0.0	0.0
31106	1250	0.0401851732784671	-3.2142571753081604	【NHKで話題】私、ヨーグルトやめました！腸内フローラを整える「裏ワザ」が話題	2020-08-05	2020-08-07	23	8.695652174	4.347826087	4.347826087	0.0	0.0	0.0	0.0	0.0	0.0	0.0	0.0	0.0	0.0	0.0	0.0	4.347826087	0.0	4.347826087	0.0	0.0	0.0	0.0	0.0	0.0	4.347826087	0.0	4.347826087	0.0	4.347826087	0.0	13.04347826	8.695652174	4.347826087	0.0	0.0	0.0	0.0	0.0	0.0	0.0	0.0	0.0
2382	95	0.0398824517212426	-3.221818858314706	今年で４７歳、<***>さんも注目！キレイと元気の秘訣は｢糖化」に気をつけることだった？	2020-12-09	2020-12-10	28	3.571428571	3.571428571	0.0	3.571428571	0.0	0.0	0.0	0.0	3.571428571	0.0	0.0	0.0	0.0	0.0	3.571428571	3.571428571	3.571428571	0.0	0.0	0.0	0.0	0.0	0.0	0.0	0.0	0.0	0.0	0.0	0.0	0.0	10.71428571	0.0	7.142857143	3.571428571	0.0	0.0	0.0	0.0	0.0	0.0	0.0	0.0
9931	395	0.0397744436612627	-3.224530692002237	【NHKで話題の新事実】毎日ドッサリ！？腸内フローラを整える「裏ワザ」が話題	2021-01-23	2021-01-27	22	4.545454545	4.545454545	0.0	0.0	0.0	0.0	0.0	0.0	9.090909091	0.0	9.090909091	0.0	0.0	0.0	0.0	4.545454545	0.0	4.545454545	0.0	0.0	0.0	0.0	0.0	0.0	0.0	0.0	0.0	0.0	0.0	0.0	18.18181818	9.090909091	9.090909091	0.0	0.0	0.0	0.0	0.0	0.0	0.0	0.0	0.0
16079	637	0.0396168915977361	-3.2284996961722503	【NHKで話題の新事実】ヨーグルトだけじゃない！？腸内フローラを整える「裏ワザ」が話題	2020-09-20	2020-09-22	24	4.166666667	4.166666667	0.0	0.0	0.0	0.0	0.0	0.0	4.166666667	0.0	4.166666667	0.0	0.0	0.0	0.0	4.166666667	0.0	4.166666667	0.0	0.0	0.0	0.0	0.0	0.0	0.0	0.0	0.0	0.0	0.0	0.0	12.5	8.333333333	4.166666667	0.0	0.0	0.0	0.0	0.0	0.0	0.0	0.0	0.0
11193	442	0.0394889663182346	-3.23173397981157	【NHKで話題の新事実】毎日ドッサリ！？腸内フローラを整える「裏ワザ」が話題	2020-10-30	2020-11-02	22	4.545454545	4.545454545	0.0	0.0	0.0	0.0	0.0	0.0	9.090909091	0.0	9.090909091	0.0	0.0	0.0	0.0	4.545454545	0.0	4.545454545	0.0	0.0	0.0	0.0	0.0	0.0	0.0	0.0	0.0	0.0	0.0	0.0	18.18181818	9.090909091	9.090909091	0.0	0.0	0.0	0.0	0.0	0.0	0.0	0.0	0.0
13845	546	0.0394366197183098	-3.233060459860159	【NHKで話題の新事実】毎日ドッサリ！？腸内フローラを整える「裏ワザ」が話題	2020-11-19	2020-11-26	22	4.545454545	4.545454545	0.0	0.0	0.0	0.0	0.0	0.0	9.090909091	0.0	9.090909091	0.0	0.0	0.0	0.0	4.545454545	0.0	4.545454545	0.0	0.0	0.0	0.0	0.0	0.0	0.0	0.0	0.0	0.0	0.0	0.0	18.18181818	9.090909091	9.090909091	0.0	0.0	0.0	0.0	0.0	0.0	0.0	0.0	0.0
4645	183	0.0393972012917115	-3.234060498406518	【NHKで話題の新事実】毎日ドッサリ！？腸内フローラを整える「裏ワザ」が話題	2020-11-12	2020-11-14	22	4.545454545	4.545454545	0.0	0.0	0.0	0.0	0.0	0.0	9.090909091	0.0	9.090909091	0.0	0.0	0.0	0.0	4.545454545	0.0	4.545454545	0.0	0.0	0.0	0.0	0.0	0.0	0.0	0.0	0.0	0.0	0.0	0.0	18.18181818	9.090909091	9.090909091	0.0	0.0	0.0	0.0	0.0	0.0	0.0	0.0	0.0
4060	158	0.0389162561576354	-3.2463432195688133	【溜め込んでた毎日が？ドドっと大ヒット中のゼリーが半端ない】 NHKで話題の新事実！毎日の「スッキリの裏ワザ」が話題	2020-10-09	2020-10-10	35	0.0	0.0	0.0	0.0	0.0	0.0	0.0	0.0	11.42857143	0.0	8.571428571	0.0	0.0	2.857142857	0.0	0.0	0.0	0.0	0.0	0.0	0.0	0.0	0.0	0.0	0.0	0.0	0.0	0.0	0.0	0.0	20.0	8.571428571	11.42857143	0.0	0.0	0.0	0.0	0.0	0.0	2.857142857	0.0	0.0
16707	648	0.0387861375471359	-3.2496923759055045	【NHKで話題の新事実】毎日ドッサリ！？腸内フローラを整える「裏ワザ」が話題	2020-11-02	2020-11-07	22	4.545454545	4.545454545	0.0	0.0	0.0	0.0	0.0	0.0	9.090909091	0.0	9.090909091	0.0	0.0	0.0	0.0	4.545454545	0.0	4.545454545	0.0	0.0	0.0	0.0	0.0	0.0	0.0	0.0	0.0	0.0	0.0	0.0	18.18181818	9.090909091	9.090909091	0.0	0.0	0.0	0.0	0.0	0.0	0.0	0.0	0.0
6845	263	0.0384222059897735	-3.2591197055447862	【NHKで話題】私、ヨーグルトやめました！腸内フローラを整える「裏ワザ」が話題	2020-08-26	2020-08-28	23	8.695652174	4.347826087	4.347826087	0.0	0.0	0.0	0.0	0.0	0.0	0.0	0.0	0.0	0.0	0.0	0.0	4.347826087	0.0	4.347826087	0.0	0.0	0.0	0.0	0.0	0.0	4.347826087	0.0	4.347826087	0.0	4.347826087	0.0	13.04347826	8.695652174	4.347826087	0.0	0.0	0.0	0.0	0.0	0.0	0.0	0.0	0.0
7182	275	0.0382901698691172	-3.262562077119458	【NHKで話題の新事実】毎日ドッサリ！？腸内フローラを整える「裏ワザ」が話題	2020-10-26	2020-10-27	22	4.545454545	4.545454545	0.0	0.0	0.0	0.0	0.0	0.0	9.090909091	0.0	9.090909091	0.0	0.0	0.0	0.0	4.545454545	0.0	4.545454545	0.0	0.0	0.0	0.0	0.0	0.0	0.0	0.0	0.0	0.0	0.0	0.0	18.18181818	9.090909091	9.090909091	0.0	0.0	0.0	0.0	0.0	0.0	0.0	0.0	0.0
14647	559	0.0381648119068751	-3.265841342163209	【NHKで話題の新事実】毎日ドッサリ！？腸内フローラを整える「裏ワザ」が話題	2020-11-09	2020-11-12	22	4.545454545	4.545454545	0.0	0.0	0.0	0.0	0.0	0.0	9.090909091	0.0	9.090909091	0.0	0.0	0.0	0.0	4.545454545	0.0	4.545454545	0.0	0.0	0.0	0.0	0.0	0.0	0.0	0.0	0.0	0.0	0.0	0.0	18.18181818	9.090909091	9.090909091	0.0	0.0	0.0	0.0	0.0	0.0	0.0	0.0	0.0
27574	1052	0.0381518822078769	-3.2661801854339214	【NHKで話題の新事実】ヨーグルトだけじゃない！？腸内フローラを整える「裏ワザ」が話題	2020-09-20	2020-09-28	24	4.166666667	4.166666667	0.0	0.0	0.0	0.0	0.0	0.0	4.166666667	0.0	4.166666667	0.0	0.0	0.0	0.0	4.166666667	0.0	4.166666667	0.0	0.0	0.0	0.0	0.0	0.0	0.0	0.0	0.0	0.0	0.0	0.0	12.5	8.333333333	4.166666667	0.0	0.0	0.0	0.0	0.0	0.0	0.0	0.0	0.0
17090	652	0.038150965476887	-3.2662042141829857	【NHKで話題の新事実】毎日ドッサリ！？腸内フローラを整える「裏ワザ」が話題	2020-09-17	2020-09-22	22	4.545454545	4.545454545	0.0	0.0	0.0	0.0	0.0	0.0	9.090909091	0.0	9.090909091	0.0	0.0	0.0	0.0	4.545454545	0.0	4.545454545	0.0	0.0	0.0	0.0	0.0	0.0	0.0	0.0	0.0	0.0	0.0	0.0	18.18181818	9.090909091	9.090909091	0.0	0.0	0.0	0.0	0.0	0.0	0.0	0.0	0.0
10166	385	0.0378713358253	-3.273560763719064	【NHKで話題の新事実】毎日ドッサリ！？腸内フローラを整える「裏ワザ」が話題	2020-10-15	2020-10-18	22	4.545454545	4.545454545	0.0	0.0	0.0	0.0	0.0	0.0	9.090909091	0.0	9.090909091	0.0	0.0	0.0	0.0	4.545454545	0.0	4.545454545	0.0	0.0	0.0	0.0	0.0	0.0	0.0	0.0	0.0	0.0	0.0	0.0	18.18181818	9.090909091	9.090909091	0.0	0.0	0.0	0.0	0.0	0.0	0.0	0.0	0.0
17086	644	0.037691677396699	-3.278315967607212	【NHKで話題】私、ヨーグルトやめました！腸内フローラを整える「裏ワザ」が話題	2020-08-20	2020-09-11	23	8.695652174	4.347826087	4.347826087	0.0	0.0	0.0	0.0	0.0	0.0	0.0	0.0	0.0	0.0	0.0	0.0	4.347826087	0.0	4.347826087	0.0	0.0	0.0	0.0	0.0	0.0	4.347826087	0.0	4.347826087	0.0	4.347826087	0.0	13.04347826	8.695652174	4.347826087	0.0	0.0	0.0	0.0	0.0	0.0	0.0	0.0	0.0
6373	240	0.0376588733720382	-3.279186671972305	<***>開発会社の<***>錠剤が話題 やめられない炭水化物や甘いものが原因に？<***>が長年の研究で解明	2022-03-03	2022-03-03	30	6.666666667	3.333333333	3.333333333	0.0	0.0	0.0	0.0	0.0	6.666666667	0.0	0.0	6.666666667	0.0	0.0	3.333333333	6.666666667	3.333333333	0.0	0.0	6.666666667	0.0	3.333333333	0.0	0.0	6.666666667	0.0	3.333333333	0.0	6.666666667	0.0	3.333333333	0.0	3.333333333	0.0	0.0	0.0	10.0	0.0	0.0	0.0	0.0	0.0
62467	2350	0.0376198632878159	-3.2802230891452044	美白市場売上No1（<***>部門）コスメを初回特別価格で！<***>の本気エイジングケア（※<***>を美白有効成分として配合している化粧品ブランドの通販チャネルにおける2020年売上実績（<***>調べ））	2022-02-14	2022-02-22	56	5.357142857	5.357142857	0.0	0.0	0.0	0.0	0.0	0.0	1.785714286	0.0	0.0	0.0	0.0	0.0	1.785714286	0.0	0.0	0.0	0.0	0.0	0.0	10.71428571	0.0	7.142857143	1.785714286	0.0	0.0	0.0	1.785714286	0.0	1.785714286	0.0	1.785714286	0.0	0.0	5.357142857	7.142857143	0.0	0.0	0.0	0.0	0.0
2113	79	0.0373876005679129	-3.286416165149036	驚愕！<***>のシミ消しファンデ ✅マスクにファンデが付きにくい！ 簡単プロ級若見えメイクを時短で！	2021-11-16	2021-11-17	29	17.24137931	13.79310345	3.448275862	0.0	0.0	0.0	0.0	0.0	0.0	0.0	0.0	0.0	0.0	0.0	0.0	0.0	0.0	0.0	0.0	0.0	0.0	6.896551724	0.0	6.896551724	0.0	0.0	0.0	0.0	0.0	0.0	6.896551724	0.0	6.896551724	0.0	0.0	0.0	3.448275862	0.0	0.0	0.0	0.0	0.0
5195	192	0.036958614051973	-3.297956531505548	【NHKで話題】私、ヨーグルトやめました！腸内フローラを整える「裏ワザ」が話題	2020-11-16	2020-11-17	23	8.695652174	4.347826087	4.347826087	0.0	0.0	0.0	0.0	0.0	0.0	0.0	0.0	0.0	0.0	0.0	0.0	4.347826087	0.0	4.347826087	0.0	0.0	0.0	0.0	0.0	0.0	4.347826087	0.0	4.347826087	0.0	4.347826087	0.0	13.04347826	8.695652174	4.347826087	0.0	0.0	0.0	0.0	0.0	0.0	0.0	0.0	0.0
3930	144	0.0366412213740458	-3.3065814052873064	【ヨーグルトだけじゃない？ドドっと大ヒット中のゼリーとは】 NHKで話題の新事実！毎日の「スッキリの裏ワザ」が話題	2020-11-06	2020-11-07	32	0.0	0.0	0.0	0.0	0.0	0.0	0.0	0.0	6.25	0.0	6.25	0.0	0.0	0.0	0.0	0.0	0.0	0.0	0.0	0.0	0.0	0.0	0.0	0.0	0.0	0.0	0.0	0.0	0.0	0.0	15.625	9.375	6.25	0.0	0.0	0.0	0.0	0.0	0.0	3.125	0.0	0.0
4568	167	0.0365586690017513	-3.308836938919092	「自分史上最高かもしれない…」シミ予防と深いシワに効く、<***>の”薬用コスメ”が今だけお得😲	2022-09-09	2022-09-12	30	3.333333333	3.333333333	0.0	3.333333333	0.0	0.0	0.0	0.0	3.333333333	0.0	0.0	3.333333333	0.0	0.0	3.333333333	0.0	0.0	0.0	0.0	0.0	0.0	0.0	0.0	0.0	10.0	3.333333333	3.333333333	0.0	6.666666667	3.333333333	13.33333333	3.333333333	10.0	0.0	0.0	0.0	0.0	0.0	0.0	0.0	0.0	0.0
15081	551	0.0365360387242225	-3.309456143207772	「スルンと自然に！」<***>から必見の規則正しいスッキリ習慣を伝授/7日間500円の腸活体験	2021-11-05	2021-11-06	24	0.0	0.0	0.0	0.0	0.0	0.0	0.0	0.0	4.166666667	0.0	4.166666667	0.0	0.0	0.0	0.0	4.166666667	0.0	4.166666667	0.0	0.0	0.0	8.333333333	0.0	0.0	0.0	0.0	0.0	0.0	0.0	0.0	0.0	0.0	0.0	0.0	0.0	4.166666667	0.0	0.0	0.0	0.0	0.0	0.0
8407	307	0.036517188057571	-3.309972223548101	【嘘…ヨーグルトだけじゃダメ？ドドっと大ヒット中のゼリーとは】 NHKで話題の新事実！毎日の「スッキリの裏ワザ」が話題	2020-10-08	2020-10-09	34	2.941176471	0.0	2.941176471	2.941176471	0.0	0.0	0.0	0.0	5.882352941	0.0	5.882352941	0.0	0.0	0.0	0.0	0.0	0.0	0.0	0.0	0.0	0.0	0.0	0.0	0.0	0.0	0.0	0.0	0.0	0.0	0.0	14.70588235	8.823529412	5.882352941	0.0	0.0	0.0	0.0	0.0	0.0	2.941176471	0.0	0.0
6579	239	0.0363277093783249	-3.3151744851544893	【NHKで話題】私、ヨーグルトやめました！腸内フローラを整える「裏ワザ」が話題	2020-08-20	2020-09-11	23	8.695652174	4.347826087	4.347826087	0.0	0.0	0.0	0.0	0.0	0.0	0.0	0.0	0.0	0.0	0.0	0.0	4.347826087	0.0	4.347826087	0.0	0.0	0.0	0.0	0.0	0.0	4.347826087	0.0	4.347826087	0.0	4.347826087	0.0	13.04347826	8.695652174	4.347826087	0.0	0.0	0.0	0.0	0.0	0.0	0.0	0.0	0.0
16174	585	0.0361691603808581	-3.3195484464239127	驚愕！<***>のシミ消しファンデ ✅マスクにファンデが付きにくい！ 簡単プロ級若見えメイクを時短で！	2021-12-02	2021-12-09	29	17.24137931	13.79310345	3.448275862	0.0	0.0	0.0	0.0	0.0	0.0	0.0	0.0	0.0	0.0	0.0	0.0	0.0	0.0	0.0	0.0	0.0	0.0	6.896551724	0.0	6.896551724	0.0	0.0	0.0	0.0	0.0	0.0	6.896551724	0.0	6.896551724	0.0	0.0	0.0	3.448275862	0.0	0.0	0.0	0.0	0.0
7194	260	0.0361412288017792	-3.320320993240044	【NHKで話題の新事実】毎日ドッサリ！？腸内フローラを整える「裏ワザ」が話題	2021-01-05	2021-01-09	22	4.545454545	4.545454545	0.0	0.0	0.0	0.0	0.0	0.0	9.090909091	0.0	9.090909091	0.0	0.0	0.0	0.0	4.545454545	0.0	4.545454545	0.0	0.0	0.0	0.0	0.0	0.0	0.0	0.0	0.0	0.0	0.0	0.0	18.18181818	9.090909091	9.090909091	0.0	0.0	0.0	0.0	0.0	0.0	0.0	0.0	0.0
14811	534	0.0360542839781243	-3.3227295879667795	やめられない炭水化物や甘いものが疲労の原因に？<***>が長年の研究で解明	2021-11-30	2021-11-30	23	13.04347826	4.347826087	8.695652174	0.0	0.0	0.0	0.0	0.0	8.695652174	0.0	0.0	8.695652174	0.0	0.0	4.347826087	8.695652174	4.347826087	0.0	0.0	4.347826087	0.0	4.347826087	0.0	0.0	8.695652174	0.0	4.347826087	0.0	8.695652174	0.0	4.347826087	0.0	4.347826087	0.0	0.0	0.0	4.347826087	0.0	0.0	0.0	0.0	0.0
7154	257	0.0359239586245457	-3.326350834923744	【NHKで話題の新事実】毎日ドッサリ！？腸内フローラを整える「裏ワザ」が話題	2020-11-16	2020-11-17	22	4.545454545	4.545454545	0.0	0.0	0.0	0.0	0.0	0.0	9.090909091	0.0	9.090909091	0.0	0.0	0.0	0.0	4.545454545	0.0	4.545454545	0.0	0.0	0.0	0.0	0.0	0.0	0.0	0.0	0.0	0.0	0.0	0.0	18.18181818	9.090909091	9.090909091	0.0	0.0	0.0	0.0	0.0	0.0	0.0	0.0	0.0
1782	64	0.0359147025813692	-3.326608524671084	あの<***>が、排便回数を増加させる「粒」を開発。その実力が凄すぎる。	2020-11-04	2020-11-09	22	0.0	0.0	0.0	0.0	0.0	0.0	0.0	0.0	0.0	0.0	0.0	0.0	0.0	0.0	0.0	0.0	0.0	0.0	0.0	0.0	0.0	0.0	0.0	0.0	4.545454545	0.0	0.0	0.0	0.0	4.545454545	4.545454545	0.0	0.0	4.545454545	0.0	0.0	4.545454545	0.0	0.0	0.0	0.0	0.0
5018	180	0.0358708648864089	-3.327829876036158	【NHKで話題】私、ヨーグルトやめました！腸内フローラを整える「裏ワザ」が話題	2020-08-20	2020-08-24	23	8.695652174	4.347826087	4.347826087	0.0	0.0	0.0	0.0	0.0	0.0	0.0	0.0	0.0	0.0	0.0	0.0	4.347826087	0.0	4.347826087	0.0	0.0	0.0	0.0	0.0	0.0	4.347826087	0.0	4.347826087	0.0	4.347826087	0.0	13.04347826	8.695652174	4.347826087	0.0	0.0	0.0	0.0	0.0	0.0	0.0	0.0	0.0
7060	253	0.0358356940509915	-3.3288108417597675	【NHKで話題の新事実】毎日ドッサリ！？腸内フローラを整える「裏ワザ」が話題	2020-10-14	2020-10-18	22	4.545454545	4.545454545	0.0	0.0	0.0	0.0	0.0	0.0	9.090909091	0.0	9.090909091	0.0	0.0	0.0	0.0	4.545454545	0.0	4.545454545	0.0	0.0	0.0	0.0	0.0	0.0	0.0	0.0	0.0	0.0	0.0	0.0	18.18181818	9.090909091	9.090909091	0.0	0.0	0.0	0.0	0.0	0.0	0.0	0.0	0.0
20824	740	0.0355359200922013	-3.337211260476186	【NHKで話題の新事実】毎日ドッサリ！？腸内フローラを整える「裏ワザ」が話題	2020-10-26	2020-10-29	22	4.545454545	4.545454545	0.0	0.0	0.0	0.0	0.0	0.0	9.090909091	0.0	9.090909091	0.0	0.0	0.0	0.0	4.545454545	0.0	4.545454545	0.0	0.0	0.0	0.0	0.0	0.0	0.0	0.0	0.0	0.0	0.0	0.0	18.18181818	9.090909091	9.090909091	0.0	0.0	0.0	0.0	0.0	0.0	0.0	0.0	0.0
3490	124	0.0355300859598853	-3.3373754495914385	疲労と糖に驚きの関係🍰あの「<***>」でおなじみの<***>が開発した、話題の新対策が初回70%OFF！一時品切れになるほど人気爆発中！人気商品サンプルなど豪華4大特典付きでお得に試せるチャンス！	2021-01-25	2021-01-26	61	11.47540984	9.836065574	1.639344262	4.918032787	0.0	0.0	0.0	0.0	3.278688525	1.639344262	0.0	0.0	0.0	0.0	1.639344262	1.639344262	1.639344262	0.0	0.0	0.0	0.0	1.639344262	0.0	0.0	6.557377049	0.0	0.0	1.639344262	4.918032787	1.639344262	8.196721311	3.278688525	4.918032787	0.0	0.0	0.0	3.278688525	0.0	0.0	0.0	0.0	0.0
6442	228	0.0353927351754113	-3.3412487009367053	疲労と糖に驚きの関係🍰あの「<***>」でおなじみの<***>が開発した、新対策が1日66円で試せちゃう！非定期コースで、30日間お得になるチャンス♪	2021-06-15	2021-06-16	49	6.12244898	4.081632653	2.040816327	2.040816327	0.0	0.0	0.0	0.0	6.12244898	4.081632653	0.0	0.0	0.0	0.0	2.040816327	2.040816327	2.040816327	0.0	0.0	0.0	0.0	0.0	0.0	0.0	8.163265306	0.0	0.0	2.040816327	6.12244898	2.040816327	8.163265306	0.0	8.163265306	0.0	0.0	2.040816327	4.081632653	0.0	0.0	0.0	0.0	0.0
21027	742	0.0352879630950682	-3.3442133620010552	【NHKで話題の新事実】毎日ドッサリ！？腸内フローラを整える「裏ワザ」が話題	2020-10-01	2020-10-06	22	4.545454545	4.545454545	0.0	0.0	0.0	0.0	0.0	0.0	9.090909091	0.0	9.090909091	0.0	0.0	0.0	0.0	4.545454545	0.0	4.545454545	0.0	0.0	0.0	0.0	0.0	0.0	0.0	0.0	0.0	0.0	0.0	0.0	18.18181818	9.090909091	9.090909091	0.0	0.0	0.0	0.0	0.0	0.0	0.0	0.0	0.0
7526	264	0.035078394897688	-3.350169868007067	やめられない炭水化物や甘いものが疲労の原因に？<***>が長年の研究で解明	2021-05-26	2021-05-26	23	13.04347826	4.347826087	8.695652174	0.0	0.0	0.0	0.0	0.0	8.695652174	0.0	0.0	8.695652174	0.0	0.0	4.347826087	8.695652174	4.347826087	0.0	0.0	4.347826087	0.0	4.347826087	0.0	0.0	8.695652174	0.0	4.347826087	0.0	8.695652174	0.0	4.347826087	0.0	4.347826087	0.0	0.0	0.0	4.347826087	0.0	0.0	0.0	0.0	0.0
7733	271	0.0350446139919824	-3.3511333437293347	【NHKで話題の新事実】毎日ドッサリ！？腸内フローラを整える「裏ワザ」が話題	2020-09-28	2020-09-30	22	4.545454545	4.545454545	0.0	0.0	0.0	0.0	0.0	0.0	9.090909091	0.0	9.090909091	0.0	0.0	0.0	0.0	4.545454545	0.0	4.545454545	0.0	0.0	0.0	0.0	0.0	0.0	0.0	0.0	0.0	0.0	0.0	0.0	18.18181818	9.090909091	9.090909091	0.0	0.0	0.0	0.0	0.0	0.0	0.0	0.0	0.0
11555	401	0.034703591518823	-3.3609120954019125	牛乳から発見！ 骨密度を高める働きがある話題の成分！ カルシウムではない、その正体とは？	2023-05-11	2023-05-12	24	0.0	0.0	0.0	0.0	0.0	0.0	0.0	0.0	4.166666667	0.0	0.0	0.0	0.0	0.0	4.166666667	8.333333333	0.0	4.166666667	0.0	4.166666667	0.0	0.0	0.0	0.0	4.166666667	0.0	0.0	0.0	4.166666667	0.0	4.166666667	4.166666667	0.0	0.0	0.0	0.0	4.166666667	0.0	0.0	0.0	0.0	0.0
4421	153	0.0346075548518434	-3.3636832724338097	<***>の<***>が開発した、飲む乾燥対策「<***>」。 愛用者絶賛の美容ドリンクを、お得にお試し	2021-03-03	2021-03-05	31	0.0	0.0	0.0	0.0	0.0	0.0	0.0	0.0	3.225806452	3.225806452	0.0	0.0	0.0	0.0	0.0	3.225806452	0.0	0.0	0.0	3.225806452	0.0	3.225806452	3.225806452	0.0	12.90322581	3.225806452	0.0	0.0	12.90322581	3.225806452	3.225806452	0.0	3.225806452	0.0	0.0	0.0	3.225806452	0.0	0.0	3.225806452	0.0	0.0
82240	2845	0.0345938715953307	-3.364078734128562	<***>開発会社の<***>錠剤が話題 やめられない炭水化物や甘いものが原因に？<***>が長年の研究で解明	2022-03-03	2022-03-03	30	6.666666667	3.333333333	3.333333333	0.0	0.0	0.0	0.0	0.0	6.666666667	0.0	0.0	6.666666667	0.0	0.0	3.333333333	6.666666667	3.333333333	0.0	0.0	6.666666667	0.0	3.333333333	0.0	0.0	6.666666667	0.0	3.333333333	0.0	6.666666667	0.0	3.333333333	0.0	3.333333333	0.0	0.0	0.0	10.0	0.0	0.0	0.0	0.0	0.0
8429	291	0.0345236682880531	-3.366110152825991	「もっと早く出会いたかった…」<***>開発、溜まりやすい食事の脂肪、糖＋便通にトリプル効果！<***>タイプでお手軽ケア＆かしこくすっきりするっと！	2021-12-01	2021-12-02	37	8.108108108	8.108108108	0.0	0.0	0.0	0.0	0.0	0.0	5.405405405	0.0	0.0	2.702702703	0.0	2.702702703	2.702702703	5.405405405	2.702702703	2.702702703	0.0	5.405405405	0.0	0.0	0.0	0.0	2.702702703	0.0	0.0	2.702702703	0.0	0.0	8.108108108	2.702702703	5.405405405	0.0	0.0	0.0	2.702702703	0.0	0.0	0.0	0.0	0.0
4256	146	0.0343045112781954	-3.3724784093131466	【NHKで話題】私、ヨーグルトやめました！腸内フローラを整える「裏ワザ」が話題	2020-07-28	2020-07-28	23	8.695652174	4.347826087	4.347826087	0.0	0.0	0.0	0.0	0.0	0.0	0.0	0.0	0.0	0.0	0.0	0.0	4.347826087	0.0	4.347826087	0.0	0.0	0.0	0.0	0.0	0.0	4.347826087	0.0	4.347826087	0.0	4.347826087	0.0	13.04347826	8.695652174	4.347826087	0.0	0.0	0.0	0.0	0.0	0.0	0.0	0.0	0.0
4527	155	0.0342390103821515	-3.374389630516713	【NHKで話題】私、ヨーグルトやめました！腸内フローラを整える「裏ワザ」が話題	2020-08-30	2020-09-01	23	8.695652174	4.347826087	4.347826087	0.0	0.0	0.0	0.0	0.0	0.0	0.0	0.0	0.0	0.0	0.0	0.0	4.347826087	0.0	4.347826087	0.0	0.0	0.0	0.0	0.0	0.0	4.347826087	0.0	4.347826087	0.0	4.347826087	0.0	13.04347826	8.695652174	4.347826087	0.0	0.0	0.0	0.0	0.0	0.0	0.0	0.0	0.0
136619	4675	0.0342192520806037	-3.3749668669637285	美白市場売上No1（<***>部門）コスメを初回特別価格で！<***>の本気エイジングケア（※<***>を美白有効成分として配合している化粧品ブランドの通販チャネルにおける2020年売上実績（<***>調べ））	2022-02-24	2022-03-15	56	5.357142857	5.357142857	0.0	0.0	0.0	0.0	0.0	0.0	1.785714286	0.0	0.0	0.0	0.0	0.0	1.785714286	0.0	0.0	0.0	0.0	0.0	0.0	10.71428571	0.0	7.142857143	1.785714286	0.0	0.0	0.0	1.785714286	0.0	1.785714286	0.0	1.785714286	0.0	0.0	5.357142857	7.142857143	0.0	0.0	0.0	0.0	0.0
2789	95	0.0340623879526712	-3.379561496026948	母「首のポツポツ何とかしたい…」 簡単1分、対策コスメを試したら凄かった	2021-09-22	2021-09-25	21	4.761904762	4.761904762	0.0	4.761904762	4.761904762	4.761904762	0.0	0.0	14.28571429	9.523809524	0.0	0.0	0.0	4.761904762	0.0	4.761904762	0.0	4.761904762	0.0	0.0	0.0	0.0	0.0	0.0	9.523809524	0.0	0.0	0.0	9.523809524	0.0	9.523809524	0.0	9.523809524	0.0	0.0	0.0	0.0	0.0	0.0	0.0	0.0	0.0
6556	223	0.0340146430750457	-3.380964168403603	母「首のポツポツ何とかしたい…」 簡単1分、対策コスメを試したら凄かった	2021-09-22	2021-09-23	21	4.761904762	4.761904762	0.0	4.761904762	4.761904762	4.761904762	0.0	0.0	14.28571429	9.523809524	0.0	0.0	0.0	4.761904762	0.0	4.761904762	0.0	4.761904762	0.0	0.0	0.0	0.0	0.0	0.0	9.523809524	0.0	0.0	0.0	9.523809524	0.0	9.523809524	0.0	9.523809524	0.0	0.0	0.0	0.0	0.0	0.0	0.0	0.0	0.0
68155	2316	0.0339813660039615	-3.3819429633120595	やめられない炭水化物や甘いものが疲労の原因に？<***>が長年の研究で解明	2021-06-10	2021-06-12	23	13.04347826	4.347826087	8.695652174	0.0	0.0	0.0	0.0	0.0	8.695652174	0.0	0.0	8.695652174	0.0	0.0	4.347826087	8.695652174	4.347826087	0.0	0.0	4.347826087	0.0	4.347826087	0.0	0.0	8.695652174	0.0	4.347826087	0.0	8.695652174	0.0	4.347826087	0.0	4.347826087	0.0	0.0	0.0	4.347826087	0.0	0.0	0.0	0.0	0.0
3388	115	0.0339433293978748	-3.3830629274086967	＼そのシミ、そのシワなかったことに✨／ しっとり美肌ファンデの<***>なら、塗れば塗るほど『シワまで改善』！初回限定2178円(税込)で定期しばり<***>！ 今すぐチェック＞＞	2023-01-12	2023-01-13	45	2.222222222	2.222222222	0.0	0.0	0.0	0.0	0.0	0.0	2.222222222	2.222222222	0.0	0.0	2.222222222	0.0	0.0	0.0	0.0	0.0	0.0	0.0	0.0	6.666666667	6.666666667	0.0	4.444444444	0.0	0.0	0.0	4.444444444	0.0	11.11111111	4.444444444	11.11111111	0.0	0.0	4.444444444	0.0	0.0	0.0	0.0	0.0	0.0
26371	890	0.0337491941905881	-3.3887987377830573	<***>開発！体重を減らすサプリ【初回限定】14日間モニター募集	2022-11-21	2022-11-22	15	0.0	0.0	0.0	0.0	0.0	0.0	0.0	0.0	0.0	0.0	0.0	0.0	0.0	0.0	0.0	6.666666667	0.0	0.0	0.0	6.666666667	0.0	13.33333333	6.666666667	6.666666667	6.666666667	0.0	0.0	0.0	6.666666667	0.0	0.0	0.0	0.0	0.0	0.0	0.0	13.33333333	0.0	0.0	0.0	0.0	0.0
1897	64	0.0337374802319451	-3.3891458865753448	＜40代＞諦めてた首のポツポツに！ 970円で試せるケア商品とは	2023-05-18	2023-05-19	19	0.0	0.0	0.0	0.0	0.0	0.0	0.0	0.0	0.0	0.0	0.0	0.0	0.0	0.0	0.0	5.263157895	0.0	5.263157895	0.0	0.0	0.0	0.0	0.0	0.0	5.263157895	0.0	0.0	0.0	5.263157895	0.0	10.52631579	0.0	10.52631579	0.0	0.0	5.263157895	5.263157895	0.0	0.0	0.0	0.0	0.0
28482	960	0.0337054982093954	-3.3900943033174915	【ヨーグルトだけじゃない？ドドっと大ヒット中のゼリーとは】 NHKで話題の新事実！毎日の「スッキリの裏ワザ」が話題	2020-10-08	2020-10-13	32	0.0	0.0	0.0	0.0	0.0	0.0	0.0	0.0	6.25	0.0	6.25	0.0	0.0	0.0	0.0	0.0	0.0	0.0	0.0	0.0	0.0	0.0	0.0	0.0	0.0	0.0	0.0	0.0	0.0	0.0	15.625	9.375	6.25	0.0	0.0	0.0	0.0	0.0	0.0	3.125	0.0	0.0
39866	1336	0.0335122660914062	-3.39584375518612	【NHKで話題の新事実】毎日ドッサリ！？腸内フローラを整える「裏ワザ」が話題	2020-12-28	2021-01-02	22	4.545454545	4.545454545	0.0	0.0	0.0	0.0	0.0	0.0	9.090909091	0.0	9.090909091	0.0	0.0	0.0	0.0	4.545454545	0.0	4.545454545	0.0	0.0	0.0	0.0	0.0	0.0	0.0	0.0	0.0	0.0	0.0	0.0	18.18181818	9.090909091	9.090909091	0.0	0.0	0.0	0.0	0.0	0.0	0.0	0.0	0.0
4211	141	0.0334837330800285	-3.3966955377837595	あの<***>が開発した腸活サプリがすごい！その驚きの実力とは	2021-12-27	2021-12-27	17	11.76470588	11.76470588	0.0	0.0	0.0	0.0	0.0	0.0	0.0	0.0	0.0	0.0	0.0	0.0	0.0	5.882352941	0.0	5.882352941	0.0	0.0	0.0	0.0	0.0	0.0	5.882352941	0.0	0.0	0.0	5.882352941	0.0	5.882352941	0.0	5.882352941	0.0	0.0	0.0	5.882352941	0.0	0.0	0.0	0.0	0.0
4791	160	0.0333959507409726	-3.399320621649297	【NHKで話題の新事実】毎日ドッサリ！？腸内フローラを整える「裏ワザ」が話題	2020-10-10	2020-10-14	22	4.545454545	4.545454545	0.0	0.0	0.0	0.0	0.0	0.0	9.090909091	0.0	9.090909091	0.0	0.0	0.0	0.0	4.545454545	0.0	4.545454545	0.0	0.0	0.0	0.0	0.0	0.0	0.0	0.0	0.0	0.0	0.0	0.0	18.18181818	9.090909091	9.090909091	0.0	0.0	0.0	0.0	0.0	0.0	0.0	0.0	0.0
5036	167	0.0331612390786338	-3.4063735827474835	<***>開発！体重を減らすサプリ【初回限定】14日間モニター募集	2022-10-20	2022-10-20	15	0.0	0.0	0.0	0.0	0.0	0.0	0.0	0.0	0.0	0.0	0.0	0.0	0.0	0.0	0.0	6.666666667	0.0	0.0	0.0	6.666666667	0.0	13.33333333	6.666666667	6.666666667	6.666666667	0.0	0.0	0.0	6.666666667	0.0	0.0	0.0	0.0	0.0	0.0	0.0	13.33333333	0.0	0.0	0.0	0.0	0.0
19242	634	0.0329487579253715	-3.4128017144839866	やめられない炭水化物や甘いものが疲労の原因に？<***>が長年の研究で解明	2021-05-26	2021-06-17	23	13.04347826	4.347826087	8.695652174	0.0	0.0	0.0	0.0	0.0	8.695652174	0.0	0.0	8.695652174	0.0	0.0	4.347826087	8.695652174	4.347826087	0.0	0.0	4.347826087	0.0	4.347826087	0.0	0.0	8.695652174	0.0	4.347826087	0.0	8.695652174	0.0	4.347826087	0.0	4.347826087	0.0	0.0	0.0	4.347826087	0.0	0.0	0.0	0.0	0.0
7658	252	0.0329067641681901	-3.414077044525817	牛乳から発見！ 骨密度を6ヶ月で高めた、すごい成分！ カルシウムではない、その正体とは？	2022-09-27	2022-09-28	25	4.0	4.0	0.0	0.0	0.0	0.0	0.0	0.0	4.0	0.0	0.0	0.0	0.0	0.0	4.0	8.0	0.0	4.0	0.0	4.0	0.0	0.0	0.0	0.0	4.0	0.0	0.0	0.0	4.0	0.0	8.0	4.0	4.0	0.0	0.0	0.0	0.0	0.0	0.0	0.0	0.0	0.0
6295	207	0.0328832406671961	-3.414792153213081	【NHKで話題の新事実】毎日ドッサリ！？腸内フローラを整える「裏ワザ」が話題	2020-09-17	2020-10-06	22	4.545454545	4.545454545	0.0	0.0	0.0	0.0	0.0	0.0	9.090909091	0.0	9.090909091	0.0	0.0	0.0	0.0	4.545454545	0.0	4.545454545	0.0	0.0	0.0	0.0	0.0	0.0	0.0	0.0	0.0	0.0	0.0	0.0	18.18181818	9.090909091	9.090909091	0.0	0.0	0.0	0.0	0.0	0.0	0.0	0.0	0.0
6937	226	0.0325789246071788	-3.424089684113018	驚異の初回74%OFF！たった980円（税込）でお得にスタート	2022-05-16	2022-05-17	18	0.0	0.0	0.0	0.0	0.0	0.0	0.0	0.0	0.0	0.0	0.0	0.0	0.0	0.0	0.0	0.0	0.0	0.0	0.0	0.0	0.0	0.0	0.0	0.0	5.555555556	0.0	0.0	0.0	5.555555556	5.555555556	0.0	0.0	0.0	0.0	0.0	11.11111111	0.0	0.0	0.0	0.0	0.0	0.0
3083	100	0.0324359390204346	-3.42848824189806	驚愕！<***>の密着ファンデ！ ✅マスクにファンデが付きにくい！ 簡単プロ級若見えメイクを時短で！	2021-12-09	2021-12-13	29	17.24137931	13.79310345	3.448275862	0.0	0.0	0.0	0.0	0.0	0.0	0.0	0.0	0.0	0.0	0.0	0.0	0.0	0.0	0.0	0.0	0.0	0.0	3.448275862	0.0	3.448275862	0.0	0.0	0.0	0.0	0.0	0.0	6.896551724	0.0	6.896551724	0.0	0.0	0.0	3.448275862	0.0	0.0	0.0	0.0	0.0
7487	242	0.0323226926672899	-3.431985736074001	【NHKで話題の新事実】毎日ドッサリ！？腸内フローラを整える「裏ワザ」が話題	2020-10-01	2020-10-04	22	4.545454545	4.545454545	0.0	0.0	0.0	0.0	0.0	0.0	9.090909091	0.0	9.090909091	0.0	0.0	0.0	0.0	4.545454545	0.0	4.545454545	0.0	0.0	0.0	0.0	0.0	0.0	0.0	0.0	0.0	0.0	0.0	0.0	18.18181818	9.090909091	9.090909091	0.0	0.0	0.0	0.0	0.0	0.0	0.0	0.0	0.0
246115	7923	0.0321922678422688	-3.436028984389475	<***>開発会社の<***>錠剤が話題 やめられない炭水化物や甘いものが原因に？<***>が長年の研究で解明	2022-03-03	2022-03-07	30	6.666666667	3.333333333	3.333333333	0.0	0.0	0.0	0.0	0.0	6.666666667	0.0	0.0	6.666666667	0.0	0.0	3.333333333	6.666666667	3.333333333	0.0	0.0	6.666666667	0.0	3.333333333	0.0	0.0	6.666666667	0.0	3.333333333	0.0	6.666666667	0.0	3.333333333	0.0	3.333333333	0.0	0.0	0.0	10.0	0.0	0.0	0.0	0.0	0.0
1648	53	0.0321601941747572	-3.4370257969172977	＼そのシミ、そのシワなかったことに✨／ しっとり美肌ファンデの<***>なら、塗れば塗るほど『シワまで改善』！初回限定2178円(税込)で定期しばり<***>！ 今すぐチェック＞＞	2023-01-13	2023-01-13	45	2.222222222	2.222222222	0.0	0.0	0.0	0.0	0.0	0.0	2.222222222	2.222222222	0.0	0.0	2.222222222	0.0	0.0	0.0	0.0	0.0	0.0	0.0	0.0	6.666666667	6.666666667	0.0	4.444444444	0.0	0.0	0.0	4.444444444	0.0	11.11111111	4.444444444	11.11111111	0.0	0.0	4.444444444	0.0	0.0	0.0	0.0	0.0	0.0
1587	51	0.0321361058601134	-3.437775087802084	【申し訳ございません】多くの方にお試しいただきたいので、初めての方限定・お一人様1点限りとさせていただいております。	2023-06-18	2023-06-23	36	2.777777778	0.0	2.777777778	5.555555556	0.0	0.0	0.0	0.0	8.333333333	2.777777778	0.0	2.777777778	0.0	2.777777778	0.0	0.0	0.0	0.0	0.0	0.0	0.0	0.0	0.0	0.0	11.11111111	2.777777778	0.0	0.0	8.333333333	0.0	5.555555556	2.777777778	2.777777778	0.0	0.0	0.0	0.0	0.0	0.0	0.0	0.0	0.0
24332	780	0.0320565510438928	-3.440253715756959	<***>開発会社の<***>錠剤が話題 やめられない炭水化物や甘いものが原因に？<***>が長年の研究で解明	2022-03-07	2022-03-07	30	6.666666667	3.333333333	3.333333333	0.0	0.0	0.0	0.0	0.0	6.666666667	0.0	0.0	6.666666667	0.0	0.0	3.333333333	6.666666667	3.333333333	0.0	0.0	6.666666667	0.0	3.333333333	0.0	0.0	6.666666667	0.0	3.333333333	0.0	6.666666667	0.0	3.333333333	0.0	3.333333333	0.0	0.0	0.0	10.0	0.0	0.0	0.0	0.0	0.0
59348	1901	0.03203140796657	-3.441038358582257	【NHKで話題】私、ヨーグルトやめました！腸内フローラを整える「裏ワザ」が話題	2020-07-28	2020-08-30	23	8.695652174	4.347826087	4.347826087	0.0	0.0	0.0	0.0	0.0	0.0	0.0	0.0	0.0	0.0	0.0	0.0	4.347826087	0.0	4.347826087	0.0	0.0	0.0	0.0	0.0	0.0	4.347826087	0.0	4.347826087	0.0	4.347826087	0.0	13.04347826	8.695652174	4.347826087	0.0	0.0	0.0	0.0	0.0	0.0	0.0	0.0	0.0
26076	834	0.0319834330418775	-3.442537227685686	疲労と糖に驚きの関係🍰あの「<***>」でおなじみの<***>が開発した、話題の新対策が初回70%OFF！一時品切れになるほど人気爆発中！人気商品サンプルなど豪華4大特典付きでお得に始められるチャンス！	2021-01-14	2021-01-16	62	11.29032258	9.677419355	1.612903226	4.838709677	0.0	0.0	0.0	0.0	3.225806452	1.612903226	0.0	0.0	0.0	0.0	1.612903226	1.612903226	1.612903226	0.0	0.0	0.0	0.0	1.612903226	0.0	0.0	6.451612903	0.0	0.0	1.612903226	4.838709677	1.612903226	9.677419355	3.225806452	6.451612903	0.0	0.0	0.0	3.225806452	0.0	0.0	0.0	0.0	0.0
62166	1987	0.0319628092526461	-3.443182262927991	【NHKで話題の新事実】毎日ドッサリ！？腸内フローラを整える「裏ワザ」が話題	2020-10-14	2020-10-26	22	4.545454545	4.545454545	0.0	0.0	0.0	0.0	0.0	0.0	9.090909091	0.0	9.090909091	0.0	0.0	0.0	0.0	4.545454545	0.0	4.545454545	0.0	0.0	0.0	0.0	0.0	0.0	0.0	0.0	0.0	0.0	0.0	0.0	18.18181818	9.090909091	9.090909091	0.0	0.0	0.0	0.0	0.0	0.0	0.0	0.0	0.0
12334	394	0.0319442192313929	-3.4437640462535044	【NHKで話題の新事実】毎日ドッサリ！？腸内フローラを整える「裏ワザ」が話題	2020-10-01	2020-10-04	22	4.545454545	4.545454545	0.0	0.0	0.0	0.0	0.0	0.0	9.090909091	0.0	9.090909091	0.0	0.0	0.0	0.0	4.545454545	0.0	4.545454545	0.0	0.0	0.0	0.0	0.0	0.0	0.0	0.0	0.0	0.0	0.0	0.0	18.18181818	9.090909091	9.090909091	0.0	0.0	0.0	0.0	0.0	0.0	0.0	0.0	0.0
8503	270	0.0317534987651417	-3.4497523623874184	【ヨーグルトだけじゃない？ドドっと大ヒット中のゼリーとは】 NHKで話題の新事実！毎日の「スッキリの裏ワザ」が話題	2020-10-08	2020-10-10	32	0.0	0.0	0.0	0.0	0.0	0.0	0.0	0.0	6.25	0.0	6.25	0.0	0.0	0.0	0.0	0.0	0.0	0.0	0.0	0.0	0.0	0.0	0.0	0.0	0.0	0.0	0.0	0.0	0.0	0.0	15.625	9.375	6.25	0.0	0.0	0.0	0.0	0.0	0.0	3.125	0.0	0.0
14327	454	0.0316884204648565	-3.4518039498520263	【NHKで話題】私、ヨーグルトやめました！腸内フローラを整える「裏ワザ」が話題	2020-08-02	2020-08-06	23	8.695652174	4.347826087	4.347826087	0.0	0.0	0.0	0.0	0.0	0.0	0.0	0.0	0.0	0.0	0.0	0.0	4.347826087	0.0	4.347826087	0.0	0.0	0.0	0.0	0.0	0.0	4.347826087	0.0	4.347826087	0.0	4.347826087	0.0	13.04347826	8.695652174	4.347826087	0.0	0.0	0.0	0.0	0.0	0.0	0.0	0.0	0.0
12640	400	0.0316455696202531	-3.4531571205928686	疲労と糖に驚きの関係🍰あの「<***>」でおなじみの<***>が開発した、話題の新対策が初回70%OFF！一時品切れになるほど人気爆発中！人気商品サンプルなど豪華4大特典付きでお得に試せるチャンス！	2021-01-16	2021-01-17	61	11.47540984	9.836065574	1.639344262	4.918032787	0.0	0.0	0.0	0.0	3.278688525	1.639344262	0.0	0.0	0.0	0.0	1.639344262	1.639344262	1.639344262	0.0	0.0	0.0	0.0	1.639344262	0.0	0.0	6.557377049	0.0	0.0	1.639344262	4.918032787	1.639344262	8.196721311	3.278688525	4.918032787	0.0	0.0	0.0	3.278688525	0.0	0.0	0.0	0.0	0.0
75029	2374	0.0316410987751402	-3.4532984092792125	【指名買い】「もっと早く出会いたかった…」<***>開発、溜まりやすい食事の脂肪、糖＋便通にトリプル効果！<***>タイプでお手軽ケア＆かしこくすっきりするっと！	2021-12-01	2021-12-04	41	7.317073171	7.317073171	0.0	0.0	0.0	0.0	0.0	0.0	4.87804878	0.0	0.0	2.43902439	0.0	2.43902439	2.43902439	4.87804878	2.43902439	2.43902439	0.0	4.87804878	0.0	0.0	0.0	0.0	4.87804878	2.43902439	0.0	2.43902439	0.0	0.0	7.317073171	2.43902439	4.87804878	0.0	0.0	2.43902439	2.43902439	0.0	0.0	0.0	0.0	0.0
25614	808	0.0315452486921215	-3.4563322974649218	＜40代＞首の「ポツポツ」放置はNG！ 960円で試せるケア商品とは	2022-04-22	2022-04-26	20	5.0	0.0	5.0	0.0	0.0	0.0	0.0	0.0	0.0	0.0	0.0	0.0	0.0	0.0	0.0	5.0	0.0	5.0	0.0	0.0	0.0	0.0	0.0	0.0	0.0	0.0	0.0	0.0	0.0	0.0	5.0	0.0	5.0	0.0	0.0	5.0	5.0	0.0	0.0	0.0	0.0	0.0
18820	593	0.0315090329436769	-3.4574810141416465	「自分史上最高かもしれない…」シミ予防と深いシワに効く、<***>の”薬用コスメ”が発売初月から品薄中😲	2022-05-14	2022-05-14	32	3.125	3.125	0.0	3.125	0.0	0.0	0.0	0.0	3.125	0.0	0.0	3.125	0.0	0.0	3.125	0.0	0.0	0.0	0.0	0.0	0.0	0.0	0.0	0.0	9.375	3.125	3.125	0.0	6.25	0.0	15.625	6.25	9.375	0.0	0.0	0.0	0.0	0.0	0.0	0.0	0.0	0.0
4231	133	0.0314346490191444	-3.459844522498314	「もっと早く出会いたかった…」<***>開発、溜まりやすい食事の脂肪、糖＋便通にトリプル効果！<***>タイプでお手軽ケア＆かしこくすっきりするっと！	2021-11-24	2021-11-25	37	8.108108108	8.108108108	0.0	0.0	0.0	0.0	0.0	0.0	5.405405405	0.0	0.0	2.702702703	0.0	2.702702703	2.702702703	5.405405405	2.702702703	2.702702703	0.0	5.405405405	0.0	0.0	0.0	0.0	2.702702703	0.0	0.0	2.702702703	0.0	0.0	8.108108108	2.702702703	5.405405405	0.0	0.0	0.0	2.702702703	0.0	0.0	0.0	0.0	0.0
5701	179	0.0313980003508156	-3.4610110711908284	【NHKで話題】まだヨーグルトで腸活してるの？頑固なツマりを良くする衝撃の裏技が初回限定６１％OFFに	2020-07-04	2020-07-05	32	9.375	3.125	3.125	0.0	0.0	0.0	0.0	0.0	0.0	0.0	0.0	0.0	0.0	0.0	0.0	3.125	0.0	3.125	0.0	0.0	0.0	0.0	0.0	0.0	6.25	0.0	0.0	0.0	3.125	3.125	6.25	3.125	3.125	0.0	0.0	0.0	0.0	0.0	0.0	0.0	0.0	0.0
14813	465	0.0313913454398163	-3.4612230469946983	やめられない炭水化物や甘いものが疲労の原因に？<***>が長年の研究で解明	2020-07-05	2020-07-06	23	13.04347826	4.347826087	8.695652174	0.0	0.0	0.0	0.0	0.0	8.695652174	0.0	0.0	8.695652174	0.0	0.0	4.347826087	8.695652174	4.347826087	0.0	0.0	4.347826087	0.0	4.347826087	0.0	0.0	8.695652174	0.0	4.347826087	0.0	8.695652174	0.0	4.347826087	0.0	4.347826087	0.0	0.0	0.0	4.347826087	0.0	0.0	0.0	0.0	0.0
14276	448	0.0313813393107312	-3.461541852195069	「<***>」開発会社の「<***>錠剤」が凄い。	2020-07-09	2020-07-09	14	7.142857143	7.142857143	0.0	0.0	0.0	0.0	0.0	0.0	0.0	0.0	0.0	0.0	0.0	0.0	0.0	7.142857143	7.142857143	0.0	0.0	7.142857143	0.0	0.0	0.0	0.0	0.0	0.0	0.0	0.0	0.0	0.0	0.0	0.0	0.0	0.0	0.0	0.0	14.28571429	0.0	0.0	0.0	0.0	0.0
16057	503	0.0313259014759917	-3.463310000449948	＜40代＞諦めてた首のポツポツに！ 970円で試せるケア商品とは	2023-04-12	2023-04-25	19	0.0	0.0	0.0	0.0	0.0	0.0	0.0	0.0	0.0	0.0	0.0	0.0	0.0	0.0	0.0	5.263157895	0.0	5.263157895	0.0	0.0	0.0	0.0	0.0	0.0	5.263157895	0.0	0.0	0.0	5.263157895	0.0	10.52631579	0.0	10.52631579	0.0	0.0	5.263157895	5.263157895	0.0	0.0	0.0	0.0	0.0
77569	2414	0.0311206796529541	-3.469882740162548	疲労と糖に驚きの関係🍰あの「<***>」でおなじみの<***>が開発した、話題の新対策が初回70%OFF！一時品切れになるほど人気爆発中！人気商品サンプルなど豪華4大特典付きでお得に始められるチャンス！	2021-01-09	2021-01-18	62	11.29032258	9.677419355	1.612903226	4.838709677	0.0	0.0	0.0	0.0	3.225806452	1.612903226	0.0	0.0	0.0	0.0	1.612903226	1.612903226	1.612903226	0.0	0.0	0.0	0.0	1.612903226	0.0	0.0	6.451612903	0.0	0.0	1.612903226	4.838709677	1.612903226	9.677419355	3.225806452	6.451612903	0.0	0.0	0.0	3.225806452	0.0	0.0	0.0	0.0	0.0
2450	76	0.0310204081632653	-3.473109963252442	肥満気味の方の体重、体脂肪、血中中性脂肪の減少をサポート＆高めの血圧を下げる成分をW配合！製薬会社開発の青汁が凄すぎ…！しかも抹茶風味で飲みやすい♪1杯約70円で始めてみませんか？	2023-05-15	2023-05-16	60	1.666666667	1.666666667	0.0	0.0	0.0	0.0	0.0	0.0	0.0	0.0	0.0	0.0	0.0	0.0	0.0	13.33333333	6.666666667	8.333333333	0.0	10.0	0.0	5.0	1.666666667	1.666666667	0.0	0.0	0.0	0.0	0.0	0.0	5.0	3.333333333	1.666666667	0.0	0.0	1.666666667	3.333333333	0.0	0.0	1.666666667	1.666666667	0.0
40106	1244	0.0310178028225203	-3.4731939547378547	「<***>」でおなじみの<***>が開発した新対策！【お一人様一回限り】定期初回1,980円	2023-06-11	2023-06-13	32	0.0	0.0	0.0	3.125	0.0	0.0	0.0	0.0	0.0	0.0	0.0	0.0	0.0	0.0	0.0	0.0	0.0	0.0	0.0	0.0	0.0	0.0	0.0	0.0	9.375	3.125	0.0	0.0	6.25	0.0	12.5	3.125	9.375	3.125	0.0	3.125	3.125	0.0	0.0	0.0	0.0	0.0
4780	148	0.0309623430962343	-3.4749835517213867	「<***>」でおなじみの<***>が開発した疲労対策！【お一人様一回限り】定期初回980円	2022-09-05	2022-09-20	29	3.448275862	0.0	3.448275862	3.448275862	0.0	0.0	0.0	0.0	0.0	0.0	0.0	0.0	0.0	0.0	0.0	3.448275862	3.448275862	0.0	0.0	0.0	0.0	0.0	0.0	0.0	10.34482759	3.448275862	0.0	0.0	6.896551724	0.0	10.34482759	3.448275862	6.896551724	3.448275862	0.0	3.448275862	3.448275862	0.0	0.0	0.0	0.0	0.0
7895	243	0.0307789740341988	-3.480923483349196	あの<***>が開発した腸活サプリがすごい！その驚きの実力とは	2021-12-25	2021-12-25	17	11.76470588	11.76470588	0.0	0.0	0.0	0.0	0.0	0.0	0.0	0.0	0.0	0.0	0.0	0.0	0.0	5.882352941	0.0	5.882352941	0.0	0.0	0.0	0.0	0.0	0.0	5.882352941	0.0	0.0	0.0	5.882352941	0.0	5.882352941	0.0	5.882352941	0.0	0.0	0.0	5.882352941	0.0	0.0	0.0	0.0	0.0
2739	84	0.0306681270536692	-3.484531370419765	あの<***>が、排便回数を増加させる「粒」を開発。その実力が凄すぎる。	2020-11-04	2020-11-09	22	0.0	0.0	0.0	0.0	0.0	0.0	0.0	0.0	0.0	0.0	0.0	0.0	0.0	0.0	0.0	0.0	0.0	0.0	0.0	0.0	0.0	0.0	0.0	0.0	4.545454545	0.0	0.0	0.0	0.0	4.545454545	4.545454545	0.0	0.0	4.545454545	0.0	0.0	4.545454545	0.0	0.0	0.0	0.0	0.0
4370	134	0.0306636155606407	-3.4846784881387256	<***>さん注目のアイテム！寝ても疲れが取れないのは「糖質」が原因？ あの「<***>」でおなじみの<***>が開発した、話題の対策とは	2020-12-17	2020-12-18	44	0.0	0.0	0.0	2.272727273	0.0	0.0	0.0	0.0	4.545454545	0.0	0.0	2.272727273	0.0	0.0	2.272727273	4.545454545	2.272727273	2.272727273	0.0	0.0	0.0	0.0	0.0	0.0	4.545454545	0.0	0.0	0.0	2.272727273	2.272727273	2.272727273	0.0	2.272727273	0.0	0.0	0.0	2.272727273	0.0	0.0	0.0	0.0	0.0
6362	195	0.0306507387613957	-3.4850985137453456	＼おひとり様１回限り／ コスパすぎ…と絶賛止まらない<***>を超お得にゲット！	2022-04-26	2022-05-03	23	4.347826087	0.0	4.347826087	4.347826087	0.0	0.0	0.0	0.0	0.0	0.0	0.0	0.0	0.0	0.0	0.0	0.0	0.0	0.0	0.0	0.0	0.0	0.0	0.0	0.0	17.39130435	8.695652174	0.0	0.0	13.04347826	4.347826087	8.695652174	4.347826087	0.0	8.695652174	0.0	0.0	0.0	0.0	0.0	0.0	0.0	0.0
11251	344	0.0305750599946671	-3.4875706351976747	首の「ポツポツ」放置はNG！ 簡単1分で試せる手軽なケアとは	2021-09-03	2021-09-04	18	16.66666667	11.11111111	5.555555556	0.0	0.0	0.0	0.0	0.0	0.0	0.0	0.0	0.0	0.0	0.0	0.0	5.555555556	0.0	5.555555556	0.0	0.0	0.0	0.0	0.0	0.0	0.0	0.0	0.0	0.0	0.0	0.0	5.555555556	0.0	5.555555556	0.0	0.0	0.0	0.0	0.0	0.0	0.0	0.0	0.0
32530	993	0.0305256686135874	-3.4891873554222266	「とんでもない…」赤字覚悟！あの「<***>」企業が ”効果を出すことにとことんこだわった”神級オールインワンジェルがお得！	2021-11-26	2021-12-07	31	3.225806452	3.225806452	0.0	0.0	0.0	0.0	0.0	0.0	9.677419355	0.0	3.225806452	3.225806452	0.0	0.0	3.225806452	0.0	0.0	0.0	0.0	0.0	0.0	0.0	0.0	0.0	6.451612903	3.225806452	0.0	0.0	3.225806452	3.225806452	6.451612903	3.225806452	3.225806452	3.225806452	0.0	3.225806452	3.225806452	0.0	3.225806452	0.0	0.0	0.0
11384	347	0.0304813773717498	-3.49063935982283	疲労と糖に驚きの関係🍰あの「<***>」でおなじみの<***>が開発した、話題の新対策が初回約71%OFF！一時品切れになるほど人気爆発中！人気商品サンプルなど豪華特典付きでお得に試せるチャンス！	2021-04-12	2021-04-13	60	11.66666667	10.0	1.666666667	5.0	0.0	0.0	0.0	0.0	3.333333333	1.666666667	0.0	0.0	0.0	0.0	1.666666667	1.666666667	1.666666667	0.0	0.0	0.0	0.0	1.666666667	0.0	0.0	6.666666667	0.0	0.0	1.666666667	5.0	1.666666667	6.666666667	1.666666667	5.0	0.0	0.0	0.0	3.333333333	0.0	0.0	0.0	0.0	0.0
4238	129	0.0304388862671071	-3.492034334466573	【NHKで話題の新事実】毎日ドッサリ！？腸内フローラを整える「裏ワザ」が話題	2020-09-28	2020-10-01	22	4.545454545	4.545454545	0.0	0.0	0.0	0.0	0.0	0.0	9.090909091	0.0	9.090909091	0.0	0.0	0.0	0.0	4.545454545	0.0	4.545454545	0.0	0.0	0.0	0.0	0.0	0.0	0.0	0.0	0.0	0.0	0.0	0.0	18.18181818	9.090909091	9.090909091	0.0	0.0	0.0	0.0	0.0	0.0	0.0	0.0	0.0
3226	98	0.0303781773093614	-3.494030780014584	【指名買い】「もっと早く出会いたかった…」<***>開発、溜まりやすい食事の脂肪、糖＋便通にトリプル効果！<***>タイプでお手軽ケア＆かしこくすっきりするっと！	2022-02-25	2022-02-27	41	7.317073171	7.317073171	0.0	0.0	0.0	0.0	0.0	0.0	4.87804878	0.0	0.0	2.43902439	0.0	2.43902439	2.43902439	4.87804878	2.43902439	2.43902439	0.0	4.87804878	0.0	0.0	0.0	0.0	4.87804878	2.43902439	0.0	2.43902439	0.0	0.0	7.317073171	2.43902439	4.87804878	0.0	0.0	2.43902439	2.43902439	0.0	0.0	0.0	0.0	0.0
589712	17910	0.030370757250997	-3.4942750660569644	<***>開発会社の<***>錠剤が凄い やめられない炭水化物や甘いものが原因に？<***>が長年の研究で解明	2021-07-05	2021-09-22	30	10.0	6.666666667	3.333333333	0.0	0.0	0.0	0.0	0.0	6.666666667	0.0	0.0	6.666666667	0.0	0.0	3.333333333	6.666666667	3.333333333	0.0	0.0	6.666666667	0.0	3.333333333	0.0	0.0	6.666666667	0.0	3.333333333	0.0	6.666666667	0.0	3.333333333	0.0	3.333333333	0.0	0.0	0.0	10.0	0.0	0.0	0.0	0.0	0.0
3699	112	0.0302784536361178	-3.497318920537362	【ヨーグルトだけじゃない？ドドっと大ヒット中のゼリーとは】 NHKで話題の新事実！毎日の「スッキリの裏ワザ」が話題	2020-11-02	2020-11-06	32	0.0	0.0	0.0	0.0	0.0	0.0	0.0	0.0	6.25	0.0	6.25	0.0	0.0	0.0	0.0	0.0	0.0	0.0	0.0	0.0	0.0	0.0	0.0	0.0	0.0	0.0	0.0	0.0	0.0	0.0	15.625	9.375	6.25	0.0	0.0	0.0	0.0	0.0	0.0	3.125	0.0	0.0
18613	563	0.0302476763552355	-3.498335912158645	疲労と糖に驚きの関係🍰あの「<***>」でおなじみの<***>が開発した、新対策が1日66円で試せちゃう！非定期コースで、30日間お得になるチャンス♪	2022-07-25	2022-07-27	49	6.12244898	4.081632653	2.040816327	2.040816327	0.0	0.0	0.0	0.0	6.12244898	4.081632653	0.0	0.0	0.0	0.0	2.040816327	2.040816327	2.040816327	0.0	0.0	0.0	0.0	0.0	0.0	0.0	8.163265306	0.0	0.0	2.040816327	6.12244898	2.040816327	8.163265306	0.0	8.163265306	0.0	0.0	2.040816327	4.081632653	0.0	0.0	0.0	0.0	0.0
23145	697	0.0301144955713977	-3.502748642704847	＜40代＞首の「ポツポツ」放置はNG！ 970円で試せるケア商品とは	2022-06-06	2022-06-07	20	5.0	0.0	5.0	0.0	0.0	0.0	0.0	0.0	0.0	0.0	0.0	0.0	0.0	0.0	0.0	5.0	0.0	5.0	0.0	0.0	0.0	0.0	0.0	0.0	0.0	0.0	0.0	0.0	0.0	0.0	5.0	0.0	5.0	0.0	0.0	5.0	5.0	0.0	0.0	0.0	0.0	0.0
6113	184	0.030099787338459	-3.5032371724197406	【NHKで話題の新事実】毎日ドッサリ！？腸内フローラを整える「裏ワザ」が話題	2020-10-30	2020-11-02	22	4.545454545	4.545454545	0.0	0.0	0.0	0.0	0.0	0.0	9.090909091	0.0	9.090909091	0.0	0.0	0.0	0.0	4.545454545	0.0	4.545454545	0.0	0.0	0.0	0.0	0.0	0.0	0.0	0.0	0.0	0.0	0.0	0.0	18.18181818	9.090909091	9.090909091	0.0	0.0	0.0	0.0	0.0	0.0	0.0	0.0	0.0
6586	198	0.0300637716368053	-3.504434432241776	50代「自分へのご褒美に」 本物志向の人が行き着く、食べる美容液とは	2022-05-16	2022-05-16	21	0.0	0.0	0.0	9.523809524	0.0	0.0	0.0	0.0	0.0	0.0	0.0	0.0	0.0	0.0	0.0	4.761904762	0.0	0.0	0.0	4.761904762	0.0	0.0	0.0	0.0	4.761904762	0.0	0.0	0.0	0.0	4.761904762	9.523809524	0.0	4.761904762	4.761904762	0.0	0.0	0.0	0.0	0.0	0.0	0.0	0.0
4797	144	0.0300187617260788	-3.505932701926063	今年で４７歳、<***>さんも注目！キレイと元気の秘訣は｢糖化」に気をつけることだった？	2020-12-10	2020-12-11	28	3.571428571	3.571428571	0.0	3.571428571	0.0	0.0	0.0	0.0	3.571428571	0.0	0.0	0.0	0.0	0.0	3.571428571	3.571428571	3.571428571	0.0	0.0	0.0	0.0	0.0	0.0	0.0	0.0	0.0	0.0	0.0	0.0	0.0	10.71428571	0.0	7.142857143	3.571428571	0.0	0.0	0.0	0.0	0.0	0.0	0.0	0.0
1805	54	0.0299168975069252	-3.509331824202707	あの<***>が開発した腸活サプリがすごい！その驚きの実力とは	2021-10-04	2021-10-04	17	11.76470588	11.76470588	0.0	0.0	0.0	0.0	0.0	0.0	0.0	0.0	0.0	0.0	0.0	0.0	0.0	5.882352941	0.0	5.882352941	0.0	0.0	0.0	0.0	0.0	0.0	5.882352941	0.0	0.0	0.0	5.882352941	0.0	5.882352941	0.0	5.882352941	0.0	0.0	0.0	5.882352941	0.0	0.0	0.0	0.0	0.0
44940	1341	0.0298397863818424	-3.511912662457644	<***>開発会社の<***>錠剤が話題 やめられない炭水化物や甘いものが原因に？<***>が長年の研究で解明	2022-03-04	2022-03-04	30	6.666666667	3.333333333	3.333333333	0.0	0.0	0.0	0.0	0.0	6.666666667	0.0	0.0	6.666666667	0.0	0.0	3.333333333	6.666666667	3.333333333	0.0	0.0	6.666666667	0.0	3.333333333	0.0	0.0	6.666666667	0.0	3.333333333	0.0	6.666666667	0.0	3.333333333	0.0	3.333333333	0.0	0.0	0.0	10.0	0.0	0.0	0.0	0.0	0.0
18876	563	0.0298262343716889	-3.5123669247065883	牛乳から発見！ 骨密度を6ヶ月で高めた、すごい成分！ カルシウムではない、その正体とは？	2021-03-26	2021-03-29	25	4.0	4.0	0.0	0.0	0.0	0.0	0.0	0.0	4.0	0.0	0.0	0.0	0.0	0.0	4.0	8.0	0.0	4.0	0.0	4.0	0.0	0.0	0.0	0.0	4.0	0.0	0.0	0.0	4.0	0.0	8.0	4.0	4.0	0.0	0.0	0.0	0.0	0.0	0.0	0.0	0.0	0.0
124130	3700	0.0298074599210505	-3.512996583877678	驚愕！<***>のシミ消しファンデ ✅マスクにファンデが付きにくい！ 簡単プロ級若見えメイクを時短で！	2021-11-19	2021-12-01	29	17.24137931	13.79310345	3.448275862	0.0	0.0	0.0	0.0	0.0	0.0	0.0	0.0	0.0	0.0	0.0	0.0	0.0	0.0	0.0	0.0	0.0	0.0	6.896551724	0.0	6.896551724	0.0	0.0	0.0	0.0	0.0	0.0	6.896551724	0.0	6.896551724	0.0	0.0	0.0	3.448275862	0.0	0.0	0.0	0.0	0.0
4732	141	0.0297971259509721	-3.5133433347201093	【NHKで話題の新事実】毎日ドッサリ！？腸内フローラを整える「裏ワザ」が話題	2020-10-04	2020-10-06	22	4.545454545	4.545454545	0.0	0.0	0.0	0.0	0.0	0.0	9.090909091	0.0	9.090909091	0.0	0.0	0.0	0.0	4.545454545	0.0	4.545454545	0.0	0.0	0.0	0.0	0.0	0.0	0.0	0.0	0.0	0.0	0.0	0.0	18.18181818	9.090909091	9.090909091	0.0	0.0	0.0	0.0	0.0	0.0	0.0	0.0	0.0
35879	1064	0.0296552300788762	-3.5181167752027043	疲労と糖に驚きの関係🍰あの「<***>」でおなじみの<***>が開発した、新対策が1日66円で試せちゃう！非定期コースで、30日間お得になるチャンス♪	2021-06-02	2021-06-04	49	6.12244898	4.081632653	2.040816327	2.040816327	0.0	0.0	0.0	0.0	6.12244898	4.081632653	0.0	0.0	0.0	0.0	2.040816327	2.040816327	2.040816327	0.0	0.0	0.0	0.0	0.0	0.0	0.0	8.163265306	0.0	0.0	2.040816327	6.12244898	2.040816327	8.163265306	0.0	8.163265306	0.0	0.0	2.040816327	4.081632653	0.0	0.0	0.0	0.0	0.0
3003	89	0.0296370296370296	-3.518730698251192	<***>開発会社の<***>錠剤が話題 やめられない炭水化物や甘いものが原因に？<***>が長年の研究で解明	2022-05-19	2022-05-20	30	6.666666667	3.333333333	3.333333333	0.0	0.0	0.0	0.0	0.0	6.666666667	0.0	0.0	6.666666667	0.0	0.0	3.333333333	6.666666667	3.333333333	0.0	0.0	6.666666667	0.0	3.333333333	0.0	0.0	6.666666667	0.0	3.333333333	0.0	6.666666667	0.0	3.333333333	0.0	3.333333333	0.0	0.0	0.0	10.0	0.0	0.0	0.0	0.0	0.0
5075	150	0.0295566502463054	-3.521446509813733	驚愕！<***>のシミ消しファンデ ✅マスクにファンデが付きにくい！ 簡単プロ級若見えメイクを時短で！	2021-11-16	2021-11-17	29	17.24137931	13.79310345	3.448275862	0.0	0.0	0.0	0.0	0.0	0.0	0.0	0.0	0.0	0.0	0.0	0.0	0.0	0.0	0.0	0.0	0.0	0.0	6.896551724	0.0	6.896551724	0.0	0.0	0.0	0.0	0.0	0.0	6.896551724	0.0	6.896551724	0.0	0.0	0.0	3.448275862	0.0	0.0	0.0	0.0	0.0
6817	201	0.0294851107525304	-3.5238698633037107	【NHKで話題】私、ヨーグルトやめました！腸内フローラを整える「裏ワザ」が話題	2020-07-25	2020-07-31	23	8.695652174	4.347826087	4.347826087	0.0	0.0	0.0	0.0	0.0	0.0	0.0	0.0	0.0	0.0	0.0	0.0	4.347826087	0.0	4.347826087	0.0	0.0	0.0	0.0	0.0	0.0	4.347826087	0.0	4.347826087	0.0	4.347826087	0.0	13.04347826	8.695652174	4.347826087	0.0	0.0	0.0	0.0	0.0	0.0	0.0	0.0	0.0
8797	258	0.0293281800613845	-3.5292064483310592	「自分史上最高かもしれない…」シミ予防と深いシワに効く、<***>の”薬用コスメ”が発売初月から品薄中😲	2022-05-17	2022-05-23	32	3.125	3.125	0.0	3.125	0.0	0.0	0.0	0.0	3.125	0.0	0.0	3.125	0.0	0.0	3.125	0.0	0.0	0.0	0.0	0.0	0.0	0.0	0.0	0.0	9.375	3.125	3.125	0.0	6.25	0.0	15.625	6.25	9.375	0.0	0.0	0.0	0.0	0.0	0.0	0.0	0.0	0.0
13888	406	0.0292338709677419	-3.5324272772984	【指名買い】「こんなゼリーがあったなんて…」<***>開発、溜まりやすい食事の脂肪、糖＋便通にトリプル効果！<***>タイプでお手軽ケア＆かしこくすっきりするっと！	2022-04-18	2022-05-06	42	7.142857143	7.142857143	0.0	0.0	0.0	0.0	0.0	0.0	2.380952381	0.0	0.0	2.380952381	0.0	0.0	2.380952381	4.761904762	2.380952381	2.380952381	0.0	4.761904762	0.0	0.0	0.0	0.0	2.380952381	2.380952381	0.0	0.0	0.0	0.0	4.761904762	2.380952381	2.380952381	0.0	0.0	2.380952381	2.380952381	0.0	0.0	0.0	2.380952381	0.0
15839	462	0.0291685081128859	-3.534665640980682	📢朗報：期間限定「実質1590円（税込）」でゲットできるキャンペーン中！いつもより390円もお得♪	2022-09-07	2022-09-13	26	0.0	0.0	0.0	0.0	0.0	0.0	0.0	0.0	11.53846154	3.846153846	3.846153846	0.0	0.0	0.0	0.0	0.0	0.0	0.0	0.0	0.0	0.0	0.0	0.0	0.0	11.53846154	0.0	0.0	0.0	11.53846154	3.846153846	11.53846154	3.846153846	7.692307692	0.0	0.0	11.53846154	0.0	0.0	0.0	0.0	0.0	0.0
6665	194	0.0291072768192048	-3.536767073549481	【NHKで話題の新事実】毎日ドッサリ！？腸内フローラを整える「裏ワザ」が話題	2020-11-14	2020-11-16	22	4.545454545	4.545454545	0.0	0.0	0.0	0.0	0.0	0.0	9.090909091	0.0	9.090909091	0.0	0.0	0.0	0.0	4.545454545	0.0	4.545454545	0.0	0.0	0.0	0.0	0.0	0.0	0.0	0.0	0.0	0.0	0.0	0.0	18.18181818	9.090909091	9.090909091	0.0	0.0	0.0	0.0	0.0	0.0	0.0	0.0	0.0
2827	82	0.0290060134418111	-3.5402521104293374	【若いコには教えたくない🤐オトナのシミ対策】 痛み止めの『<***>』などでお馴染みの<***>が開発。 シミを防ぎ、乾燥にもアプローチする<***>の本品２品セットが2,990円（税込）で登場。 ⚠定期購入ではございません。毎月先着10,000セット限定	2022-12-14	2022-12-20	75	0.0	0.0	0.0	0.0	0.0	0.0	0.0	0.0	2.666666667	0.0	0.0	0.0	1.333333333	1.333333333	0.0	1.333333333	1.333333333	0.0	0.0	0.0	0.0	2.666666667	1.333333333	1.333333333	6.666666667	1.333333333	1.333333333	0.0	2.666666667	1.333333333	5.333333333	0.0	4.0	1.333333333	0.0	4.0	4.0	0.0	0.0	0.0	0.0	0.0
8211	238	0.0289855072463768	-3.5409593240373143	「<***>」でおなじみの<***>が開発した新対策！【お一人様一回限り】定期初回1,980円	2023-06-13	2023-06-13	32	0.0	0.0	0.0	3.125	0.0	0.0	0.0	0.0	0.0	0.0	0.0	0.0	0.0	0.0	0.0	0.0	0.0	0.0	0.0	0.0	0.0	0.0	0.0	0.0	9.375	3.125	0.0	0.0	6.25	0.0	12.5	3.125	9.375	3.125	0.0	3.125	3.125	0.0	0.0	0.0	0.0	0.0
32980	954	0.0289266221952698	-3.5429929246653056	疲労と糖に驚きの関係🍰あの「<***>」でおなじみの<***>が開発した、新対策が1日66円で試せちゃう！非定期コースで、30日間お得になるチャンス♪	2022-07-15	2022-07-16	49	6.12244898	4.081632653	2.040816327	2.040816327	0.0	0.0	0.0	0.0	6.12244898	4.081632653	0.0	0.0	0.0	0.0	2.040816327	2.040816327	2.040816327	0.0	0.0	0.0	0.0	0.0	0.0	0.0	8.163265306	0.0	0.0	2.040816327	6.12244898	2.040816327	8.163265306	0.0	8.163265306	0.0	0.0	2.040816327	4.081632653	0.0	0.0	0.0	0.0	0.0
7538	218	0.0289201379676306	-3.543217111037994	【指名買い】「こんなゼリーがあったなんて…」<***>開発、食べて排便回数・排便量増加！溜まりやすい食事の脂肪、糖にも効く！<***>タイプでお手軽ケア＆かしこくすっきりするっと！	2022-04-29	2022-05-01	49	6.12244898	6.12244898	0.0	0.0	0.0	0.0	0.0	0.0	2.040816327	0.0	0.0	2.040816327	0.0	0.0	2.040816327	6.12244898	2.040816327	2.040816327	0.0	6.12244898	0.0	0.0	0.0	0.0	4.081632653	2.040816327	0.0	0.0	0.0	2.040816327	6.12244898	2.040816327	2.040816327	2.040816327	0.0	2.040816327	2.040816327	0.0	0.0	0.0	2.040816327	0.0
8026	232	0.0289060553202093	-3.5437041791605526	驚愕！<***>の密着ファンデ！ ✅マスクにファンデが付きにくい！ 簡単プロ級若見えメイクを時短で！	2021-11-30	2021-12-02	29	17.24137931	13.79310345	3.448275862	0.0	0.0	0.0	0.0	0.0	0.0	0.0	0.0	0.0	0.0	0.0	0.0	0.0	0.0	0.0	0.0	0.0	0.0	3.448275862	0.0	3.448275862	0.0	0.0	0.0	0.0	0.0	0.0	6.896551724	0.0	6.896551724	0.0	0.0	0.0	3.448275862	0.0	0.0	0.0	0.0	0.0
56844	1643	0.0289036661740904	-3.543786834674487	疲労と糖に驚きの関係🍰あの「<***>」でおなじみの<***>が開発した、新対策が1日66円で試せちゃう！非定期コースで、30日間お得になるチャンス♪	2022-06-29	2022-07-02	49	6.12244898	4.081632653	2.040816327	2.040816327	0.0	0.0	0.0	0.0	6.12244898	4.081632653	0.0	0.0	0.0	0.0	2.040816327	2.040816327	2.040816327	0.0	0.0	0.0	0.0	0.0	0.0	0.0	8.163265306	0.0	0.0	2.040816327	6.12244898	2.040816327	8.163265306	0.0	8.163265306	0.0	0.0	2.040816327	4.081632653	0.0	0.0	0.0	0.0	0.0
9591	277	0.0288812428318215	-3.5445629315406126	【改善幅スゴッ】「理に適った年齢肌対策はコレ」発売初月から品薄になった😲シミ予防と深いシワに効く、”<***>の”薬用コスメ	2023-06-09	2023-06-10	39	0.0	0.0	0.0	0.0	0.0	0.0	0.0	0.0	2.564102564	0.0	0.0	2.564102564	0.0	0.0	2.564102564	2.564102564	0.0	2.564102564	0.0	0.0	0.0	2.564102564	2.564102564	0.0	12.82051282	2.564102564	2.564102564	0.0	7.692307692	0.0	17.94871795	5.128205128	12.82051282	0.0	0.0	0.0	0.0	0.0	0.0	0.0	2.564102564	0.0
6413	185	0.0288476532044285	-3.5457266340705385	【NHKで話題の新事実】毎日ドッサリ！？腸内フローラを整える「裏ワザ」が話題	2020-10-18	2020-10-22	22	4.545454545	4.545454545	0.0	0.0	0.0	0.0	0.0	0.0	9.090909091	0.0	9.090909091	0.0	0.0	0.0	0.0	4.545454545	0.0	4.545454545	0.0	0.0	0.0	0.0	0.0	0.0	0.0	0.0	0.0	0.0	0.0	0.0	18.18181818	9.090909091	9.090909091	0.0	0.0	0.0	0.0	0.0	0.0	0.0	0.0	0.0
5658	163	0.028808766348533	-3.547075551054752	＼そのシミ、そのシワなかったことに✨／ しっとり美肌ファンデの<***>なら、塗れば塗るほど『シワまで改善』！初回限定2178円(税込)で定期しばり<***>！ 今すぐチェック＞＞	2022-11-22	2022-11-23	45	2.222222222	2.222222222	0.0	0.0	0.0	0.0	0.0	0.0	2.222222222	2.222222222	0.0	0.0	2.222222222	0.0	0.0	0.0	0.0	0.0	0.0	0.0	0.0	6.666666667	6.666666667	0.0	4.444444444	0.0	0.0	0.0	4.444444444	0.0	11.11111111	4.444444444	11.11111111	0.0	0.0	4.444444444	0.0	0.0	0.0	0.0	0.0	0.0
17546	505	0.0287814886583836	-3.5480228534129723	【NHKで話題の新事実】善玉菌が増えていないと感じたら必見！ スッキリの秘密は、善玉菌が作り出す「エキス」だった？ 毎日ドッサリ！腸内フローラを整える「裏ワザ」が話題！	2021-04-13	2021-04-18	50	4.0	2.0	0.0	2.0	0.0	0.0	0.0	0.0	10.0	0.0	6.0	2.0	0.0	0.0	2.0	2.0	0.0	2.0	0.0	0.0	0.0	2.0	2.0	0.0	2.0	0.0	0.0	0.0	0.0	2.0	12.0	4.0	6.0	2.0	0.0	0.0	0.0	0.0	0.0	0.0	0.0	0.0
4466	128	0.0286609941782355	-3.552218168480488	【定期ではございません】<***>企業が世界中を探して見つけた高品質の<***>配合🦌 超高保湿で敏感肌ケアと年齢肌ケアまでできる<***>の本気をお得なトライアルセットで体感！	2022-04-08	2022-04-11	50	2.0	0.0	0.0	0.0	0.0	0.0	0.0	0.0	4.0	0.0	0.0	0.0	0.0	0.0	4.0	4.0	0.0	4.0	0.0	0.0	0.0	4.0	4.0	0.0	6.0	2.0	0.0	0.0	4.0	2.0	10.0	4.0	8.0	0.0	0.0	2.0	2.0	0.0	0.0	0.0	0.0	0.0
45820	1312	0.0286337843736359	-3.5531679865034547	「自分史上最高かもしれない…」シミ予防と深いシワに効く、<***>の”薬用コスメ”が発売初月から品薄中😲	2022-05-15	2022-05-24	32	3.125	3.125	0.0	3.125	0.0	0.0	0.0	0.0	3.125	0.0	0.0	3.125	0.0	0.0	3.125	0.0	0.0	0.0	0.0	0.0	0.0	0.0	0.0	0.0	9.375	3.125	3.125	0.0	6.25	0.0	15.625	6.25	9.375	0.0	0.0	0.0	0.0	0.0	0.0	0.0	0.0	0.0
2445	70	0.0286298568507157	-3.553305159859615	【指名買い】「もっと早く出会いたかった…」<***>開発、溜まりやすい食事の脂肪、糖＋便通にトリプル効果！<***>タイプでお手軽ケア＆かしこくすっきりするっと！	2022-01-16	2022-01-17	41	7.317073171	7.317073171	0.0	0.0	0.0	0.0	0.0	0.0	4.87804878	0.0	0.0	2.43902439	0.0	2.43902439	2.43902439	4.87804878	2.43902439	2.43902439	0.0	4.87804878	0.0	0.0	0.0	0.0	4.87804878	2.43902439	0.0	2.43902439	0.0	0.0	7.317073171	2.43902439	4.87804878	0.0	0.0	2.43902439	2.43902439	0.0	0.0	0.0	0.0	0.0
9454	269	0.0284535646287285	-3.559481831751345	驚愕！<***>の密着ファンデ！ ✅マスクにファンデが付きにくい！ 簡単プロ級若見えメイクを時短で！	2021-12-03	2021-12-07	29	17.24137931	13.79310345	3.448275862	0.0	0.0	0.0	0.0	0.0	0.0	0.0	0.0	0.0	0.0	0.0	0.0	0.0	0.0	0.0	0.0	0.0	0.0	3.448275862	0.0	3.448275862	0.0	0.0	0.0	0.0	0.0	0.0	6.896551724	0.0	6.896551724	0.0	0.0	0.0	3.448275862	0.0	0.0	0.0	0.0	0.0
5459	155	0.028393478659095	-3.5615957848625137	【指名買い】「もっと早く出会いたかった…」<***>開発、溜まりやすい食事の脂肪、糖＋便通にトリプル効果！<***>タイプでお手軽ケア＆かしこくすっきりするっと！	2022-04-19	2022-04-20	41	7.317073171	7.317073171	0.0	0.0	0.0	0.0	0.0	0.0	4.87804878	0.0	0.0	2.43902439	0.0	2.43902439	2.43902439	4.87804878	2.43902439	2.43902439	0.0	4.87804878	0.0	0.0	0.0	0.0	4.87804878	2.43902439	0.0	2.43902439	0.0	0.0	7.317073171	2.43902439	4.87804878	0.0	0.0	2.43902439	2.43902439	0.0	0.0	0.0	0.0	0.0
12036	341	0.0283316716517115	-3.56377496046642	やめられない炭水化物や甘いものが疲労の原因に？<***>が長年の研究で解明	2021-11-30	2021-11-30	23	13.04347826	4.347826087	8.695652174	0.0	0.0	0.0	0.0	0.0	8.695652174	0.0	0.0	8.695652174	0.0	0.0	4.347826087	8.695652174	4.347826087	0.0	0.0	4.347826087	0.0	4.347826087	0.0	0.0	8.695652174	0.0	4.347826087	0.0	8.695652174	0.0	4.347826087	0.0	4.347826087	0.0	0.0	0.0	4.347826087	0.0	0.0	0.0	0.0	0.0
8689	246	0.0283116584186902	-3.5644816009068467	<***>開発！体重を減らすサプリ【初回限定】14日間モニター募集	2022-12-29	2022-12-31	15	0.0	0.0	0.0	0.0	0.0	0.0	0.0	0.0	0.0	0.0	0.0	0.0	0.0	0.0	0.0	6.666666667	0.0	0.0	0.0	6.666666667	0.0	13.33333333	6.666666667	6.666666667	6.666666667	0.0	0.0	0.0	6.666666667	0.0	0.0	0.0	0.0	0.0	0.0	0.0	13.33333333	0.0	0.0	0.0	0.0	0.0
2121	60	0.0282885431400282	-3.565298392342585	✅9月1日から！ 【泡の酵素洗顔付】豪華セットがお得	2021-10-12	2021-10-13	19	5.263157895	5.263157895	0.0	0.0	0.0	0.0	0.0	0.0	0.0	0.0	0.0	0.0	0.0	0.0	0.0	0.0	0.0	0.0	0.0	0.0	0.0	5.263157895	0.0	0.0	10.52631579	0.0	0.0	0.0	10.52631579	5.263157895	5.263157895	0.0	5.263157895	0.0	0.0	0.0	0.0	0.0	0.0	0.0	0.0	0.0
2722	77	0.0282880235121234	-3.565316761357729	＜40代＞諦めてた首のポツポツに！ 970円で試せるケア商品とは	2023-04-06	2023-04-11	19	0.0	0.0	0.0	0.0	0.0	0.0	0.0	0.0	0.0	0.0	0.0	0.0	0.0	0.0	0.0	5.263157895	0.0	5.263157895	0.0	0.0	0.0	0.0	0.0	0.0	5.263157895	0.0	0.0	0.0	5.263157895	0.0	10.52631579	0.0	10.52631579	0.0	0.0	5.263157895	5.263157895	0.0	0.0	0.0	0.0	0.0
18366	519	0.0282587389741914	-3.5663525250075803	炭水化物を食べながら糖の吸収を抑える方法を<***>が発見！14日分を税込540円／送料無料でお得にお試し！	2022-06-28	2022-07-01	32	3.125	3.125	0.0	3.125	0.0	0.0	0.0	0.0	6.25	3.125	0.0	0.0	0.0	0.0	3.125	6.25	3.125	0.0	0.0	3.125	0.0	0.0	0.0	0.0	12.5	3.125	3.125	0.0	9.375	3.125	6.25	0.0	6.25	0.0	0.0	9.375	0.0	0.0	0.0	0.0	0.0	0.0
21165	596	0.0281596976139853	-3.5698634858896763	疲れを根本からどうにかしたい女性、必見！あの「<***>」でおなじみの<***>が開発した、話題の新対策が1日66円で試せちゃう！非定期コースで、30日間お得になるチャンス♪	2021-05-26	2021-05-27	54	1.851851852	1.851851852	0.0	1.851851852	0.0	1.851851852	0.0	0.0	11.11111111	5.555555556	1.851851852	1.851851852	0.0	1.851851852	0.0	1.851851852	1.851851852	0.0	0.0	0.0	0.0	0.0	0.0	0.0	5.555555556	0.0	0.0	0.0	5.555555556	1.851851852	7.407407407	0.0	7.407407407	0.0	0.0	1.851851852	3.703703704	0.0	0.0	0.0	0.0	0.0
10161	286	0.0281468359413443	-3.5703203306660307	疲れを根本からどうにかしたい女性、必見！あの「<***>」でおなじみの<***>が開発した、話題の新対策が1日66円で試せちゃう！非定期コースで、30日間お得になるチャンス♪	2021-05-26	2021-06-17	54	1.851851852	1.851851852	0.0	1.851851852	0.0	1.851851852	0.0	0.0	11.11111111	5.555555556	1.851851852	1.851851852	0.0	1.851851852	0.0	1.851851852	1.851851852	0.0	0.0	0.0	0.0	0.0	0.0	0.0	5.555555556	0.0	0.0	0.0	5.555555556	1.851851852	7.407407407	0.0	7.407407407	0.0	0.0	1.851851852	3.703703704	0.0	0.0	0.0	0.0	0.0
3823	107	0.0279884907140988	-3.575961899234509	【NHKで話題の新事実】善玉菌が増えていないと感じたら必見！ スッキリの秘密は、善玉菌が作り出す「エキス」だった？ 毎日ドッサリ！腸内フローラを整える「裏ワザ」が話題！	2021-02-25	2021-02-26	50	4.0	2.0	0.0	2.0	0.0	0.0	0.0	0.0	10.0	0.0	6.0	2.0	0.0	0.0	2.0	2.0	0.0	2.0	0.0	0.0	0.0	2.0	2.0	0.0	2.0	0.0	0.0	0.0	0.0	2.0	12.0	4.0	6.0	2.0	0.0	0.0	0.0	0.0	0.0	0.0	0.0	0.0
3617	101	0.0279236936687862	-3.5782797151108414	【NHKで話題の新事実】毎日ドッサリ！？腸内フローラを整える「裏ワザ」が話題	2020-10-04	2020-10-06	22	4.545454545	4.545454545	0.0	0.0	0.0	0.0	0.0	0.0	9.090909091	0.0	9.090909091	0.0	0.0	0.0	0.0	4.545454545	0.0	4.545454545	0.0	0.0	0.0	0.0	0.0	0.0	0.0	0.0	0.0	0.0	0.0	0.0	18.18181818	9.090909091	9.090909091	0.0	0.0	0.0	0.0	0.0	0.0	0.0	0.0	0.0
12499	349	0.0279222337787022	-3.578331997887798	【申し訳ございません】多くの方にお試しいただきたいので、初めての方限定・お一人様1点限りとさせていただいております。	2023-06-17	2023-06-23	36	2.777777778	0.0	2.777777778	5.555555556	0.0	0.0	0.0	0.0	8.333333333	2.777777778	0.0	2.777777778	0.0	2.777777778	0.0	0.0	0.0	0.0	0.0	0.0	0.0	0.0	0.0	0.0	11.11111111	2.777777778	0.0	0.0	8.333333333	0.0	5.555555556	2.777777778	2.777777778	0.0	0.0	0.0	0.0	0.0	0.0	0.0	0.0	0.0
24637	687	0.0278848885822137	-3.579670364765827	疲労と糖に驚きの関係🍰あの「<***>」でおなじみの<***>が開発した、新対策が1日66円で試せちゃう！非定期コースで、30日間お得になるチャンス♪	2022-07-02	2022-07-02	49	6.12244898	4.081632653	2.040816327	2.040816327	0.0	0.0	0.0	0.0	6.12244898	4.081632653	0.0	0.0	0.0	0.0	2.040816327	2.040816327	2.040816327	0.0	0.0	0.0	0.0	0.0	0.0	0.0	8.163265306	0.0	0.0	2.040816327	6.12244898	2.040816327	8.163265306	0.0	8.163265306	0.0	0.0	2.040816327	4.081632653	0.0	0.0	0.0	0.0	0.0
3703003	103254	0.027883855346593	-3.5797074190563856	<***>開発会社の<***>錠剤が凄い やめられない炭水化物や甘いものが原因に？<***>が長年の研究で解明	2021-06-13	2021-06-27	30	10.0	6.666666667	3.333333333	0.0	0.0	0.0	0.0	0.0	6.666666667	0.0	0.0	6.666666667	0.0	0.0	3.333333333	6.666666667	3.333333333	0.0	0.0	6.666666667	0.0	3.333333333	0.0	0.0	6.666666667	0.0	3.333333333	0.0	6.666666667	0.0	3.333333333	0.0	3.333333333	0.0	0.0	0.0	10.0	0.0	0.0	0.0	0.0	0.0
2336	65	0.0278253424657534	-3.5818080740524816	【指名買い】「こんなゼリーがあったなんて…」<***>開発、溜まりやすい食事の脂肪、糖＋便通にトリプル効果！<***>タイプでお手軽ケア＆かしこくすっきりするっと！	2022-04-23	2022-04-23	42	7.142857143	7.142857143	0.0	0.0	0.0	0.0	0.0	0.0	2.380952381	0.0	0.0	2.380952381	0.0	0.0	2.380952381	4.761904762	2.380952381	2.380952381	0.0	4.761904762	0.0	0.0	0.0	0.0	2.380952381	2.380952381	0.0	0.0	0.0	0.0	4.761904762	2.380952381	2.380952381	0.0	0.0	2.380952381	2.380952381	0.0	0.0	0.0	2.380952381	0.0
17664	491	0.0277966485507246	-3.5828398212823025	＼<***>から新登場／ ハリも美白もシワ改善も。1本でトータルケアできる多機能美容液が誕生！ 豪華フルライン約7日分を💎初回限定価格1,100円(税込)で💎	2022-08-26	2022-09-02	49	4.081632653	4.081632653	0.0	0.0	0.0	0.0	0.0	0.0	2.040816327	0.0	2.040816327	0.0	0.0	0.0	0.0	0.0	0.0	0.0	0.0	0.0	0.0	8.163265306	0.0	6.12244898	8.163265306	0.0	0.0	0.0	8.163265306	0.0	8.163265306	0.0	8.163265306	0.0	0.0	6.12244898	2.040816327	0.0	0.0	0.0	0.0	0.0
35925	998	0.0277800974251913	-3.5834354346357644	寒い季節は疲れやすい？💦あの「<***>」でおなじみの<***>が開発した、新対策が1日66円で試せちゃう！非定期コースで、30日間お得になるチャンス♪	2021-11-29	2021-11-30	48	2.083333333	2.083333333	0.0	0.0	0.0	0.0	0.0	0.0	4.166666667	4.166666667	0.0	0.0	0.0	0.0	0.0	2.083333333	2.083333333	0.0	0.0	0.0	0.0	2.083333333	2.083333333	0.0	6.25	0.0	0.0	0.0	6.25	2.083333333	10.41666667	0.0	10.41666667	0.0	0.0	2.083333333	4.166666667	0.0	0.0	0.0	0.0	0.0
5693	158	0.027753381345512	-3.5843975959241163	【NHKで話題】私、ヨーグルトやめました！腸内フローラを整える「裏ワザ」が話題	2020-08-28	2020-08-30	23	8.695652174	4.347826087	4.347826087	0.0	0.0	0.0	0.0	0.0	0.0	0.0	0.0	0.0	0.0	0.0	0.0	4.347826087	0.0	4.347826087	0.0	0.0	0.0	0.0	0.0	0.0	4.347826087	0.0	4.347826087	0.0	4.347826087	0.0	13.04347826	8.695652174	4.347826087	0.0	0.0	0.0	0.0	0.0	0.0	0.0	0.0	0.0
7605	211	0.0277449046679815	-3.58470307121733	<***>さん注目のアイテム！寝ても疲れが取れないのは「糖質」が原因？ あの「<***>」でおなじみの<***>が開発した、話題の対策とは	2020-11-15	2020-11-16	44	0.0	0.0	0.0	2.272727273	0.0	0.0	0.0	0.0	4.545454545	0.0	0.0	2.272727273	0.0	0.0	2.272727273	4.545454545	2.272727273	2.272727273	0.0	0.0	0.0	0.0	0.0	0.0	4.545454545	0.0	0.0	0.0	2.272727273	2.272727273	2.272727273	0.0	2.272727273	0.0	0.0	0.0	2.272727273	0.0	0.0	0.0	0.0	0.0
12532	347	0.0276891158633897	-3.586715872125224	アミノ酸業界のパイオニアが、本気で開発した『<***>』サプリが凄い。	2021-09-07	2021-09-11	18	5.555555556	5.555555556	0.0	0.0	0.0	0.0	0.0	0.0	0.0	0.0	0.0	0.0	0.0	0.0	0.0	0.0	0.0	0.0	0.0	0.0	0.0	0.0	0.0	0.0	0.0	0.0	0.0	0.0	0.0	0.0	5.555555556	0.0	5.555555556	0.0	0.0	0.0	11.11111111	0.0	0.0	0.0	0.0	0.0
2066	57	0.0275895450145208	-3.590318381845034	＼そのシミ、そのシワなかったことに✨／ しっとり美肌ファンデの<***>なら、塗れば塗るほど『シワまで改善』！初回限定2178円(税込)で定期しばり<***>！ 今すぐチェック＞＞	2022-12-06	2022-12-10	45	2.222222222	2.222222222	0.0	0.0	0.0	0.0	0.0	0.0	2.222222222	2.222222222	0.0	0.0	2.222222222	0.0	0.0	0.0	0.0	0.0	0.0	0.0	0.0	6.666666667	6.666666667	0.0	4.444444444	0.0	0.0	0.0	4.444444444	0.0	11.11111111	4.444444444	11.11111111	0.0	0.0	4.444444444	0.0	0.0	0.0	0.0	0.0	0.0
20954	578	0.0275842321275174	-3.5905109692405333	<***>開発会社の<***>錠剤が話題 やめられない炭水化物や甘いものが原因に？<***>が長年の研究で解明	2022-02-25	2022-02-28	30	6.666666667	3.333333333	3.333333333	0.0	0.0	0.0	0.0	0.0	6.666666667	0.0	0.0	6.666666667	0.0	0.0	3.333333333	6.666666667	3.333333333	0.0	0.0	6.666666667	0.0	3.333333333	0.0	0.0	6.666666667	0.0	3.333333333	0.0	6.666666667	0.0	3.333333333	0.0	3.333333333	0.0	0.0	0.0	10.0	0.0	0.0	0.0	0.0	0.0
3628	100	0.0275633958103638	-3.591266625246937	疲労と糖に驚きの関係🍰あの「<***>」でおなじみの<***>が開発した、話題の新対策が初回70%OFF！一時品切れになるほど人気爆発中！人気商品サンプルなど豪華特典付きでお得に始められるチャンス！	2021-03-08	2021-03-18	60	11.66666667	10.0	1.666666667	5.0	0.0	0.0	0.0	0.0	3.333333333	1.666666667	0.0	0.0	0.0	0.0	1.666666667	1.666666667	1.666666667	0.0	0.0	0.0	0.0	1.666666667	0.0	0.0	6.666666667	0.0	0.0	1.666666667	5.0	1.666666667	8.333333333	1.666666667	6.666666667	0.0	0.0	0.0	3.333333333	0.0	0.0	0.0	0.0	0.0
2152	59	0.0274163568773234	-3.5966154773759564	あの<***>が開発した便通改善サプリがすごい！その驚きの実力とは	2022-02-02	2022-02-03	18	11.11111111	11.11111111	0.0	0.0	0.0	0.0	0.0	0.0	0.0	0.0	0.0	0.0	0.0	0.0	0.0	0.0	0.0	0.0	0.0	0.0	0.0	0.0	0.0	0.0	11.11111111	0.0	0.0	0.0	11.11111111	0.0	5.555555556	0.0	5.555555556	0.0	0.0	0.0	5.555555556	0.0	0.0	0.0	0.0	0.0
5122	140	0.0273330730183522	-3.5996578441501663	【買って大正解♪】 いつの間にか、顔・首元にできる『ポツポツ肌』。 手軽にツルツル肌に導く「美容オイル」とは？	2021-09-17	2021-09-19	31	3.225806452	3.225806452	0.0	0.0	0.0	0.0	0.0	0.0	6.451612903	0.0	0.0	6.451612903	0.0	0.0	0.0	12.90322581	0.0	12.90322581	0.0	0.0	0.0	9.677419355	9.677419355	0.0	6.451612903	3.225806452	0.0	0.0	6.451612903	0.0	9.677419355	3.225806452	3.225806452	3.225806452	0.0	3.225806452	0.0	0.0	0.0	0.0	0.0	0.0
75733	2068	0.0273064582150449	-3.600632040114569	「<***>」でおなじみの<***>が開発した新対策！【お一人様一回限り】定期初回980円	2022-08-28	2022-09-02	29	0.0	0.0	0.0	3.448275862	0.0	0.0	0.0	0.0	0.0	0.0	0.0	0.0	0.0	0.0	0.0	0.0	0.0	0.0	0.0	0.0	0.0	0.0	0.0	0.0	10.34482759	3.448275862	0.0	0.0	6.896551724	0.0	13.79310345	3.448275862	10.34482759	3.448275862	0.0	3.448275862	3.448275862	0.0	0.0	0.0	0.0	0.0
1986	54	0.0271903323262839	-3.604893798040847	＼そのシミ、そのシワなかったことに✨／ しっとり美肌ファンデの<***>なら、塗れば塗るほど『シワまで改善』！初回限定2178円(税込)で定期しばり<***>！ 今すぐチェック＞＞	2023-03-12	2023-03-14	45	2.222222222	2.222222222	0.0	0.0	0.0	0.0	0.0	0.0	2.222222222	2.222222222	0.0	0.0	2.222222222	0.0	0.0	0.0	0.0	0.0	0.0	0.0	0.0	6.666666667	6.666666667	0.0	4.444444444	0.0	0.0	0.0	4.444444444	0.0	11.11111111	4.444444444	11.11111111	0.0	0.0	4.444444444	0.0	0.0	0.0	0.0	0.0	0.0
32415	881	0.027178775258368	-3.605318931672918	<***>開発会社の<***>錠剤が話題 やめられない炭水化物や甘いものが原因に？<***>が長年の研究で解明	2022-05-19	2022-05-24	30	6.666666667	3.333333333	3.333333333	0.0	0.0	0.0	0.0	0.0	6.666666667	0.0	0.0	6.666666667	0.0	0.0	3.333333333	6.666666667	3.333333333	0.0	0.0	6.666666667	0.0	3.333333333	0.0	0.0	6.666666667	0.0	3.333333333	0.0	6.666666667	0.0	3.333333333	0.0	3.333333333	0.0	0.0	0.0	10.0	0.0	0.0	0.0	0.0	0.0
4457	121	0.0271483060354498	-3.6064406273498166	＜40代＞諦めてた首のポツポツに！ 970円で試せるケア商品とは	2023-05-09	2023-05-22	19	0.0	0.0	0.0	0.0	0.0	0.0	0.0	0.0	0.0	0.0	0.0	0.0	0.0	0.0	0.0	5.263157895	0.0	5.263157895	0.0	0.0	0.0	0.0	0.0	0.0	5.263157895	0.0	0.0	0.0	5.263157895	0.0	10.52631579	0.0	10.52631579	0.0	0.0	5.263157895	5.263157895	0.0	0.0	0.0	0.0	0.0
61032	1653	0.0270841525756979	-3.6088064979490446	疲労と糖に驚きの関係🍰あの「<***>」でおなじみの<***>が開発した、話題の新対策が初回約71%OFF！一時品切れになるほど人気爆発中！人気商品サンプルなど豪華特典付きでお得に試せるチャンス！	2021-04-06	2021-04-23	60	11.66666667	10.0	1.666666667	5.0	0.0	0.0	0.0	0.0	3.333333333	1.666666667	0.0	0.0	0.0	0.0	1.666666667	1.666666667	1.666666667	0.0	0.0	0.0	0.0	1.666666667	0.0	0.0	6.666666667	0.0	0.0	1.666666667	5.0	1.666666667	6.666666667	1.666666667	5.0	0.0	0.0	0.0	3.333333333	0.0	0.0	0.0	0.0	0.0
3548	96	0.0270574971815107	-3.6097911519616335	あの<***>が開発した腸活サプリがすごい！その驚きの実力とは	2021-09-03	2021-09-04	17	11.76470588	11.76470588	0.0	0.0	0.0	0.0	0.0	0.0	0.0	0.0	0.0	0.0	0.0	0.0	0.0	5.882352941	0.0	5.882352941	0.0	0.0	0.0	0.0	0.0	0.0	5.882352941	0.0	0.0	0.0	5.882352941	0.0	5.882352941	0.0	5.882352941	0.0	0.0	0.0	5.882352941	0.0	0.0	0.0	0.0	0.0
10817	292	0.026994545622631	-3.612120447362009	【指名買い】「もっと早く出会いたかった…」<***>開発、溜まりやすい食事の脂肪、糖＋便通にトリプル効果！<***>タイプでお手軽ケア＆かしこくすっきりするっと！	2021-12-20	2021-12-29	41	7.317073171	7.317073171	0.0	0.0	0.0	0.0	0.0	0.0	4.87804878	0.0	0.0	2.43902439	0.0	2.43902439	2.43902439	4.87804878	2.43902439	2.43902439	0.0	4.87804878	0.0	0.0	0.0	0.0	4.87804878	2.43902439	0.0	2.43902439	0.0	0.0	7.317073171	2.43902439	4.87804878	0.0	0.0	2.43902439	2.43902439	0.0	0.0	0.0	0.0	0.0
46736	1261	0.0269813420061622	-3.612609688662605	疲労と糖に驚きの関係🍰あの「<***>」でおなじみの<***>が開発した、話題の新対策が初回70%OFF！一時品切れになるほど人気爆発中！人気商品サンプルなど豪華4大特典付きでお得に試せるチャンス！	2021-01-20	2021-01-29	61	11.47540984	9.836065574	1.639344262	4.918032787	0.0	0.0	0.0	0.0	3.278688525	1.639344262	0.0	0.0	0.0	0.0	1.639344262	1.639344262	1.639344262	0.0	0.0	0.0	0.0	1.639344262	0.0	0.0	6.557377049	0.0	0.0	1.639344262	4.918032787	1.639344262	8.196721311	3.278688525	4.918032787	0.0	0.0	0.0	3.278688525	0.0	0.0	0.0	0.0	0.0
12249	330	0.0269409747734508	-3.614106925527163	「もっと早く出会いたかった…」<***>開発、溜まりやすい食事の脂肪、糖＋便通にトリプル効果！<***>タイプでお手軽ケア＆かしこくすっきりするっと！	2021-11-01	2021-11-02	37	8.108108108	8.108108108	0.0	0.0	0.0	0.0	0.0	0.0	5.405405405	0.0	0.0	2.702702703	0.0	2.702702703	2.702702703	5.405405405	2.702702703	2.702702703	0.0	5.405405405	0.0	0.0	0.0	0.0	2.702702703	0.0	0.0	2.702702703	0.0	0.0	8.108108108	2.702702703	5.405405405	0.0	0.0	0.0	2.702702703	0.0	0.0	0.0	0.0	0.0
4494	121	0.0269247886070315	-3.614707907148537	あの<***>が開発した腸活サプリがすごい！その驚きの実力とは	2021-12-21	2021-12-22	17	11.76470588	11.76470588	0.0	0.0	0.0	0.0	0.0	0.0	0.0	0.0	0.0	0.0	0.0	0.0	0.0	5.882352941	0.0	5.882352941	0.0	0.0	0.0	0.0	0.0	0.0	5.882352941	0.0	0.0	0.0	5.882352941	0.0	5.882352941	0.0	5.882352941	0.0	0.0	0.0	5.882352941	0.0	0.0	0.0	0.0	0.0
12704	342	0.0269206549118387	-3.614861446424315	疲労と糖に驚きの関係🍰あの「<***>」でおなじみの<***>が開発した、話題の新対策が初回70%OFF！一時品切れになるほど人気爆発中！人気商品サンプルなど豪華特典付きでお得に始められるチャンス！	2021-03-09	2021-03-11	60	11.66666667	10.0	1.666666667	5.0	0.0	0.0	0.0	0.0	3.333333333	1.666666667	0.0	0.0	0.0	0.0	1.666666667	1.666666667	1.666666667	0.0	0.0	0.0	0.0	1.666666667	0.0	0.0	6.666666667	0.0	0.0	1.666666667	5.0	1.666666667	8.333333333	1.666666667	6.666666667	0.0	0.0	0.0	3.333333333	0.0	0.0	0.0	0.0	0.0
5473	147	0.0268591266215969	-3.617149604365183	睡眠の質は「寝入りばなの眠りの深さ」で決まる？ あの<***>でおなじみの<***>が 開発した<***>初の機能性表示食品が話題！ 定期初回最大約67%OFFでお得に♪	2023-06-24	2023-06-25	51	0.0	0.0	0.0	0.0	0.0	0.0	0.0	0.0	1.960784314	0.0	1.960784314	0.0	0.0	0.0	0.0	5.882352941	0.0	3.921568627	0.0	1.960784314	0.0	1.960784314	0.0	1.960784314	3.921568627	0.0	0.0	0.0	3.921568627	1.960784314	9.803921569	3.921568627	5.882352941	0.0	0.0	0.0	1.960784314	0.0	0.0	0.0	0.0	0.0
24109	647	0.0268364511178398	-3.6179941992484	「もっと早く出会いたかった…」<***>開発、溜まりやすい食事の脂肪、糖＋便通にトリプル効果！<***>タイプでお手軽ケア＆かしこくすっきりするっと！	2021-10-12	2021-10-17	37	8.108108108	8.108108108	0.0	0.0	0.0	0.0	0.0	0.0	5.405405405	0.0	0.0	2.702702703	0.0	2.702702703	2.702702703	5.405405405	2.702702703	2.702702703	0.0	5.405405405	0.0	0.0	0.0	0.0	2.702702703	0.0	0.0	2.702702703	0.0	0.0	8.108108108	2.702702703	5.405405405	0.0	0.0	0.0	2.702702703	0.0	0.0	0.0	0.0	0.0
2311	62	0.0268282128948507	-3.6183012252292897	疲労と糖に驚きの関係🍰あの「<***>」でおなじみの<***>が開発した、話題の新対策が初回70%OFF！一時品切れになるほど人気爆発中！人気商品サンプルなど豪華4大特典付きでお得に始められるチャンス！	2020-12-29	2020-12-30	62	11.29032258	9.677419355	1.612903226	4.838709677	0.0	0.0	0.0	0.0	3.225806452	1.612903226	0.0	0.0	0.0	0.0	1.612903226	1.612903226	1.612903226	0.0	0.0	0.0	0.0	1.612903226	0.0	0.0	6.451612903	0.0	0.0	1.612903226	4.838709677	1.612903226	9.677419355	3.225806452	6.451612903	0.0	0.0	0.0	3.225806452	0.0	0.0	0.0	0.0	0.0
7660	205	0.0267624020887728	-3.620757283596231	【NHKで話題】私、ヨーグルトやめました！腸内フローラを整える「裏ワザ」が話題	2020-08-26	2020-08-31	23	8.695652174	4.347826087	4.347826087	0.0	0.0	0.0	0.0	0.0	0.0	0.0	0.0	0.0	0.0	0.0	0.0	4.347826087	0.0	4.347826087	0.0	0.0	0.0	0.0	0.0	0.0	4.347826087	0.0	4.347826087	0.0	4.347826087	0.0	13.04347826	8.695652174	4.347826087	0.0	0.0	0.0	0.0	0.0	0.0	0.0	0.0	0.0
41254	1104	0.0267610413535657	-3.6208081299215	＜40代＞首の「ポツポツ」放置はNG！ 970円で試せるケア商品とは	2022-05-18	2022-05-23	20	5.0	0.0	5.0	0.0	0.0	0.0	0.0	0.0	0.0	0.0	0.0	0.0	0.0	0.0	0.0	5.0	0.0	5.0	0.0	0.0	0.0	0.0	0.0	0.0	0.0	0.0	0.0	0.0	0.0	0.0	5.0	0.0	5.0	0.0	0.0	5.0	5.0	0.0	0.0	0.0	0.0	0.0
4676	125	0.026732249786142	-3.621884585289658	【NHKで話題】私、ヨーグルトやめました！腸内フローラを整える「裏ワザ」が話題	2020-08-20	2020-09-11	23	8.695652174	4.347826087	4.347826087	0.0	0.0	0.0	0.0	0.0	0.0	0.0	0.0	0.0	0.0	0.0	0.0	4.347826087	0.0	4.347826087	0.0	0.0	0.0	0.0	0.0	0.0	4.347826087	0.0	4.347826087	0.0	4.347826087	0.0	13.04347826	8.695652174	4.347826087	0.0	0.0	0.0	0.0	0.0	0.0	0.0	0.0	0.0
12245	326	0.026623111474071	-3.6259755880195614	疲労と糖に驚きの関係🍰あの「<***>」でおなじみの<***>が開発した、話題の新対策が初回70%OFF！一時品切れになるほど人気爆発中！人気商品サンプルなど豪華4大特典付きでお得に始められるチャンス！	2021-01-12	2021-01-14	62	11.29032258	9.677419355	1.612903226	4.838709677	0.0	0.0	0.0	0.0	3.225806452	1.612903226	0.0	0.0	0.0	0.0	1.612903226	1.612903226	1.612903226	0.0	0.0	0.0	0.0	1.612903226	0.0	0.0	6.451612903	0.0	0.0	1.612903226	4.838709677	1.612903226	9.677419355	3.225806452	6.451612903	0.0	0.0	0.0	3.225806452	0.0	0.0	0.0	0.0	0.0
29835	791	0.0265124853360147	-3.63013951218853	<***>開発会社の<***>錠剤が話題 やめられない炭水化物や甘いものが原因に？<***>が長年の研究で解明	2022-04-23	2022-04-23	30	6.666666667	3.333333333	3.333333333	0.0	0.0	0.0	0.0	0.0	6.666666667	0.0	0.0	6.666666667	0.0	0.0	3.333333333	6.666666667	3.333333333	0.0	0.0	6.666666667	0.0	3.333333333	0.0	0.0	6.666666667	0.0	3.333333333	0.0	6.666666667	0.0	3.333333333	0.0	3.333333333	0.0	0.0	0.0	10.0	0.0	0.0	0.0	0.0	0.0
2414	64	0.0265120132560066	-3.630157318297806	今あるシミや全身のシミにも効く！あの「<***>」から新発売の「飲むシミ対策」初回限定半額以下で始める！	2023-03-29	2023-03-30	31	0.0	0.0	0.0	0.0	0.0	0.0	0.0	0.0	3.225806452	0.0	0.0	3.225806452	0.0	0.0	3.225806452	3.225806452	0.0	0.0	0.0	3.225806452	0.0	0.0	0.0	0.0	9.677419355	3.225806452	0.0	0.0	6.451612903	0.0	9.677419355	0.0	9.677419355	0.0	0.0	0.0	0.0	0.0	0.0	3.225806452	0.0	0.0
24129	639	0.0264826557254755	-3.6312652611946463	やめられない炭水化物や甘いものが疲労の原因に？<***>が長年の研究で解明	2021-05-21	2021-05-25	23	13.04347826	4.347826087	8.695652174	0.0	0.0	0.0	0.0	0.0	8.695652174	0.0	0.0	8.695652174	0.0	0.0	4.347826087	8.695652174	4.347826087	0.0	0.0	4.347826087	0.0	4.347826087	0.0	0.0	8.695652174	0.0	4.347826087	0.0	8.695652174	0.0	4.347826087	0.0	4.347826087	0.0	0.0	0.0	4.347826087	0.0	0.0	0.0	0.0	0.0
4387	116	0.0264417597447002	-3.632810710059852	＼6月生まれの方集まれ～！／ <***>が定期初回限定1,000円台🎉発売初日から注文殺到！<***>の本気…！黒ずみザラつき卒業！毛穴が目立たないツル肌に♪ ※<***>公式プロモーションにおける、定期購入の初回価格として	2022-06-15	2022-06-17	55	0.0	0.0	0.0	1.818181818	0.0	0.0	0.0	0.0	1.818181818	0.0	0.0	1.818181818	0.0	0.0	0.0	1.818181818	0.0	1.818181818	0.0	0.0	0.0	3.636363636	1.818181818	1.818181818	5.454545455	0.0	0.0	1.818181818	3.636363636	1.818181818	7.272727273	1.818181818	5.454545455	0.0	0.0	5.454545455	3.636363636	0.0	0.0	0.0	0.0	0.0
11362	300	0.0264038021475092	-3.634247258460873	<***>開発！体重を減らすサプリ【初回限定】14日間モニター募集	2022-12-29	2022-12-31	15	0.0	0.0	0.0	0.0	0.0	0.0	0.0	0.0	0.0	0.0	0.0	0.0	0.0	0.0	0.0	6.666666667	0.0	0.0	0.0	6.666666667	0.0	13.33333333	6.666666667	6.666666667	6.666666667	0.0	0.0	0.0	6.666666667	0.0	0.0	0.0	0.0	0.0	0.0	0.0	13.33333333	0.0	0.0	0.0	0.0	0.0
2465	65	0.0263691683569979	-3.635559816581156	【指名買い】「もっと早く出会いたかった…」<***>開発、溜まりやすい食事の脂肪、糖＋便通にトリプル効果！<***>タイプでお手軽ケア＆かしこくすっきりするっと！	2022-04-09	2022-04-09	41	7.317073171	7.317073171	0.0	0.0	0.0	0.0	0.0	0.0	4.87804878	0.0	0.0	2.43902439	0.0	2.43902439	2.43902439	4.87804878	2.43902439	2.43902439	0.0	4.87804878	0.0	0.0	0.0	0.0	4.87804878	2.43902439	0.0	2.43902439	0.0	0.0	7.317073171	2.43902439	4.87804878	0.0	0.0	2.43902439	2.43902439	0.0	0.0	0.0	0.0	0.0
3148	83	0.0263659466327827	-3.635682001740697	＼チョコラBBシリーズ／ 顔だけじゃない！全身のシミに効く医薬品の飲むシミ対策『<***>』。アンケート回答で500円お試し	2022-04-24	2022-05-16	35	0.0	0.0	0.0	2.857142857	0.0	0.0	0.0	0.0	8.571428571	2.857142857	0.0	2.857142857	0.0	0.0	5.714285714	5.714285714	0.0	2.857142857	0.0	2.857142857	0.0	0.0	0.0	0.0	5.714285714	0.0	0.0	0.0	5.714285714	0.0	0.0	0.0	0.0	0.0	0.0	5.714285714	0.0	0.0	0.0	2.857142857	0.0	0.0
2731	72	0.0263639692420358	-3.635757002457653	肥満気味の方の体重、体脂肪、血中中性脂肪の減少をサポート＆高めの血圧を下げる成分をW配合！製薬会社開発の青汁が凄すぎ…！しかも抹茶風味で飲みやすい♪1杯約70円で始めてみませんか？	2023-05-15	2023-05-16	60	1.666666667	1.666666667	0.0	0.0	0.0	0.0	0.0	0.0	0.0	0.0	0.0	0.0	0.0	0.0	0.0	13.33333333	6.666666667	8.333333333	0.0	10.0	0.0	5.0	1.666666667	1.666666667	0.0	0.0	0.0	0.0	0.0	0.0	5.0	3.333333333	1.666666667	0.0	0.0	1.666666667	3.333333333	0.0	0.0	1.666666667	1.666666667	0.0
18653	491	0.0263228435104272	-3.637318142250045	加齢に伴い低下する記憶力を<***>がサポート！おいしい<***>を初回限定価格でお試し。<***>の機能性表示食品のお得な情報を見る。	2022-01-28	2022-01-31	43	6.976744186	6.976744186	0.0	0.0	0.0	0.0	0.0	0.0	9.302325581	2.325581395	0.0	2.325581395	0.0	0.0	4.651162791	4.651162791	0.0	0.0	0.0	4.651162791	0.0	6.976744186	0.0	4.651162791	9.302325581	2.325581395	0.0	0.0	6.976744186	2.325581395	2.325581395	0.0	2.325581395	0.0	0.0	2.325581395	0.0	0.0	0.0	0.0	0.0	0.0
3040	80	0.0263157894736842	-3.637586159726386	【定期ではございません】<***>企業が世界中を探して見つけた高品質の<***>配合🦌 超高保湿で敏感肌ケアと年齢肌ケアまでできる<***>の本気をお得なトライアルセットで体感！	2022-04-20	2022-05-13	50	2.0	0.0	0.0	0.0	0.0	0.0	0.0	0.0	4.0	0.0	0.0	0.0	0.0	0.0	4.0	4.0	0.0	4.0	0.0	0.0	0.0	4.0	4.0	0.0	6.0	2.0	0.0	0.0	4.0	2.0	10.0	4.0	8.0	0.0	0.0	2.0	2.0	0.0	0.0	0.0	0.0	0.0
4905	129	0.0262996941896024	-3.638197967637793	あの<***>が開発した腸活サプリがすごい！その驚きの実力とは	2021-09-16	2021-09-17	17	11.76470588	11.76470588	0.0	0.0	0.0	0.0	0.0	0.0	0.0	0.0	0.0	0.0	0.0	0.0	0.0	5.882352941	0.0	5.882352941	0.0	0.0	0.0	0.0	0.0	0.0	5.882352941	0.0	0.0	0.0	5.882352941	0.0	5.882352941	0.0	5.882352941	0.0	0.0	0.0	5.882352941	0.0	0.0	0.0	0.0	0.0
2055	54	0.0262773722627737	-3.6390470803660615	肥満気味の方の体重、体脂肪、血中中性脂肪の減少をサポート＆高めの血圧を下げる成分をW配合！製薬会社開発の青汁が凄すぎ…！しかも抹茶風味で飲みやすい♪1杯約70円で始めてみませんか？	2023-06-18	2023-06-18	60	1.666666667	1.666666667	0.0	0.0	0.0	0.0	0.0	0.0	0.0	0.0	0.0	0.0	0.0	0.0	0.0	13.33333333	6.666666667	8.333333333	0.0	10.0	0.0	5.0	1.666666667	1.666666667	0.0	0.0	0.0	0.0	0.0	0.0	5.0	3.333333333	1.666666667	0.0	0.0	1.666666667	3.333333333	0.0	0.0	1.666666667	1.666666667	0.0
58797	1545	0.0262768508597377	-3.639066922845125	【指名買い】「もっと早く出会いたかった…」<***>開発、溜まりやすい食事の脂肪、糖＋便通にトリプル効果！<***>タイプでお手軽ケア＆かしこくすっきりするっと！	2022-01-06	2022-01-16	41	7.317073171	7.317073171	0.0	0.0	0.0	0.0	0.0	0.0	4.87804878	0.0	0.0	2.43902439	0.0	2.43902439	2.43902439	4.87804878	2.43902439	2.43902439	0.0	4.87804878	0.0	0.0	0.0	0.0	4.87804878	2.43902439	0.0	2.43902439	0.0	0.0	7.317073171	2.43902439	4.87804878	0.0	0.0	2.43902439	2.43902439	0.0	0.0	0.0	0.0	0.0
4543	119	0.0261941448382126	-3.642219372647875	「<***>」でおなじみの<***>が開発した新対策！【お一人様一回限り】定期初回980円	2022-12-01	2022-12-01	29	0.0	0.0	0.0	3.448275862	0.0	0.0	0.0	0.0	0.0	0.0	0.0	0.0	0.0	0.0	0.0	0.0	0.0	0.0	0.0	0.0	0.0	0.0	0.0	0.0	10.34482759	3.448275862	0.0	0.0	6.896551724	0.0	13.79310345	3.448275862	10.34482759	3.448275862	0.0	3.448275862	3.448275862	0.0	0.0	0.0	0.0	0.0
2449	64	0.0261331155573703	-3.644551973592498	【NHKで話題の新事実】善玉菌が増えていないと感じたら必見！ スッキリの秘密は、善玉菌が作り出す「エキス」だった？ 毎日ドッサリ！腸内フローラを整える「裏ワザ」が話題！	2021-02-22	2021-02-25	50	4.0	2.0	0.0	2.0	0.0	0.0	0.0	0.0	10.0	0.0	6.0	2.0	0.0	0.0	2.0	2.0	0.0	2.0	0.0	0.0	0.0	2.0	2.0	0.0	2.0	0.0	0.0	0.0	0.0	2.0	12.0	4.0	6.0	2.0	0.0	0.0	0.0	0.0	0.0	0.0	0.0	0.0
2953	77	0.026075177785303	-3.646771459890242	いつまでも可愛い目元印象へ！SNS/雑誌/CMで話題のエイジングケア。目元美容液・アイカラー・ポーチもセットになったお得セットをゲット！	2023-05-19	2023-05-21	34	2.941176471	2.941176471	0.0	5.882352941	0.0	0.0	0.0	0.0	0.0	0.0	0.0	0.0	0.0	0.0	0.0	0.0	0.0	0.0	0.0	0.0	0.0	2.941176471	0.0	0.0	2.941176471	0.0	0.0	0.0	2.941176471	2.941176471	8.823529412	2.941176471	8.823529412	0.0	0.0	0.0	0.0	0.0	0.0	5.882352941	2.941176471	0.0
71661	1867	0.0260532228129666	-3.647613802006347	<***>史上最高峰ラインで叶える美白とエイジングケア。シワ改善美白美容液＆今治ハンドタオル入りの初回限定セットが1,200円（税込）でお試しできる＞＞	2023-02-09	2023-02-22	39	7.692307692	7.692307692	0.0	0.0	0.0	0.0	0.0	0.0	2.564102564	2.564102564	0.0	0.0	0.0	0.0	0.0	0.0	0.0	0.0	0.0	0.0	0.0	10.25641026	0.0	10.25641026	10.25641026	0.0	0.0	0.0	10.25641026	0.0	2.564102564	2.564102564	0.0	2.564102564	0.0	5.128205128	0.0	0.0	0.0	0.0	0.0	0.0
11924	310	0.0259979872525998	-3.6497361573187694	疲労と糖に驚きの関係🍰あの「<***>」でおなじみの<***>が開発した、話題の新対策が初回70%OFF！一時品切れになるほど人気爆発中！人気商品サンプルなど豪華4大特典付きでお得に試せるチャンス！	2021-01-30	2021-01-31	61	11.47540984	9.836065574	1.639344262	4.918032787	0.0	0.0	0.0	0.0	3.278688525	1.639344262	0.0	0.0	0.0	0.0	1.639344262	1.639344262	1.639344262	0.0	0.0	0.0	0.0	1.639344262	0.0	0.0	6.557377049	0.0	0.0	1.639344262	4.918032787	1.639344262	8.196721311	3.278688525	4.918032787	0.0	0.0	0.0	3.278688525	0.0	0.0	0.0	0.0	0.0
2540	66	0.0259842519685039	-3.650264617986158	美白市場売上No1（<***>部門）コスメを初回特別価格で！<***>の本気エイジングケア（※<***>を美白有効成分として配合している化粧品ブランドの通販チャネルにおける2020年売上実績（<***>調べ））	2022-04-21	2022-04-22	56	5.357142857	5.357142857	0.0	0.0	0.0	0.0	0.0	0.0	1.785714286	0.0	0.0	0.0	0.0	0.0	1.785714286	0.0	0.0	0.0	0.0	0.0	0.0	10.71428571	0.0	7.142857143	1.785714286	0.0	0.0	0.0	1.785714286	0.0	1.785714286	0.0	1.785714286	0.0	0.0	5.357142857	7.142857143	0.0	0.0	0.0	0.0	0.0
1925	50	0.0259740259740259	-3.650658241293741	睡眠の質は「寝入りばなの眠りの深さ」で決まる？ あの<***>でおなじみの<***>が 開発した<***>初の機能性表示食品が話題！ 定期初回最大約67%OFFでお得に♪	2023-01-23	2023-02-20	50	0.0	0.0	0.0	0.0	0.0	0.0	0.0	0.0	2.0	0.0	2.0	0.0	0.0	0.0	0.0	6.0	0.0	4.0	0.0	2.0	0.0	2.0	0.0	2.0	4.0	0.0	0.0	0.0	4.0	2.0	10.0	4.0	6.0	0.0	0.0	0.0	2.0	0.0	0.0	0.0	0.0	0.0
5293	137	0.0258832420177593	-3.654159546029863	「夜勤が楽になりました」日本初の飲む疲労感対策がスゴイ	2022-08-25	2022-08-25	18	11.11111111	5.555555556	5.555555556	0.0	0.0	0.0	0.0	0.0	5.555555556	0.0	0.0	0.0	0.0	0.0	5.555555556	11.11111111	5.555555556	0.0	0.0	5.555555556	0.0	5.555555556	5.555555556	0.0	11.11111111	0.0	0.0	0.0	11.11111111	0.0	11.11111111	0.0	11.11111111	0.0	0.0	0.0	0.0	0.0	0.0	5.555555556	0.0	0.0
6071	157	0.0258606489869873	-3.655032809782128	「もっと早く出会いたかった…」<***>開発、溜まりやすい食事の脂肪、糖＋便通にトリプル効果！<***>タイプでお手軽ケア＆かしこくすっきりするっと！	2021-12-14	2021-12-17	37	8.108108108	8.108108108	0.0	0.0	0.0	0.0	0.0	0.0	5.405405405	0.0	0.0	2.702702703	0.0	2.702702703	2.702702703	5.405405405	2.702702703	2.702702703	0.0	5.405405405	0.0	0.0	0.0	0.0	2.702702703	0.0	0.0	2.702702703	0.0	0.0	8.108108108	2.702702703	5.405405405	0.0	0.0	0.0	2.702702703	0.0	0.0	0.0	0.0	0.0
2050	53	0.0258536585365853	-3.655303158580335	＼定期初回がお得／あの「<***>」でおなじみの<***>とKIRINが共同開発した<***>！話題の青汁を、お得にゲット	2023-04-22	2023-04-26	40	2.5	2.5	0.0	0.0	0.0	0.0	0.0	0.0	0.0	0.0	0.0	0.0	0.0	0.0	0.0	5.0	0.0	0.0	0.0	5.0	0.0	5.0	0.0	5.0	7.5	2.5	0.0	0.0	5.0	5.0	7.5	2.5	5.0	0.0	0.0	2.5	2.5	0.0	0.0	0.0	0.0	0.0
27476	710	0.0258407337312563	-3.655803205298414	【NHKで話題の新事実】善玉菌が増えていないと感じたら必見！ スッキリの秘密は、善玉菌が作り出す「エキス」だった？ 毎日ドッサリ！腸内フローラを整える「裏ワザ」が話題！	2021-02-25	2021-03-08	50	4.0	2.0	0.0	2.0	0.0	0.0	0.0	0.0	10.0	0.0	6.0	2.0	0.0	0.0	2.0	2.0	0.0	2.0	0.0	0.0	0.0	2.0	2.0	0.0	2.0	0.0	0.0	0.0	0.0	2.0	12.0	4.0	6.0	2.0	0.0	0.0	0.0	0.0	0.0	0.0	0.0	0.0
4338	112	0.0258183494698017	-3.656669820091728	驚愕！<***>のシミ消しファンデ ✅マスクにファンデが付きにくい！ 簡単プロ級若見えメイクを時短で！	2021-11-19	2021-11-24	29	17.24137931	13.79310345	3.448275862	0.0	0.0	0.0	0.0	0.0	0.0	0.0	0.0	0.0	0.0	0.0	0.0	0.0	0.0	0.0	0.0	0.0	0.0	6.896551724	0.0	6.896551724	0.0	0.0	0.0	0.0	0.0	0.0	6.896551724	0.0	6.896551724	0.0	0.0	0.0	3.448275862	0.0	0.0	0.0	0.0	0.0
7166	185	0.0258163550097683	-3.656747072786576	疲労と糖に驚きの関係🍰あの「<***>」でおなじみの<***>が開発した、話題の新対策が初回70%OFF！一時品切れになるほど人気爆発中！人気商品サンプルなど豪華4大特典付きでお得に始められるチャンス！	2020-10-27	2020-10-27	62	11.29032258	9.677419355	1.612903226	4.838709677	0.0	0.0	0.0	0.0	3.225806452	1.612903226	0.0	0.0	0.0	0.0	1.612903226	1.612903226	1.612903226	0.0	0.0	0.0	0.0	1.612903226	0.0	0.0	6.451612903	0.0	0.0	1.612903226	4.838709677	1.612903226	9.677419355	3.225806452	6.451612903	0.0	0.0	0.0	3.225806452	0.0	0.0	0.0	0.0	0.0
6202	160	0.0257981296356014	-3.657453284426568	製薬会社の「これだけ」塗りが、さらにパワーアップ！<***>が開発した、新生<***>。お求めやすいスターターキットで！	2023-01-16	2023-01-22	32	0.0	0.0	0.0	3.125	0.0	0.0	0.0	0.0	3.125	0.0	0.0	0.0	0.0	3.125	0.0	0.0	0.0	0.0	0.0	0.0	0.0	3.125	3.125	0.0	0.0	0.0	0.0	0.0	0.0	0.0	3.125	0.0	3.125	0.0	0.0	0.0	6.25	0.0	0.0	0.0	0.0	0.0
15526	400	0.0257632358624243	-3.658806769857645	＼二度完売＆コスメ大賞2冠／超濃厚な発酵美容液が【実質無料】のチャンス♪1秒で目元・口元ピーン！を体感。お一人様1回限りのキャンペーン実施中	2022-01-13	2022-01-19	45	4.444444444	4.444444444	0.0	2.222222222	0.0	0.0	0.0	0.0	4.444444444	4.444444444	0.0	0.0	0.0	0.0	0.0	0.0	0.0	0.0	0.0	0.0	0.0	2.222222222	2.222222222	0.0	6.666666667	4.444444444	0.0	0.0	2.222222222	0.0	8.888888889	4.444444444	2.222222222	4.444444444	0.0	2.222222222	0.0	0.0	0.0	0.0	0.0	0.0
10755	277	0.0257554625755462	-3.6591085355144943	＜40代＞首の「ポツポツ」放置はNG！ 970円で試せるケア商品とは	2022-05-23	2022-05-27	20	5.0	0.0	5.0	0.0	0.0	0.0	0.0	0.0	0.0	0.0	0.0	0.0	0.0	0.0	0.0	5.0	0.0	5.0	0.0	0.0	0.0	0.0	0.0	0.0	0.0	0.0	0.0	0.0	0.0	0.0	5.0	0.0	5.0	0.0	0.0	5.0	5.0	0.0	0.0	0.0	0.0	0.0
20053	516	0.0257318107016406	-3.6600272819954727	疲労と糖に驚きの関係🍰あの「<***>」でおなじみの<***>が開発した、新対策が1日66円で試せちゃう！非定期コースで、30日間お得になるチャンス♪	2022-04-14	2022-04-14	49	6.12244898	4.081632653	2.040816327	2.040816327	0.0	0.0	0.0	0.0	6.12244898	4.081632653	0.0	0.0	0.0	0.0	2.040816327	2.040816327	2.040816327	0.0	0.0	0.0	0.0	0.0	0.0	0.0	8.163265306	0.0	0.0	2.040816327	6.12244898	2.040816327	8.163265306	0.0	8.163265306	0.0	0.0	2.040816327	4.081632653	0.0	0.0	0.0	0.0	0.0
93210	2397	0.0257161248793047	-3.660637056620822	【糖質に関するアンケート回答後に、嬉しいお知らせ！】<***>が開発した、糖質ケアサプリをお試し	2021-11-15	2022-05-13	24	4.166666667	4.166666667	0.0	4.166666667	0.0	0.0	0.0	0.0	8.333333333	4.166666667	0.0	0.0	0.0	0.0	4.166666667	0.0	0.0	0.0	0.0	0.0	0.0	0.0	0.0	0.0	4.166666667	0.0	0.0	0.0	4.166666667	0.0	8.333333333	4.166666667	4.166666667	0.0	0.0	0.0	4.166666667	0.0	0.0	0.0	0.0	0.0
96953	2493	0.0257134900415665	-3.660739520453949	<***>開発会社の<***>錠剤が凄い やめられない炭水化物や甘いものが原因に？<***>が長年の研究で解明	2021-06-25	2021-06-26	30	10.0	6.666666667	3.333333333	0.0	0.0	0.0	0.0	0.0	6.666666667	0.0	0.0	6.666666667	0.0	0.0	3.333333333	6.666666667	3.333333333	0.0	0.0	6.666666667	0.0	3.333333333	0.0	0.0	6.666666667	0.0	3.333333333	0.0	6.666666667	0.0	3.333333333	0.0	3.333333333	0.0	0.0	0.0	10.0	0.0	0.0	0.0	0.0	0.0
21329	548	0.025692718833513	-3.661547641093009	【NHKで話題】私、ヨーグルトやめました！腸内フローラを整える「裏ワザ」が話題	2020-08-03	2020-08-18	23	8.695652174	4.347826087	4.347826087	0.0	0.0	0.0	0.0	0.0	0.0	0.0	0.0	0.0	0.0	0.0	0.0	4.347826087	0.0	4.347826087	0.0	0.0	0.0	0.0	0.0	0.0	4.347826087	0.0	4.347826087	0.0	4.347826087	0.0	13.04347826	8.695652174	4.347826087	0.0	0.0	0.0	0.0	0.0	0.0	0.0	0.0	0.0
3232	83	0.0256806930693069	-3.662015811844389	疲労と糖に驚きの関係🍰あの「<***>」でおなじみの<***>が開発した、新対策が1日66円で試せちゃう！非定期コースで、30日間お得になるチャンス♪	2021-04-28	2021-04-28	49	6.12244898	4.081632653	2.040816327	2.040816327	0.0	0.0	0.0	0.0	6.12244898	4.081632653	0.0	0.0	0.0	0.0	2.040816327	2.040816327	2.040816327	0.0	0.0	0.0	0.0	0.0	0.0	0.0	8.163265306	0.0	0.0	2.040816327	6.12244898	2.040816327	8.163265306	0.0	8.163265306	0.0	0.0	2.040816327	4.081632653	0.0	0.0	0.0	0.0	0.0
5959	153	0.0256754489008222	-3.6622200393545454	<***>さん注目のアイテム！寝ても疲れが取れないのは「糖質」が原因？ あの「<***>」でおなじみの<***>が開発した、話題の対策とは	2020-12-16	2020-12-17	44	0.0	0.0	0.0	2.272727273	0.0	0.0	0.0	0.0	4.545454545	0.0	0.0	2.272727273	0.0	0.0	2.272727273	4.545454545	2.272727273	2.272727273	0.0	0.0	0.0	0.0	0.0	0.0	4.545454545	0.0	0.0	0.0	2.272727273	2.272727273	2.272727273	0.0	2.272727273	0.0	0.0	0.0	2.272727273	0.0	0.0	0.0	0.0	0.0
3156	81	0.0256653992395437	-3.6626115272933273	疲労と糖に驚きの関係🍰あの「<***>」でおなじみの<***>が開発した、新対策が1日66円で試せちゃう！非定期コースで、30日間お得になるチャンス♪	2022-02-22	2022-02-23	49	6.12244898	4.081632653	2.040816327	2.040816327	0.0	0.0	0.0	0.0	6.12244898	4.081632653	0.0	0.0	0.0	0.0	2.040816327	2.040816327	2.040816327	0.0	0.0	0.0	0.0	0.0	0.0	0.0	8.163265306	0.0	0.0	2.040816327	6.12244898	2.040816327	8.163265306	0.0	8.163265306	0.0	0.0	2.040816327	4.081632653	0.0	0.0	0.0	0.0	0.0
9782	251	0.0256593743610713	-3.662846301967521	＼<***>から新登場／ ハリも美白もシワ改善も。1本でトータルケアできる多機能美容液が誕生！ 豪華フルライン約7日分を💎初回限定価格1,100円(税込)で💎	2022-11-15	2022-12-12	49	4.081632653	4.081632653	0.0	0.0	0.0	0.0	0.0	0.0	2.040816327	0.0	2.040816327	0.0	0.0	0.0	0.0	0.0	0.0	0.0	0.0	0.0	0.0	8.163265306	0.0	6.12244898	8.163265306	0.0	0.0	0.0	8.163265306	0.0	8.163265306	0.0	8.163265306	0.0	0.0	6.12244898	2.040816327	0.0	0.0	0.0	0.0	0.0
23520	603	0.0256377551020408	-3.663689205285378	疲労と糖に驚きの関係🍰あの「<***>」でおなじみの<***>が開発した、新対策が1日66円で試せちゃう！非定期コースで、30日間お得になるチャンス♪	2021-06-21	2021-06-28	49	6.12244898	4.081632653	2.040816327	2.040816327	0.0	0.0	0.0	0.0	6.12244898	4.081632653	0.0	0.0	0.0	0.0	2.040816327	2.040816327	2.040816327	0.0	0.0	0.0	0.0	0.0	0.0	0.0	8.163265306	0.0	0.0	2.040816327	6.12244898	2.040816327	8.163265306	0.0	8.163265306	0.0	0.0	2.040816327	4.081632653	0.0	0.0	0.0	0.0	0.0
3369	86	0.0255268625704956	-3.668023947153049	＼二度完売＆コスメ大賞2冠／ 超濃厚な発酵美容液が【実質無料】のチャンス♪1秒で目元・口元ピーン！を体感。お一人様1回限りのキャンペーン実施中	2023-01-10	2023-01-12	45	4.444444444	4.444444444	0.0	2.222222222	0.0	0.0	0.0	0.0	4.444444444	4.444444444	0.0	0.0	0.0	0.0	0.0	0.0	0.0	0.0	0.0	0.0	0.0	2.222222222	2.222222222	0.0	6.666666667	4.444444444	0.0	0.0	2.222222222	0.0	8.888888889	4.444444444	2.222222222	4.444444444	0.0	2.222222222	0.0	0.0	0.0	0.0	0.0	0.0
5056	129	0.0255142405063291	-3.668518531465022	【仰天】「LLサイズだった私が…！」製薬会社の青汁がすごすぎた。	2023-06-18	2023-06-18	22	4.545454545	4.545454545	0.0	0.0	0.0	0.0	0.0	0.0	0.0	0.0	0.0	0.0	0.0	0.0	0.0	4.545454545	0.0	0.0	0.0	4.545454545	0.0	4.545454545	0.0	4.545454545	0.0	0.0	0.0	0.0	0.0	0.0	9.090909091	0.0	9.090909091	0.0	0.0	0.0	4.545454545	0.0	0.0	0.0	0.0	0.0
8967	228	0.0254265640682502	-3.671960821997609	<***>開発会社の<***>錠剤が話題 やめられない炭水化物や甘いものが原因に？<***>が長年の研究で解明	2022-05-19	2022-05-24	30	6.666666667	3.333333333	3.333333333	0.0	0.0	0.0	0.0	0.0	6.666666667	0.0	0.0	6.666666667	0.0	0.0	3.333333333	6.666666667	3.333333333	0.0	0.0	6.666666667	0.0	3.333333333	0.0	0.0	6.666666667	0.0	3.333333333	0.0	6.666666667	0.0	3.333333333	0.0	3.333333333	0.0	0.0	0.0	10.0	0.0	0.0	0.0	0.0	0.0
18502	470	0.0254026591719814	-3.67290141862716	疲労と糖に驚きの関係🍰あの「<***>」でおなじみの<***>が開発した、新対策が1日66円で試せちゃう！非定期コースで、30日間お得になるチャンス♪	2022-07-25	2022-07-26	49	6.12244898	4.081632653	2.040816327	2.040816327	0.0	0.0	0.0	0.0	6.12244898	4.081632653	0.0	0.0	0.0	0.0	2.040816327	2.040816327	2.040816327	0.0	0.0	0.0	0.0	0.0	0.0	0.0	8.163265306	0.0	0.0	2.040816327	6.12244898	2.040816327	8.163265306	0.0	8.163265306	0.0	0.0	2.040816327	4.081632653	0.0	0.0	0.0	0.0	0.0
21407	543	0.0253655346382024	-3.674363930393289	疲れを根本からどうにかしたい女性、必見！あの「<***>」でおなじみの<***>が開発した、話題の新対策が1日66円で試せちゃう！非定期コースで、30日間お得になるチャンス♪	2021-06-23	2021-06-24	54	1.851851852	1.851851852	0.0	1.851851852	0.0	1.851851852	0.0	0.0	11.11111111	5.555555556	1.851851852	1.851851852	0.0	1.851851852	0.0	1.851851852	1.851851852	0.0	0.0	0.0	0.0	0.0	0.0	0.0	5.555555556	0.0	0.0	0.0	5.555555556	1.851851852	7.407407407	0.0	7.407407407	0.0	0.0	1.851851852	3.703703704	0.0	0.0	0.0	0.0	0.0
54227	1375	0.0253563722868681	-3.674725208270617	製薬会社<***>が開発した、1日約4粒の手軽な血圧ケアとは	2021-04-11	2021-04-16	19	5.263157895	5.263157895	0.0	0.0	0.0	0.0	0.0	0.0	0.0	0.0	0.0	0.0	0.0	0.0	0.0	0.0	0.0	0.0	0.0	0.0	0.0	0.0	0.0	0.0	0.0	0.0	0.0	0.0	0.0	0.0	10.52631579	0.0	10.52631579	0.0	0.0	0.0	10.52631579	0.0	0.0	0.0	0.0	0.0
9874	250	0.0253190196475592	-3.676199400956564	【血圧高め要注意】製薬会社<***>が開発した手軽な血圧<***>とは	2021-12-02	2021-12-03	17	5.882352941	5.882352941	0.0	0.0	0.0	0.0	0.0	0.0	0.0	0.0	0.0	0.0	0.0	0.0	0.0	0.0	0.0	0.0	0.0	0.0	0.0	0.0	0.0	0.0	0.0	0.0	0.0	0.0	0.0	0.0	5.882352941	0.0	5.882352941	0.0	0.0	0.0	11.76470588	0.0	0.0	0.0	0.0	0.0
9968	252	0.0252808988764044	-3.677706153515815	驚愕！<***>のシミ消しファンデ ✅マスクにファンデが付きにくい！ 簡単プロ級若見えメイクを時短で！	2021-11-19	2021-12-03	29	17.24137931	13.79310345	3.448275862	0.0	0.0	0.0	0.0	0.0	0.0	0.0	0.0	0.0	0.0	0.0	0.0	0.0	0.0	0.0	0.0	0.0	0.0	6.896551724	0.0	6.896551724	0.0	0.0	0.0	0.0	0.0	0.0	6.896551724	0.0	6.896551724	0.0	0.0	0.0	3.448275862	0.0	0.0	0.0	0.0	0.0
12500	316	0.02528	-3.677741709703481	「もっと早く出会いたかった…！」NHKで衝撃の新事実！ヨーグルトで満足できない人が知るべき、全く新しいドッサリのコツが凄すぎ！	2021-07-24	2021-07-27	34	5.882352941	2.941176471	0.0	2.941176471	0.0	0.0	0.0	0.0	14.70588235	0.0	8.823529412	0.0	0.0	2.941176471	2.941176471	0.0	0.0	0.0	0.0	0.0	0.0	0.0	0.0	0.0	2.941176471	0.0	0.0	2.941176471	0.0	0.0	11.76470588	0.0	11.76470588	0.0	0.0	0.0	0.0	0.0	0.0	0.0	0.0	0.0
211862	5355	0.0252758871340778	-3.677904415420437	【この画面が表示された方へ】実質史上「最安値」でご案内中！	2021-11-25	2021-12-06	22	0.0	0.0	0.0	0.0	0.0	0.0	0.0	0.0	9.090909091	4.545454545	0.0	0.0	0.0	0.0	4.545454545	0.0	0.0	0.0	0.0	0.0	0.0	9.090909091	0.0	9.090909091	0.0	0.0	0.0	0.0	0.0	0.0	9.090909091	4.545454545	4.545454545	0.0	0.0	0.0	0.0	0.0	0.0	0.0	0.0	0.0
12945	327	0.0252607184241019	-3.678504721288388	【指名買い】「こんなゼリーがあったなんて…」<***>開発、食べて排便回数・排便量増加！溜まりやすい食事の脂肪、糖にも効く！<***>タイプでお手軽ケア＆かしこくすっきりするっと！	2022-04-24	2022-04-26	49	6.12244898	6.12244898	0.0	0.0	0.0	0.0	0.0	0.0	2.040816327	0.0	0.0	2.040816327	0.0	0.0	2.040816327	6.12244898	2.040816327	2.040816327	0.0	6.12244898	0.0	0.0	0.0	0.0	4.081632653	2.040816327	0.0	0.0	0.0	2.040816327	6.12244898	2.040816327	2.040816327	2.040816327	0.0	2.040816327	2.040816327	0.0	0.0	0.0	2.040816327	0.0
3167	80	0.0252604988948531	-3.678513411864761	⚡まもなく終了⚡ハリ肌導くピンクの<***>が「今だけとってもお買い得♪」サマーキャンペーン第１弾は8月8日11時まで！	2022-08-03	2022-08-03	32	0.0	0.0	0.0	0.0	0.0	0.0	0.0	0.0	3.125	0.0	0.0	3.125	0.0	0.0	0.0	3.125	0.0	3.125	0.0	0.0	0.0	6.25	3.125	3.125	3.125	3.125	0.0	0.0	3.125	0.0	21.875	3.125	18.75	3.125	0.0	0.0	0.0	0.0	0.0	0.0	0.0	0.0
3167	80	0.0252604988948531	-3.678513411864761	⚡まもなく終了⚡ハリ肌導くピンクの<***>が「今だけとってもお買い得♪」サマーキャンペーン第１弾は8月8日11時まで！	2022-08-03	2022-08-03	32	0.0	0.0	0.0	0.0	0.0	0.0	0.0	0.0	3.125	0.0	0.0	3.125	0.0	0.0	0.0	3.125	0.0	3.125	0.0	0.0	0.0	6.25	3.125	3.125	3.125	3.125	0.0	0.0	3.125	0.0	21.875	3.125	18.75	3.125	0.0	0.0	0.0	0.0	0.0	0.0	0.0	0.0
3167	80	0.0252604988948531	-3.678513411864761	⚡まもなく終了⚡ハリ肌導くピンクの<***>が「今だけとってもお買い得♪」サマーキャンペーン第１弾は8月8日11時まで！	2022-08-03	2022-08-03	32	0.0	0.0	0.0	0.0	0.0	0.0	0.0	0.0	3.125	0.0	0.0	3.125	0.0	0.0	0.0	3.125	0.0	3.125	0.0	0.0	0.0	6.25	3.125	3.125	3.125	3.125	0.0	0.0	3.125	0.0	21.875	3.125	18.75	3.125	0.0	0.0	0.0	0.0	0.0	0.0	0.0	0.0
81808	2065	0.0252420301193037	-3.6792448119246486	疲労と糖に驚きの関係🍰あの「<***>」でおなじみの<***>が開発した、新対策が1日66円で試せちゃう！非定期コースで、30日間お得になるチャンス♪	2021-06-30	2021-07-16	49	6.12244898	4.081632653	2.040816327	2.040816327	0.0	0.0	0.0	0.0	6.12244898	4.081632653	0.0	0.0	0.0	0.0	2.040816327	2.040816327	2.040816327	0.0	0.0	0.0	0.0	0.0	0.0	0.0	8.163265306	0.0	0.0	2.040816327	6.12244898	2.040816327	8.163265306	0.0	8.163265306	0.0	0.0	2.040816327	4.081632653	0.0	0.0	0.0	0.0	0.0
17613	444	0.0252086526997104	-3.6805679823000728	【若いコには教えたくない🤐オトナのシミ対策】 痛み止めの『<***>』などでお馴染みの<***>が開発。 シミを防ぎ、乾燥にもアプローチする<***>の本品２品セットが2,990円（税込）で登場。 ⚠定期購入ではございません。毎月先着10,000セット限定	2022-11-24	2022-12-14	75	0.0	0.0	0.0	0.0	0.0	0.0	0.0	0.0	2.666666667	0.0	0.0	0.0	1.333333333	1.333333333	0.0	1.333333333	1.333333333	0.0	0.0	0.0	0.0	2.666666667	1.333333333	1.333333333	6.666666667	1.333333333	1.333333333	0.0	2.666666667	1.333333333	5.333333333	0.0	4.0	1.333333333	0.0	4.0	4.0	0.0	0.0	0.0	0.0	0.0
2541	64	0.0251869342778433	-3.681429899960495	＼そのシミ、そのシワなかったことに✨／ しっとり美肌ファンデの<***>なら、塗れば塗るほど『シワまで改善』！初回限定2178円(税込)で定期しばり<***>！ 今すぐチェック＞＞	2023-02-07	2023-02-07	45	2.222222222	2.222222222	0.0	0.0	0.0	0.0	0.0	0.0	2.222222222	2.222222222	0.0	0.0	2.222222222	0.0	0.0	0.0	0.0	0.0	0.0	0.0	0.0	6.666666667	6.666666667	0.0	4.444444444	0.0	0.0	0.0	4.444444444	0.0	11.11111111	4.444444444	11.11111111	0.0	0.0	4.444444444	0.0	0.0	0.0	0.0	0.0	0.0
188699	4750	0.0251723644534417	-3.6820085348968496	＼おひとり様１回限り／ コスパすぎ…と絶賛止まらない<***>を超お得にゲット！	2022-04-13	2022-04-19	23	4.347826087	0.0	4.347826087	4.347826087	0.0	0.0	0.0	0.0	0.0	0.0	0.0	0.0	0.0	0.0	0.0	0.0	0.0	0.0	0.0	0.0	0.0	0.0	0.0	0.0	17.39130435	8.695652174	0.0	0.0	13.04347826	4.347826087	8.695652174	4.347826087	0.0	8.695652174	0.0	0.0	0.0	0.0	0.0	0.0	0.0	0.0
2503	63	0.0251697962445065	-3.682110565040245	<***>開発！体重を減らすサプリ【初回限定】14日間モニター募集	2023-04-19	2023-04-27	15	0.0	0.0	0.0	0.0	0.0	0.0	0.0	0.0	0.0	0.0	0.0	0.0	0.0	0.0	0.0	6.666666667	0.0	0.0	0.0	6.666666667	0.0	13.33333333	6.666666667	6.666666667	6.666666667	0.0	0.0	0.0	6.666666667	0.0	0.0	0.0	0.0	0.0	0.0	0.0	13.33333333	0.0	0.0	0.0	0.0	0.0
37876	953	0.0251610518534164	-3.682458041449189	疲労と糖に驚きの関係🍰あの「<***>」でおなじみの<***>が開発した、話題の新対策が初回約71%OFF！一時品切れになるほど人気爆発中！人気商品サンプルなど豪華特典付きでお得に試せるチャンス！	2021-02-13	2021-03-22	60	11.66666667	10.0	1.666666667	5.0	0.0	0.0	0.0	0.0	3.333333333	1.666666667	0.0	0.0	0.0	0.0	1.666666667	1.666666667	1.666666667	0.0	0.0	0.0	0.0	1.666666667	0.0	0.0	6.666666667	0.0	0.0	1.666666667	5.0	1.666666667	6.666666667	1.666666667	5.0	0.0	0.0	0.0	3.333333333	0.0	0.0	0.0	0.0	0.0
4338	109	0.0251267865375749	-3.6838208091576767	眠りが浅い、目覚めが悪い…ある対策が話題	2022-03-05	2022-03-06	12	8.333333333	0.0	8.333333333	0.0	0.0	0.0	0.0	0.0	0.0	0.0	0.0	0.0	0.0	0.0	0.0	16.66666667	0.0	16.66666667	0.0	0.0	0.0	0.0	0.0	0.0	16.66666667	0.0	8.333333333	0.0	8.333333333	0.0	8.333333333	8.333333333	0.0	0.0	0.0	0.0	0.0	0.0	0.0	0.0	0.0	0.0
457987	11494	0.0250967822230762	-3.685015639346318	<***>開発会社の<***>錠剤が話題 やめられない炭水化物や甘いものが原因に？<***>が長年の研究で解明	2022-02-25	2022-04-06	30	6.666666667	3.333333333	3.333333333	0.0	0.0	0.0	0.0	0.0	6.666666667	0.0	0.0	6.666666667	0.0	0.0	3.333333333	6.666666667	3.333333333	0.0	0.0	6.666666667	0.0	3.333333333	0.0	0.0	6.666666667	0.0	3.333333333	0.0	6.666666667	0.0	3.333333333	0.0	3.333333333	0.0	0.0	0.0	10.0	0.0	0.0	0.0	0.0	0.0
19449	488	0.0250912643323564	-3.685235527989959	＼チョコラBBシリーズ／ 顔だけじゃない！全身のシミに効く医薬品の飲むシミ対策『<***>』。アンケート回答で500円お試し	2022-04-22	2022-05-13	35	0.0	0.0	0.0	2.857142857	0.0	0.0	0.0	0.0	8.571428571	2.857142857	0.0	2.857142857	0.0	0.0	5.714285714	5.714285714	0.0	2.857142857	0.0	2.857142857	0.0	0.0	0.0	0.0	5.714285714	0.0	0.0	0.0	5.714285714	0.0	0.0	0.0	0.0	0.0	0.0	5.714285714	0.0	0.0	0.0	2.857142857	0.0	0.0
9888	248	0.0250809061488673	-3.6856484335324895	【仰天】「LLサイズだった私が…！」製薬会社の青汁がすごすぎた。	2023-06-16	2023-06-17	22	4.545454545	4.545454545	0.0	0.0	0.0	0.0	0.0	0.0	0.0	0.0	0.0	0.0	0.0	0.0	0.0	4.545454545	0.0	0.0	0.0	4.545454545	0.0	4.545454545	0.0	4.545454545	0.0	0.0	0.0	0.0	0.0	0.0	9.090909091	0.0	9.090909091	0.0	0.0	0.0	4.545454545	0.0	0.0	0.0	0.0	0.0
6821	171	0.0250696378830083	-3.6860978111520617	【NHKで話題】私、ヨーグルトやめました！腸内フローラを整える「裏ワザ」が話題	2020-08-28	2020-09-03	23	8.695652174	4.347826087	4.347826087	0.0	0.0	0.0	0.0	0.0	0.0	0.0	0.0	0.0	0.0	0.0	0.0	4.347826087	0.0	4.347826087	0.0	0.0	0.0	0.0	0.0	0.0	4.347826087	0.0	4.347826087	0.0	4.347826087	0.0	13.04347826	8.695652174	4.347826087	0.0	0.0	0.0	0.0	0.0	0.0	0.0	0.0	0.0
40985	1027	0.0250579480297669	-3.686564215158577	アミノ酸業界のパイオニアが、本気で開発した『<***>』サプリが凄い。	2021-02-16	2021-02-22	18	5.555555556	5.555555556	0.0	0.0	0.0	0.0	0.0	0.0	0.0	0.0	0.0	0.0	0.0	0.0	0.0	0.0	0.0	0.0	0.0	0.0	0.0	0.0	0.0	0.0	0.0	0.0	0.0	0.0	0.0	0.0	5.555555556	0.0	5.555555556	0.0	0.0	0.0	11.11111111	0.0	0.0	0.0	0.0	0.0
10440	261	0.025	-3.688879454113936	「<***>」でおなじみの<***>が開発した新対策！【お一人様一回限り】定期初回1,980円	2023-04-15	2023-04-16	31	0.0	0.0	0.0	3.225806452	0.0	0.0	0.0	0.0	0.0	0.0	0.0	0.0	0.0	0.0	0.0	0.0	0.0	0.0	0.0	0.0	0.0	0.0	0.0	0.0	9.677419355	3.225806452	0.0	0.0	6.451612903	0.0	12.90322581	3.225806452	9.677419355	3.225806452	0.0	3.225806452	3.225806452	0.0	0.0	0.0	0.0	0.0
4361	109	0.0249942673698692	-3.689108785613626	あの<***>が開発した腸活サプリがすごい！その驚きの実力とは	2021-09-17	2021-09-20	17	11.76470588	11.76470588	0.0	0.0	0.0	0.0	0.0	0.0	0.0	0.0	0.0	0.0	0.0	0.0	0.0	5.882352941	0.0	5.882352941	0.0	0.0	0.0	0.0	0.0	0.0	5.882352941	0.0	0.0	0.0	5.882352941	0.0	5.882352941	0.0	5.882352941	0.0	0.0	0.0	5.882352941	0.0	0.0	0.0	0.0	0.0
10973	274	0.0249703818463501	-3.69006488260273	驚愕！<***>のシミ消しファンデ ✅マスクにファンデが付きにくい！ 簡単プロ級若見えメイクを時短で！	2021-11-17	2021-11-19	29	17.24137931	13.79310345	3.448275862	0.0	0.0	0.0	0.0	0.0	0.0	0.0	0.0	0.0	0.0	0.0	0.0	0.0	0.0	0.0	0.0	0.0	0.0	6.896551724	0.0	6.896551724	0.0	0.0	0.0	0.0	0.0	0.0	6.896551724	0.0	6.896551724	0.0	0.0	0.0	3.448275862	0.0	0.0	0.0	0.0	0.0
5367	134	0.0249673933296068	-3.69018457222592	【指名買い】「もっと早く出会いたかった…」<***>開発、溜まりやすい食事の脂肪、糖＋便通にトリプル効果！<***>タイプでお手軽ケア＆かしこくすっきりするっと！	2022-01-10	2022-01-17	41	7.317073171	7.317073171	0.0	0.0	0.0	0.0	0.0	0.0	4.87804878	0.0	0.0	2.43902439	0.0	2.43902439	2.43902439	4.87804878	2.43902439	2.43902439	0.0	4.87804878	0.0	0.0	0.0	0.0	4.87804878	2.43902439	0.0	2.43902439	0.0	0.0	7.317073171	2.43902439	4.87804878	0.0	0.0	2.43902439	2.43902439	0.0	0.0	0.0	0.0	0.0
3258	81	0.0248618784530386	-3.6944196344895546	<***>さん注目のアイテム！寝ても疲れが取れないのは「糖質」が原因？ あの「<***>」でおなじみの<***>が開発した、話題の対策とは	2020-12-16	2020-12-17	44	0.0	0.0	0.0	2.272727273	0.0	0.0	0.0	0.0	4.545454545	0.0	0.0	2.272727273	0.0	0.0	2.272727273	4.545454545	2.272727273	2.272727273	0.0	0.0	0.0	0.0	0.0	0.0	4.545454545	0.0	0.0	0.0	2.272727273	2.272727273	2.272727273	0.0	2.272727273	0.0	0.0	0.0	2.272727273	0.0	0.0	0.0	0.0	0.0
2657	66	0.0248400451637184	-3.6952982037333912	驚愕！<***>の密着ファンデ！ ✅マスクにファンデが付きにくい！ 簡単プロ級若見えメイクを時短で！	2021-12-27	2022-01-03	29	17.24137931	13.79310345	3.448275862	0.0	0.0	0.0	0.0	0.0	0.0	0.0	0.0	0.0	0.0	0.0	0.0	0.0	0.0	0.0	0.0	0.0	0.0	3.448275862	0.0	3.448275862	0.0	0.0	0.0	0.0	0.0	0.0	6.896551724	0.0	6.896551724	0.0	0.0	0.0	3.448275862	0.0	0.0	0.0	0.0	0.0
54149	1345	0.0248388705239247	-3.6953454930019936	✨<***>の技術力を結集した一品で、シワもシミも賢くケア✨WEBサイト特別セットは先行型美容液入り♪	2023-06-02	2023-06-27	30	10.0	10.0	0.0	0.0	0.0	0.0	0.0	0.0	6.666666667	0.0	0.0	3.333333333	0.0	0.0	3.333333333	0.0	0.0	0.0	0.0	0.0	0.0	0.0	0.0	0.0	6.666666667	6.666666667	0.0	0.0	0.0	0.0	10.0	3.333333333	3.333333333	3.333333333	0.0	0.0	3.333333333	0.0	0.0	0.0	0.0	0.0
6167	153	0.0248094697583914	-3.696529853599059	試験で高い保湿力、浸透力が証明。新発想の発酵/熟成されたプラセンタ ハリ・ツヤにお悩みの方から人気	2023-02-02	2023-02-24	32	12.5	9.375	3.125	3.125	0.0	0.0	0.0	0.0	12.5	3.125	0.0	6.25	0.0	0.0	3.125	0.0	0.0	0.0	0.0	0.0	0.0	0.0	0.0	0.0	9.375	6.25	3.125	0.0	0.0	0.0	12.5	3.125	9.375	0.0	0.0	0.0	6.25	0.0	0.0	0.0	0.0	0.0
9393	233	0.0248057063770893	-3.696681556428816	【指名買い】「こんなゼリーがあったなんて…」<***>開発、溜まりやすい食事の脂肪、糖＋便通にトリプル効果！<***>タイプでお手軽ケア＆かしこくすっきりするっと！	2022-04-21	2022-04-23	42	7.142857143	7.142857143	0.0	0.0	0.0	0.0	0.0	0.0	2.380952381	0.0	0.0	2.380952381	0.0	0.0	2.380952381	4.761904762	2.380952381	2.380952381	0.0	4.761904762	0.0	0.0	0.0	0.0	2.380952381	2.380952381	0.0	0.0	0.0	0.0	4.761904762	2.380952381	2.380952381	0.0	0.0	2.380952381	2.380952381	0.0	0.0	0.0	2.380952381	0.0
2258	56	0.024800708591674	-3.69688305397446	【若いコには教えたくない🤐オトナのシミ対策】 痛み止めの『<***>』などでお馴染みの<***>が開発。 シミを防ぎ、乾燥にもアプローチする<***>の本品２品セットが2,990円（税込）で登場。 ⚠定期購入ではございません。毎月先着10,000セット限定	2022-10-06	2022-10-08	75	0.0	0.0	0.0	0.0	0.0	0.0	0.0	0.0	2.666666667	0.0	0.0	0.0	1.333333333	1.333333333	0.0	1.333333333	1.333333333	0.0	0.0	0.0	0.0	2.666666667	1.333333333	1.333333333	6.666666667	1.333333333	1.333333333	0.0	2.666666667	1.333333333	5.333333333	0.0	4.0	1.333333333	0.0	4.0	4.0	0.0	0.0	0.0	0.0	0.0
7387	183	0.0247732503045891	-3.6979908246873183	＼そのシミ、そのシワなかったことに✨／ しっとり美肌ファンデの<***>なら、塗れば塗るほど『シワまで改善』！初回限定2178円(税込)で定期しばり<***>！ 今すぐチェック＞＞	2022-11-26	2022-11-28	45	2.222222222	2.222222222	0.0	0.0	0.0	0.0	0.0	0.0	2.222222222	2.222222222	0.0	0.0	2.222222222	0.0	0.0	0.0	0.0	0.0	0.0	0.0	0.0	6.666666667	6.666666667	0.0	4.444444444	0.0	0.0	0.0	4.444444444	0.0	11.11111111	4.444444444	11.11111111	0.0	0.0	4.444444444	0.0	0.0	0.0	0.0	0.0	0.0
6994	173	0.0247354875607663	-3.699516323125545	<***>さん注目のアイテム！寝ても疲れが取れないのは「糖質」が原因？ あの「<***>」でおなじみの<***>が開発した、話題の対策とは	2020-11-18	2020-11-18	44	0.0	0.0	0.0	2.272727273	0.0	0.0	0.0	0.0	4.545454545	0.0	0.0	2.272727273	0.0	0.0	2.272727273	4.545454545	2.272727273	2.272727273	0.0	0.0	0.0	0.0	0.0	0.0	4.545454545	0.0	0.0	0.0	2.272727273	2.272727273	2.272727273	0.0	2.272727273	0.0	0.0	0.0	2.272727273	0.0	0.0	0.0	0.0	0.0
5061	125	0.0246986761509583	-3.701005633911777	【指名買い】「もっと早く出会いたかった…」<***>開発、溜まりやすい食事の脂肪、糖＋便通にトリプル効果！<***>タイプでお手軽ケア＆かしこくすっきりするっと！	2022-01-07	2022-01-08	41	7.317073171	7.317073171	0.0	0.0	0.0	0.0	0.0	0.0	4.87804878	0.0	0.0	2.43902439	0.0	2.43902439	2.43902439	4.87804878	2.43902439	2.43902439	0.0	4.87804878	0.0	0.0	0.0	0.0	4.87804878	2.43902439	0.0	2.43902439	0.0	0.0	7.317073171	2.43902439	4.87804878	0.0	0.0	2.43902439	2.43902439	0.0	0.0	0.0	0.0	0.0
9642	238	0.024683675585978	-3.701613161294093	やめられない炭水化物や甘いものが疲労の原因に？<***>が長年の研究で解明	2021-05-12	2021-05-13	23	13.04347826	4.347826087	8.695652174	0.0	0.0	0.0	0.0	0.0	8.695652174	0.0	0.0	8.695652174	0.0	0.0	4.347826087	8.695652174	4.347826087	0.0	0.0	4.347826087	0.0	4.347826087	0.0	0.0	8.695652174	0.0	4.347826087	0.0	8.695652174	0.0	4.347826087	0.0	4.347826087	0.0	0.0	0.0	4.347826087	0.0	0.0	0.0	0.0	0.0
31481	777	0.0246815539531781	-3.70169911785992	【NHKで話題の新事実】毎日ドッサリ！？腸内フローラを整える「裏ワザ」が話題	2020-10-13	2020-10-30	22	4.545454545	4.545454545	0.0	0.0	0.0	0.0	0.0	0.0	9.090909091	0.0	9.090909091	0.0	0.0	0.0	0.0	4.545454545	0.0	4.545454545	0.0	0.0	0.0	0.0	0.0	0.0	0.0	0.0	0.0	0.0	0.0	0.0	18.18181818	9.090909091	9.090909091	0.0	0.0	0.0	0.0	0.0	0.0	0.0	0.0	0.0
5880	145	0.0246598639455782	-3.7025782984720994	【若いコには教えたくない🤐オトナのシミ対策】 痛み止めの『<***>』などでお馴染みの<***>が開発。 シミを防ぎ、乾燥にもアプローチする<***>の本品２品セットが2,990円（税込）で登場。 ⚠定期購入ではございません。毎月先着10,000セット限定	2022-12-08	2022-12-09	75	0.0	0.0	0.0	0.0	0.0	0.0	0.0	0.0	2.666666667	0.0	0.0	0.0	1.333333333	1.333333333	0.0	1.333333333	1.333333333	0.0	0.0	0.0	0.0	2.666666667	1.333333333	1.333333333	6.666666667	1.333333333	1.333333333	0.0	2.666666667	1.333333333	5.333333333	0.0	4.0	1.333333333	0.0	4.0	4.0	0.0	0.0	0.0	0.0	0.0
535870	13190	0.0246141788120253	-3.704432627611215	やめられない炭水化物や甘いものが疲労の原因に？<***>が長年の研究で解明	2021-05-03	2021-05-22	23	13.04347826	4.347826087	8.695652174	0.0	0.0	0.0	0.0	0.0	8.695652174	0.0	0.0	8.695652174	0.0	0.0	4.347826087	8.695652174	4.347826087	0.0	0.0	4.347826087	0.0	4.347826087	0.0	0.0	8.695652174	0.0	4.347826087	0.0	8.695652174	0.0	4.347826087	0.0	4.347826087	0.0	0.0	0.0	4.347826087	0.0	0.0	0.0	0.0	0.0
14327	352	0.0245689956027081	-3.7062699722952783	「自分史上最高かもしれない…」シミ予防と深いシワに効く、<***>の”薬用コスメ”が発売初月から品薄中😲	2022-05-13	2022-05-23	32	3.125	3.125	0.0	3.125	0.0	0.0	0.0	0.0	3.125	0.0	0.0	3.125	0.0	0.0	3.125	0.0	0.0	0.0	0.0	0.0	0.0	0.0	0.0	0.0	9.375	3.125	3.125	0.0	6.25	0.0	15.625	6.25	9.375	0.0	0.0	0.0	0.0	0.0	0.0	0.0	0.0	0.0
20279	498	0.0245574239360915	-3.706741069800012	疲れを根本からどうにかしたい女性、必見！あの「<***>」でおなじみの<***>が開発した、話題の新対策が1日66円で試せちゃう！非定期コースで、30日間お得になるチャンス♪	2021-06-07	2021-06-08	54	1.851851852	1.851851852	0.0	1.851851852	0.0	1.851851852	0.0	0.0	11.11111111	5.555555556	1.851851852	1.851851852	0.0	1.851851852	0.0	1.851851852	1.851851852	0.0	0.0	0.0	0.0	0.0	0.0	0.0	5.555555556	0.0	0.0	0.0	5.555555556	1.851851852	7.407407407	0.0	7.407407407	0.0	0.0	1.851851852	3.703703704	0.0	0.0	0.0	0.0	0.0
2770	68	0.0245487364620938	-3.70709489400528	＜40代＞諦めてた首のポツポツに！ 970円で試せるケア商品とは	2023-05-13	2023-05-17	19	0.0	0.0	0.0	0.0	0.0	0.0	0.0	0.0	0.0	0.0	0.0	0.0	0.0	0.0	0.0	5.263157895	0.0	5.263157895	0.0	0.0	0.0	0.0	0.0	0.0	5.263157895	0.0	0.0	0.0	5.263157895	0.0	10.52631579	0.0	10.52631579	0.0	0.0	5.263157895	5.263157895	0.0	0.0	0.0	0.0	0.0
24363	598	0.024545417231047	-3.707230112999892	試験で高い保湿力、浸透力が証明。新発想の発酵/熟成されたプラセンタ ハリ・ツヤにお悩みの方から人気	2023-02-15	2023-03-12	32	12.5	9.375	3.125	3.125	0.0	0.0	0.0	0.0	12.5	3.125	0.0	6.25	0.0	0.0	3.125	0.0	0.0	0.0	0.0	0.0	0.0	0.0	0.0	0.0	9.375	6.25	3.125	0.0	0.0	0.0	12.5	3.125	9.375	0.0	0.0	0.0	6.25	0.0	0.0	0.0	0.0	0.0
14035	344	0.0245101531884574	-3.7086678314225856	眠りが浅い、目覚めが悪い…ある対策が話題	2022-03-05	2022-03-09	12	8.333333333	0.0	8.333333333	0.0	0.0	0.0	0.0	0.0	0.0	0.0	0.0	0.0	0.0	0.0	0.0	16.66666667	0.0	16.66666667	0.0	0.0	0.0	0.0	0.0	0.0	16.66666667	0.0	8.333333333	0.0	8.333333333	0.0	8.333333333	8.333333333	0.0	0.0	0.0	0.0	0.0	0.0	0.0	0.0	0.0	0.0
19427	476	0.0245019817779379	-3.7090012758073616	牛乳から発見！ 骨密度を6ヶ月で高めた、すごい成分！ カルシウムではない、その正体とは？	2022-02-09	2022-02-12	25	4.0	4.0	0.0	0.0	0.0	0.0	0.0	0.0	4.0	0.0	0.0	0.0	0.0	0.0	4.0	8.0	0.0	4.0	0.0	4.0	0.0	0.0	0.0	0.0	4.0	0.0	0.0	0.0	4.0	0.0	8.0	4.0	4.0	0.0	0.0	0.0	0.0	0.0	0.0	0.0	0.0	0.0
24775	607	0.0245005045408678	-3.709061568138691	<***>開発会社の<***>錠剤が話題 やめられない炭水化物や甘いものが原因に？<***>が長年の研究で解明	2022-03-03	2022-03-07	30	6.666666667	3.333333333	3.333333333	0.0	0.0	0.0	0.0	0.0	6.666666667	0.0	0.0	6.666666667	0.0	0.0	3.333333333	6.666666667	3.333333333	0.0	0.0	6.666666667	0.0	3.333333333	0.0	0.0	6.666666667	0.0	3.333333333	0.0	6.666666667	0.0	3.333333333	0.0	3.333333333	0.0	0.0	0.0	10.0	0.0	0.0	0.0	0.0	0.0
2898	71	0.0244996549344375	-3.709096245839314	首の「ポツポツ」放置はNG！ 簡単1分で試せる手軽なケアとは	2021-09-24	2021-09-30	18	16.66666667	11.11111111	5.555555556	0.0	0.0	0.0	0.0	0.0	0.0	0.0	0.0	0.0	0.0	0.0	0.0	5.555555556	0.0	5.555555556	0.0	0.0	0.0	0.0	0.0	0.0	0.0	0.0	0.0	0.0	0.0	0.0	5.555555556	0.0	5.555555556	0.0	0.0	0.0	0.0	0.0	0.0	0.0	0.0	0.0
184791	4525	0.0244871232906364	-3.709607879571048	＼チョコラBBシリーズ／ 顔だけじゃない！全身のシミに効く医薬品の飲むシミ対策『<***>』。アンケート回答で500円お試し	2022-04-20	2022-05-18	35	0.0	0.0	0.0	2.857142857	0.0	0.0	0.0	0.0	8.571428571	2.857142857	0.0	2.857142857	0.0	0.0	5.714285714	5.714285714	0.0	2.857142857	0.0	2.857142857	0.0	0.0	0.0	0.0	5.714285714	0.0	0.0	0.0	5.714285714	0.0	0.0	0.0	0.0	0.0	0.0	5.714285714	0.0	0.0	0.0	2.857142857	0.0	0.0
4577	112	0.0244701769718156	-3.7103001693585473	今年で４７歳、<***>さんも注目！キレイと元気の秘訣は｢糖化」に気をつけることだった？	2020-12-09	2020-12-11	28	3.571428571	3.571428571	0.0	3.571428571	0.0	0.0	0.0	0.0	3.571428571	0.0	0.0	0.0	0.0	0.0	3.571428571	3.571428571	3.571428571	0.0	0.0	0.0	0.0	0.0	0.0	0.0	0.0	0.0	0.0	0.0	0.0	0.0	10.71428571	0.0	7.142857143	3.571428571	0.0	0.0	0.0	0.0	0.0	0.0	0.0	0.0
14972	366	0.0244456318461127	-3.711303735622955	寒い季節は疲れやすい？💦あの「<***>」でおなじみの<***>が開発した、新対策が1日66円で試せちゃう！非定期コースで、30日間お得になるチャンス♪	2021-11-29	2021-11-29	48	2.083333333	2.083333333	0.0	0.0	0.0	0.0	0.0	0.0	4.166666667	4.166666667	0.0	0.0	0.0	0.0	0.0	2.083333333	2.083333333	0.0	0.0	0.0	0.0	2.083333333	2.083333333	0.0	6.25	0.0	0.0	0.0	6.25	2.083333333	10.41666667	0.0	10.41666667	0.0	0.0	2.083333333	4.166666667	0.0	0.0	0.0	0.0	0.0
13270	324	0.0244159758854559	-3.712517611533925	【NHKで話題の新事実】善玉菌が増えていないと感じたら必見！ スッキリの秘密は、善玉菌が作り出す「エキス」だった？ 毎日ドッサリ！腸内フローラを整える「裏ワザ」が話題！	2021-02-26	2021-03-02	50	4.0	2.0	0.0	2.0	0.0	0.0	0.0	0.0	10.0	0.0	6.0	2.0	0.0	0.0	2.0	2.0	0.0	2.0	0.0	0.0	0.0	2.0	2.0	0.0	2.0	0.0	0.0	0.0	0.0	2.0	12.0	4.0	6.0	2.0	0.0	0.0	0.0	0.0	0.0	0.0	0.0	0.0
190365	4646	0.0244057468547264	-3.712936647582022	疲労と糖に驚きの関係🍰あの「<***>」でおなじみの<***>が開発した、話題の新対策が初回70%OFF！一時品切れになるほど人気爆発中！人気商品サンプルなど豪華4大特典付きでお得に試せるチャンス！	2020-07-13	2020-08-23	61	11.47540984	9.836065574	1.639344262	4.918032787	0.0	0.0	0.0	0.0	3.278688525	1.639344262	0.0	0.0	0.0	0.0	1.639344262	1.639344262	1.639344262	0.0	0.0	0.0	0.0	1.639344262	0.0	0.0	6.557377049	0.0	0.0	1.639344262	4.918032787	1.639344262	8.196721311	3.278688525	4.918032787	0.0	0.0	0.0	3.278688525	0.0	0.0	0.0	0.0	0.0
2910	71	0.0243986254295532	-3.7132284831242255	✨<***>の技術力を結集した一品で、シワもシミも賢くケア✨WEBサイト特別セットは先行型美容液入り♪	2023-06-15	2023-06-18	30	10.0	10.0	0.0	0.0	0.0	0.0	0.0	0.0	6.666666667	0.0	0.0	3.333333333	0.0	0.0	3.333333333	0.0	0.0	0.0	0.0	0.0	0.0	0.0	0.0	0.0	6.666666667	6.666666667	0.0	0.0	0.0	0.0	10.0	3.333333333	3.333333333	3.333333333	0.0	0.0	3.333333333	0.0	0.0	0.0	0.0	0.0
30706	749	0.0243926268481729	-3.7134743707016287	【NHKで話題】私、ヨーグルトやめました！腸内フローラを整える「裏ワザ」が話題	2020-08-08	2020-08-28	23	8.695652174	4.347826087	4.347826087	0.0	0.0	0.0	0.0	0.0	0.0	0.0	0.0	0.0	0.0	0.0	0.0	4.347826087	0.0	4.347826087	0.0	0.0	0.0	0.0	0.0	0.0	4.347826087	0.0	4.347826087	0.0	4.347826087	0.0	13.04347826	8.695652174	4.347826087	0.0	0.0	0.0	0.0	0.0	0.0	0.0	0.0	0.0
19894	485	0.0243792098120036	-3.714024566774877	疲労と糖に驚きの関係🍰あの「<***>」でおなじみの<***>が開発した、話題の新対策が初回70%OFF！一時品切れになるほど人気爆発中！人気商品サンプルなど豪華4大特典付きでお得に始められるチャンス！	2021-01-06	2021-01-11	62	11.29032258	9.677419355	1.612903226	4.838709677	0.0	0.0	0.0	0.0	3.225806452	1.612903226	0.0	0.0	0.0	0.0	1.612903226	1.612903226	1.612903226	0.0	0.0	0.0	0.0	1.612903226	0.0	0.0	6.451612903	0.0	0.0	1.612903226	4.838709677	1.612903226	9.677419355	3.225806452	6.451612903	0.0	0.0	0.0	3.225806452	0.0	0.0	0.0	0.0	0.0
2298	56	0.0243690165361183	-3.7144427676735545	あの<***>が開発した腸活サプリがすごい！その驚きの実力とは	2021-11-05	2021-11-08	17	11.76470588	11.76470588	0.0	0.0	0.0	0.0	0.0	0.0	0.0	0.0	0.0	0.0	0.0	0.0	0.0	5.882352941	0.0	5.882352941	0.0	0.0	0.0	0.0	0.0	0.0	5.882352941	0.0	0.0	0.0	5.882352941	0.0	5.882352941	0.0	5.882352941	0.0	0.0	0.0	5.882352941	0.0	0.0	0.0	0.0	0.0
5995	146	0.0243536280233527	-3.715074445753282	【NHKで話題の新事実】善玉菌が増えていないと感じたら必見！ スッキリの秘密は、善玉菌が作り出す「エキス」だった？ 毎日ドッサリ！腸内フローラを整える「裏ワザ」が話題！	2021-04-13	2021-04-18	50	4.0	2.0	0.0	2.0	0.0	0.0	0.0	0.0	10.0	0.0	6.0	2.0	0.0	0.0	2.0	2.0	0.0	2.0	0.0	0.0	0.0	2.0	2.0	0.0	2.0	0.0	0.0	0.0	0.0	2.0	12.0	4.0	6.0	2.0	0.0	0.0	0.0	0.0	0.0	0.0	0.0	0.0
10152	247	0.0243301812450748	-3.716037672766249	「<***>」でおなじみの<***>が開発した新対策！【お一人様一回限り】定期初回1,980円	2023-05-18	2023-05-24	32	0.0	0.0	0.0	3.125	0.0	0.0	0.0	0.0	0.0	0.0	0.0	0.0	0.0	0.0	0.0	0.0	0.0	0.0	0.0	0.0	0.0	0.0	0.0	0.0	9.375	3.125	0.0	0.0	6.25	0.0	12.5	3.125	9.375	3.125	0.0	3.125	3.125	0.0	0.0	0.0	0.0	0.0
6666	162	0.0243024302430243	-3.717178923635301	【初回限定 1日約49円】コラーゲンのプロフェッショナルが開発！コラーゲン純度100％で高品質。何にでもよく溶けて毎日続けやすい「美人の素」がお得に♪	2021-01-05	2021-01-18	42	2.380952381	2.380952381	0.0	0.0	0.0	0.0	0.0	0.0	4.761904762	0.0	2.380952381	0.0	2.380952381	0.0	0.0	0.0	0.0	0.0	0.0	0.0	0.0	2.380952381	0.0	2.380952381	7.142857143	0.0	0.0	0.0	7.142857143	2.380952381	11.9047619	2.380952381	9.523809524	0.0	0.0	2.380952381	2.380952381	0.0	0.0	0.0	0.0	0.0
7537	183	0.0242802175932068	-3.718093351002051	「<***>」でおなじみの<***>が開発した新対策！【お一人様一回限り】定期初回1,980円	2023-03-04	2023-03-05	31	0.0	0.0	0.0	3.225806452	0.0	0.0	0.0	0.0	0.0	0.0	0.0	0.0	0.0	0.0	0.0	0.0	0.0	0.0	0.0	0.0	0.0	0.0	0.0	0.0	9.677419355	3.225806452	0.0	0.0	6.451612903	0.0	12.90322581	3.225806452	9.677419355	3.225806452	0.0	3.225806452	3.225806452	0.0	0.0	0.0	0.0	0.0
3092	75	0.0242561448900388	-3.7190852961710026	今あるシミや全身のシミにも効く！あの「<***>」から新発売の「飲むシミ対策」初回限定半額以下で始める！	2023-03-31	2023-04-01	31	0.0	0.0	0.0	0.0	0.0	0.0	0.0	0.0	3.225806452	0.0	0.0	3.225806452	0.0	0.0	3.225806452	3.225806452	0.0	0.0	0.0	3.225806452	0.0	0.0	0.0	0.0	9.677419355	3.225806452	0.0	0.0	6.451612903	0.0	9.677419355	0.0	9.677419355	0.0	0.0	0.0	0.0	0.0	0.0	3.225806452	0.0	0.0
2354	57	0.0242141036533559	-3.720820019985676	【驚愕！】東大農学博士開発の機能性表示食品！血圧に！コレステロールに！中性脂肪に！トリプル効果が凄いと話題	2022-10-13	2022-10-21	29	6.896551724	6.896551724	0.0	0.0	0.0	0.0	0.0	0.0	3.448275862	0.0	0.0	3.448275862	0.0	0.0	3.448275862	10.34482759	6.896551724	3.448275862	0.0	6.896551724	0.0	3.448275862	0.0	3.448275862	3.448275862	3.448275862	0.0	0.0	0.0	0.0	0.0	0.0	0.0	0.0	0.0	0.0	6.896551724	0.0	0.0	0.0	0.0	0.0
2646	64	0.0241874527588813	-3.7219212613152304	製薬会社の「これだけ」塗りが、さらにパワーアップ！<***>が開発した、新生<***>。お求めやすいスターターキットで！	2023-01-16	2023-01-17	32	0.0	0.0	0.0	3.125	0.0	0.0	0.0	0.0	3.125	0.0	0.0	0.0	0.0	3.125	0.0	0.0	0.0	0.0	0.0	0.0	0.0	3.125	3.125	0.0	0.0	0.0	0.0	0.0	0.0	0.0	3.125	0.0	3.125	0.0	0.0	0.0	6.25	0.0	0.0	0.0	0.0	0.0
9428	228	0.0241832838353839	-3.722093635101584	【定期ではございません】<***>企業が世界中を探して見つけた高品質の<***>配合🦌 超高保湿で敏感肌ケアと年齢肌ケアまでできる<***>の本気をお得なトライアルセットで体感！	2022-03-31	2022-04-08	50	2.0	0.0	0.0	0.0	0.0	0.0	0.0	0.0	4.0	0.0	0.0	0.0	0.0	0.0	4.0	4.0	0.0	4.0	0.0	0.0	0.0	4.0	4.0	0.0	6.0	2.0	0.0	0.0	4.0	2.0	10.0	4.0	8.0	0.0	0.0	2.0	2.0	0.0	0.0	0.0	0.0	0.0
3887	94	0.0241831746848469	-3.72209814858222	眠りが浅い、目覚めが悪い…ある対策が話題	2022-03-07	2022-03-08	12	8.333333333	0.0	8.333333333	0.0	0.0	0.0	0.0	0.0	0.0	0.0	0.0	0.0	0.0	0.0	0.0	16.66666667	0.0	16.66666667	0.0	0.0	0.0	0.0	0.0	0.0	16.66666667	0.0	8.333333333	0.0	8.333333333	0.0	8.333333333	8.333333333	0.0	0.0	0.0	0.0	0.0	0.0	0.0	0.0	0.0	0.0
8901	215	0.0241545893719806	-3.723280880831272	【若いコには教えたくない🤐オトナのシミ対策】 痛み止めの『<***>』などでお馴染みの<***>が開発。 シミを防ぎ、乾燥にもアプローチする<***>の本品２品セットが2,990円（税込）で登場。 ⚠定期購入ではございません。毎月先着10,000セット限定	2022-10-07	2022-10-19	75	0.0	0.0	0.0	0.0	0.0	0.0	0.0	0.0	2.666666667	0.0	0.0	0.0	1.333333333	1.333333333	0.0	1.333333333	1.333333333	0.0	0.0	0.0	0.0	2.666666667	1.333333333	1.333333333	6.666666667	1.333333333	1.333333333	0.0	2.666666667	1.333333333	5.333333333	0.0	4.0	1.333333333	0.0	4.0	4.0	0.0	0.0	0.0	0.0	0.0
3190	77	0.0241379310344827	-3.723970773925209	【若いコには教えたくない🤐オトナのシミ対策】 痛み止めの『<***>』などでお馴染みの<***>が開発。 シミを防ぎ、乾燥にもアプローチする<***>の本品２品セットが2,990円（税込）で登場。 ⚠定期購入ではございません。毎月先着10,000セット限定	2022-11-17	2022-11-19	75	0.0	0.0	0.0	0.0	0.0	0.0	0.0	0.0	2.666666667	0.0	0.0	0.0	1.333333333	1.333333333	0.0	1.333333333	1.333333333	0.0	0.0	0.0	0.0	2.666666667	1.333333333	1.333333333	6.666666667	1.333333333	1.333333333	0.0	2.666666667	1.333333333	5.333333333	0.0	4.0	1.333333333	0.0	4.0	4.0	0.0	0.0	0.0	0.0	0.0
87385	2109	0.0241345768724609	-3.724109741721689	【定期ではございません】<***>企業が世界中を探して見つけた高品質の<***>配合🦌 超高保湿で敏感肌ケアと年齢肌ケアまでできる<***>の本気をお得なトライアルセットで体感！	2022-03-09	2022-04-04	50	2.0	0.0	0.0	0.0	0.0	0.0	0.0	0.0	4.0	0.0	0.0	0.0	0.0	0.0	4.0	4.0	0.0	4.0	0.0	0.0	0.0	4.0	4.0	0.0	6.0	2.0	0.0	0.0	4.0	2.0	10.0	4.0	8.0	0.0	0.0	2.0	2.0	0.0	0.0	0.0	0.0	0.0
6179	149	0.024113934293575	-3.724965419115521	【NHKで話題】まだヨーグルトで腸活してるの？頑固なツマりを良くする衝撃の裏技が初回限定６１％OFFに	2020-07-09	2020-07-10	32	9.375	3.125	3.125	0.0	0.0	0.0	0.0	0.0	0.0	0.0	0.0	0.0	0.0	0.0	0.0	3.125	0.0	3.125	0.0	0.0	0.0	0.0	0.0	0.0	6.25	0.0	0.0	0.0	3.125	3.125	6.25	3.125	3.125	0.0	0.0	0.0	0.0	0.0	0.0	0.0	0.0	0.0
2447	59	0.0241111565181855	-3.7250806195369535	「もっと早く出会いたかった…」<***>開発、溜まりやすい食事の脂肪、糖＋便通にトリプル効果！<***>タイプでお手軽ケア＆かしこくすっきりするっと！	2021-11-07	2021-11-11	37	8.108108108	8.108108108	0.0	0.0	0.0	0.0	0.0	0.0	5.405405405	0.0	0.0	2.702702703	0.0	2.702702703	2.702702703	5.405405405	2.702702703	2.702702703	0.0	5.405405405	0.0	0.0	0.0	0.0	2.702702703	0.0	0.0	2.702702703	0.0	0.0	8.108108108	2.702702703	5.405405405	0.0	0.0	0.0	2.702702703	0.0	0.0	0.0	0.0	0.0
2655	64	0.0241054613935969	-3.725316850316371	<***>開発！体重を減らすサプリ【初回限定】14日間モニター募集	2023-03-03	2023-03-06	15	0.0	0.0	0.0	0.0	0.0	0.0	0.0	0.0	0.0	0.0	0.0	0.0	0.0	0.0	0.0	6.666666667	0.0	0.0	0.0	6.666666667	0.0	13.33333333	6.666666667	6.666666667	6.666666667	0.0	0.0	0.0	6.666666667	0.0	0.0	0.0	0.0	0.0	0.0	0.0	13.33333333	0.0	0.0	0.0	0.0	0.0
211195	5087	0.0240867444778522	-3.726093611468816	【<***>】定期購入ではないお得なセット あの<***>がつくったハリ・ツヤ化粧水！たっぷり1.5か月分が半額♪	2022-12-09	2023-02-08	32	3.125	3.125	0.0	0.0	0.0	0.0	0.0	0.0	0.0	0.0	0.0	0.0	0.0	0.0	0.0	3.125	0.0	0.0	0.0	3.125	0.0	0.0	0.0	0.0	3.125	0.0	0.0	0.0	3.125	3.125	12.5	3.125	9.375	0.0	0.0	3.125	0.0	0.0	0.0	0.0	0.0	0.0
17954	432	0.02406149047566	-3.727142622072524	美白市場売上No1（<***>部門）コスメを初回特別価格で！<***>の本気エイジングケア（※<***>を美白有効成分として配合している化粧品ブランドの通販チャネルにおける2020年売上実績（<***>調べ））	2022-03-22	2022-03-23	56	5.357142857	5.357142857	0.0	0.0	0.0	0.0	0.0	0.0	1.785714286	0.0	0.0	0.0	0.0	0.0	1.785714286	0.0	0.0	0.0	0.0	0.0	0.0	10.71428571	0.0	7.142857143	1.785714286	0.0	0.0	0.0	1.785714286	0.0	1.785714286	0.0	1.785714286	0.0	0.0	5.357142857	7.142857143	0.0	0.0	0.0	0.0	0.0
4325	104	0.0240462427745664	-3.72777652022461	＼定期初回がお得／<***>シリーズの<***>が開発した美容サプリ！話題の美容サプリを、お得にゲット	2022-05-18	2022-05-22	29	0.0	0.0	0.0	0.0	0.0	0.0	0.0	0.0	0.0	0.0	0.0	0.0	0.0	0.0	0.0	0.0	0.0	0.0	0.0	0.0	0.0	0.0	0.0	0.0	6.896551724	0.0	0.0	0.0	6.896551724	6.896551724	6.896551724	0.0	6.896551724	0.0	0.0	0.0	3.448275862	0.0	0.0	0.0	0.0	0.0
3535	85	0.024045261669024	-3.7278173218403583	【５月３１日まで】豪華９点セット いつまでも可愛い目元印象へ！SNS/雑誌/CMで話題のエイジングケア。目元美容液・アイカラー・ポーチもセットになったお得セットをゲット！	2023-05-20	2023-05-21	45	4.444444444	4.444444444	0.0	4.444444444	0.0	0.0	0.0	0.0	0.0	0.0	0.0	0.0	0.0	0.0	0.0	0.0	0.0	0.0	0.0	0.0	0.0	4.444444444	0.0	0.0	4.444444444	0.0	0.0	0.0	4.444444444	2.222222222	13.33333333	6.666666667	11.11111111	0.0	0.0	0.0	0.0	0.0	0.0	4.444444444	2.222222222	0.0
4002	96	0.0239880059970015	-3.730201323675842	＼そのシミ、そのシワなかったことに✨／ しっとり美肌ファンデの<***>なら、塗れば塗るほど『シワまで改善』！初回限定2178円(税込)で定期しばり<***>！ 今すぐチェック＞＞	2022-12-23	2022-12-24	45	2.222222222	2.222222222	0.0	0.0	0.0	0.0	0.0	0.0	2.222222222	2.222222222	0.0	0.0	2.222222222	0.0	0.0	0.0	0.0	0.0	0.0	0.0	0.0	6.666666667	6.666666667	0.0	4.444444444	0.0	0.0	0.0	4.444444444	0.0	11.11111111	4.444444444	11.11111111	0.0	0.0	4.444444444	0.0	0.0	0.0	0.0	0.0	0.0
4589	110	0.0239703639137066	-3.730937048602421	アミノ酸業界のパイオニアが、本気で開発した『<***>』サプリが凄い。	2021-03-11	2021-03-12	18	5.555555556	5.555555556	0.0	0.0	0.0	0.0	0.0	0.0	0.0	0.0	0.0	0.0	0.0	0.0	0.0	0.0	0.0	0.0	0.0	0.0	0.0	0.0	0.0	0.0	0.0	0.0	0.0	0.0	0.0	0.0	5.555555556	0.0	5.555555556	0.0	0.0	0.0	11.11111111	0.0	0.0	0.0	0.0	0.0
29011	695	0.0239564303195339	-3.7315185018286665	<***>開発会社の<***>錠剤が話題 やめられない炭水化物や甘いものが原因に？<***>が長年の研究で解明	2022-05-28	2022-05-30	30	6.666666667	3.333333333	3.333333333	0.0	0.0	0.0	0.0	0.0	6.666666667	0.0	0.0	6.666666667	0.0	0.0	3.333333333	6.666666667	3.333333333	0.0	0.0	6.666666667	0.0	3.333333333	0.0	0.0	6.666666667	0.0	3.333333333	0.0	6.666666667	0.0	3.333333333	0.0	3.333333333	0.0	0.0	0.0	10.0	0.0	0.0	0.0	0.0	0.0
5803	139	0.0239531276925728	-3.7316563710599167	＜40代＞諦めてた首のポツポツに！ 970円で試せるケア商品とは	2023-05-04	2023-05-06	19	0.0	0.0	0.0	0.0	0.0	0.0	0.0	0.0	0.0	0.0	0.0	0.0	0.0	0.0	0.0	5.263157895	0.0	5.263157895	0.0	0.0	0.0	0.0	0.0	0.0	5.263157895	0.0	0.0	0.0	5.263157895	0.0	10.52631579	0.0	10.52631579	0.0	0.0	5.263157895	5.263157895	0.0	0.0	0.0	0.0	0.0
4843	116	0.0239520958083832	-3.731699451296866	✅10月31日終了！「早く買っておけば…」注文増加 【泡の酵素洗顔ミニ付】40代50代の注文増加。CMで話題のエイジングケア	2021-10-22	2021-10-31	37	0.0	0.0	0.0	0.0	0.0	0.0	0.0	0.0	0.0	0.0	0.0	0.0	0.0	0.0	0.0	0.0	0.0	0.0	0.0	0.0	0.0	0.0	0.0	0.0	5.405405405	0.0	0.0	0.0	0.0	5.405405405	18.91891892	0.0	13.51351351	5.405405405	0.0	2.702702703	0.0	0.0	0.0	0.0	0.0	0.0
21723	520	0.0239377618192698	-3.7322980744814616	疲労と糖に驚きの関係🍰あの「<***>」でおなじみの<***>が開発した、話題の新対策が初回70%OFF！一時品切れになるほど人気爆発中！人気商品サンプルなど豪華4大特典付きでお得に始められるチャンス！	2021-01-06	2021-01-09	62	11.29032258	9.677419355	1.612903226	4.838709677	0.0	0.0	0.0	0.0	3.225806452	1.612903226	0.0	0.0	0.0	0.0	1.612903226	1.612903226	1.612903226	0.0	0.0	0.0	0.0	1.612903226	0.0	0.0	6.451612903	0.0	0.0	1.612903226	4.838709677	1.612903226	9.677419355	3.225806452	6.451612903	0.0	0.0	0.0	3.225806452	0.0	0.0	0.0	0.0	0.0
6991	167	0.0238878558146187	-3.734385074095234	あの<***>が開発した腸活サプリがすごい！その驚きの実力とは	2021-11-15	2021-11-15	17	11.76470588	11.76470588	0.0	0.0	0.0	0.0	0.0	0.0	0.0	0.0	0.0	0.0	0.0	0.0	0.0	5.882352941	0.0	5.882352941	0.0	0.0	0.0	0.0	0.0	0.0	5.882352941	0.0	0.0	0.0	5.882352941	0.0	5.882352941	0.0	5.882352941	0.0	0.0	0.0	5.882352941	0.0	0.0	0.0	0.0	0.0
6364	152	0.0238843494657448	-3.7345318686114015	＼まもなく終了💦／今だけ新発売の多機能美容液2包プレゼント🎁ハリも美白もシワ改善もこれ1本で。💎初回限定価格1,100円(税込)でお試し💎	2022-12-05	2022-12-12	46	2.173913043	2.173913043	0.0	0.0	0.0	0.0	0.0	0.0	2.173913043	2.173913043	0.0	0.0	0.0	0.0	0.0	0.0	0.0	0.0	0.0	0.0	0.0	4.347826087	0.0	4.347826087	6.52173913	0.0	0.0	0.0	6.52173913	0.0	8.695652174	0.0	8.695652174	0.0	0.0	6.52173913	2.173913043	0.0	0.0	0.0	0.0	0.0
13321	318	0.0238720816755498	-3.7350456335712896	製薬会社<***>が開発した、1日約4粒の手軽な血圧ケアとは	2021-11-22	2021-11-22	19	5.263157895	5.263157895	0.0	0.0	0.0	0.0	0.0	0.0	0.0	0.0	0.0	0.0	0.0	0.0	0.0	0.0	0.0	0.0	0.0	0.0	0.0	0.0	0.0	0.0	0.0	0.0	0.0	0.0	0.0	0.0	10.52631579	0.0	10.52631579	0.0	0.0	0.0	10.52631579	0.0	0.0	0.0	0.0	0.0
13494	322	0.0238624573884689	-3.735448875642964	あの<***>が開発した腸活サプリがすごい！その驚きの実力とは	2021-10-28	2021-10-29	17	11.76470588	11.76470588	0.0	0.0	0.0	0.0	0.0	0.0	0.0	0.0	0.0	0.0	0.0	0.0	0.0	5.882352941	0.0	5.882352941	0.0	0.0	0.0	0.0	0.0	0.0	5.882352941	0.0	0.0	0.0	5.882352941	0.0	5.882352941	0.0	5.882352941	0.0	0.0	0.0	5.882352941	0.0	0.0	0.0	0.0	0.0
22827	544	0.0238314276952731	-3.736750077988692	寒い季節は疲れやすい？💦あの「<***>」でおなじみの<***>が開発した、新対策が1日66円で試せちゃう！非定期コースで、30日間お得になるチャンス♪	2021-12-27	2021-12-27	48	2.083333333	2.083333333	0.0	0.0	0.0	0.0	0.0	0.0	4.166666667	4.166666667	0.0	0.0	0.0	0.0	0.0	2.083333333	2.083333333	0.0	0.0	0.0	0.0	2.083333333	2.083333333	0.0	6.25	0.0	0.0	0.0	6.25	2.083333333	10.41666667	0.0	10.41666667	0.0	0.0	2.083333333	4.166666667	0.0	0.0	0.0	0.0	0.0
5799	138	0.0237972064148991	-3.7381870827192367	疲れを根本からどうにかしたい女性、必見！あの「<***>」でおなじみの<***>が開発した、話題の新対策が1日66円で試せちゃう！非定期コースで、30日間お得になるチャンス♪	2021-07-13	2021-07-14	54	1.851851852	1.851851852	0.0	1.851851852	0.0	1.851851852	0.0	0.0	11.11111111	5.555555556	1.851851852	1.851851852	0.0	1.851851852	0.0	1.851851852	1.851851852	0.0	0.0	0.0	0.0	0.0	0.0	0.0	5.555555556	0.0	0.0	0.0	5.555555556	1.851851852	7.407407407	0.0	7.407407407	0.0	0.0	1.851851852	3.703703704	0.0	0.0	0.0	0.0	0.0
3452	82	0.0237543453070683	-3.739989804939068	初回半額。<***>推奨のコーヒーダイエットで美ボディ女性が急増中	2022-02-09	2022-02-09	18	5.555555556	5.555555556	0.0	11.11111111	0.0	5.555555556	0.0	0.0	0.0	0.0	0.0	0.0	0.0	0.0	0.0	11.11111111	5.555555556	0.0	0.0	5.555555556	0.0	5.555555556	0.0	5.555555556	0.0	0.0	0.0	0.0	0.0	0.0	5.555555556	5.555555556	0.0	0.0	0.0	0.0	0.0	0.0	0.0	5.555555556	0.0	0.0
9655	229	0.0237182806835836	-3.741509191308376	【指名買い】「もっと早く出会いたかった…」<***>開発、溜まりやすい食事の脂肪、糖＋便通にトリプル効果！<***>タイプでお手軽ケア＆かしこくすっきりするっと！	2022-04-15	2022-04-20	41	7.317073171	7.317073171	0.0	0.0	0.0	0.0	0.0	0.0	4.87804878	0.0	0.0	2.43902439	0.0	2.43902439	2.43902439	4.87804878	2.43902439	2.43902439	0.0	4.87804878	0.0	0.0	0.0	0.0	4.87804878	2.43902439	0.0	2.43902439	0.0	0.0	7.317073171	2.43902439	4.87804878	0.0	0.0	2.43902439	2.43902439	0.0	0.0	0.0	0.0	0.0
47964	1137	0.0237052789592194	-3.742057514748789	＼二度完売＆コスメ大賞2冠／超濃厚な発酵美容液が【実質無料】のチャンス♪1秒で目元・口元ピーン！を体感。	2022-03-18	2022-03-22	35	5.714285714	5.714285714	0.0	0.0	0.0	0.0	0.0	0.0	5.714285714	5.714285714	0.0	0.0	0.0	0.0	0.0	0.0	0.0	0.0	0.0	0.0	0.0	2.857142857	2.857142857	0.0	2.857142857	2.857142857	0.0	0.0	0.0	0.0	2.857142857	0.0	2.857142857	0.0	0.0	2.857142857	0.0	0.0	0.0	0.0	0.0	0.0
4814	114	0.0236809306190278	-3.743085169948524	＼おひとり様１回限り／ 実質無料でゲット⁉今月は<***>が超お得✨ 自信をもってマスク外せる！「これひとつで年齢肌ピーン♪」を体験しよう！	2022-06-16	2022-06-16	39	7.692307692	5.128205128	2.564102564	2.564102564	0.0	0.0	0.0	0.0	7.692307692	2.564102564	2.564102564	2.564102564	0.0	0.0	0.0	2.564102564	0.0	2.564102564	0.0	0.0	0.0	5.128205128	2.564102564	0.0	12.82051282	7.692307692	0.0	0.0	7.692307692	5.128205128	5.128205128	2.564102564	2.564102564	2.564102564	0.0	2.564102564	0.0	0.0	0.0	0.0	0.0	0.0
4814	114	0.0236809306190278	-3.743085169948524	＼おひとり様１回限り／ 実質無料でゲット⁉今月は<***>が超お得✨ 自信をもってマスク外せる！「これひとつで年齢肌ピーン♪」を体験しよう！	2022-06-16	2022-06-16	39	7.692307692	5.128205128	2.564102564	2.564102564	0.0	0.0	0.0	0.0	7.692307692	2.564102564	2.564102564	2.564102564	0.0	0.0	0.0	2.564102564	0.0	2.564102564	0.0	0.0	0.0	5.128205128	2.564102564	0.0	12.82051282	7.692307692	0.0	0.0	7.692307692	5.128205128	5.128205128	2.564102564	2.564102564	2.564102564	0.0	2.564102564	0.0	0.0	0.0	0.0	0.0	0.0
4814	114	0.0236809306190278	-3.743085169948524	＼おひとり様１回限り／ 実質無料でゲット⁉今月は<***>が超お得✨ 自信をもってマスク外せる！「これひとつで年齢肌ピーン♪」を体験しよう！	2022-06-16	2022-06-16	39	7.692307692	5.128205128	2.564102564	2.564102564	0.0	0.0	0.0	0.0	7.692307692	2.564102564	2.564102564	2.564102564	0.0	0.0	0.0	2.564102564	0.0	2.564102564	0.0	0.0	0.0	5.128205128	2.564102564	0.0	12.82051282	7.692307692	0.0	0.0	7.692307692	5.128205128	5.128205128	2.564102564	2.564102564	2.564102564	0.0	2.564102564	0.0	0.0	0.0	0.0	0.0	0.0
99208	2344	0.0236271268446093	-3.7453597844857054	初回半額。バリスタ絶賛のコーヒーダイエットで美ボディ女性が急増中	2022-06-29	2022-07-09	15	6.666666667	6.666666667	0.0	6.666666667	0.0	6.666666667	0.0	0.0	0.0	0.0	0.0	0.0	0.0	0.0	0.0	13.33333333	6.666666667	0.0	0.0	6.666666667	0.0	6.666666667	0.0	6.666666667	6.666666667	6.666666667	0.0	0.0	6.666666667	0.0	6.666666667	6.666666667	0.0	0.0	0.0	0.0	0.0	0.0	0.0	6.666666667	0.0	0.0
31242	738	0.0236220472440944	-3.745574797790485	疲れを根本からどうにかしたい女性、必見！あの「<***>」でおなじみの<***>が開発した、話題の新対策が1日66円で試せちゃう！非定期コースで、30日間お得になるチャンス♪	2021-06-29	2021-07-06	54	1.851851852	1.851851852	0.0	1.851851852	0.0	1.851851852	0.0	0.0	11.11111111	5.555555556	1.851851852	1.851851852	0.0	1.851851852	0.0	1.851851852	1.851851852	0.0	0.0	0.0	0.0	0.0	0.0	0.0	5.555555556	0.0	0.0	0.0	5.555555556	1.851851852	7.407407407	0.0	7.407407407	0.0	0.0	1.851851852	3.703703704	0.0	0.0	0.0	0.0	0.0
164429	3883	0.0236150557383429	-3.745870815342838	＼チョコラBBシリーズ／ 顔だけじゃない！全身のシミに効く医薬品の飲むシミ対策『<***>』。アンケート回答で500円お試し	2022-04-20	2022-05-18	35	0.0	0.0	0.0	2.857142857	0.0	0.0	0.0	0.0	8.571428571	2.857142857	0.0	2.857142857	0.0	0.0	5.714285714	5.714285714	0.0	2.857142857	0.0	2.857142857	0.0	0.0	0.0	0.0	5.714285714	0.0	0.0	0.0	5.714285714	0.0	0.0	0.0	0.0	0.0	0.0	5.714285714	0.0	0.0	0.0	2.857142857	0.0	0.0
18209	430	0.0236146960294359	-3.7458860476442393	「<***>」でおなじみの<***>が開発した新対策！【お一人様一回限り】定期初回1,980円	2023-03-13	2023-03-13	31	0.0	0.0	0.0	3.225806452	0.0	0.0	0.0	0.0	0.0	0.0	0.0	0.0	0.0	0.0	0.0	0.0	0.0	0.0	0.0	0.0	0.0	0.0	0.0	0.0	9.677419355	3.225806452	0.0	0.0	6.451612903	0.0	12.90322581	3.225806452	9.677419355	3.225806452	0.0	3.225806452	3.225806452	0.0	0.0	0.0	0.0	0.0
2713	64	0.0235901216365646	-3.746927229299264	【「嘘だろ」中性脂肪が！<***>を1日1本続けた結果】 中性脂肪低下作用のある「<***>」高含有の<***>を<***>が開発。 初回限定、<***>を10本1,000円で試せるチャンス！ ※本投稿は広告配信用のため、コメントいただいても返信はできかねますのでご了承ください。	2020-07-23	2020-07-23	76	2.631578947	1.315789474	1.315789474	2.631578947	0.0	0.0	0.0	0.0	6.578947368	1.315789474	0.0	5.263157895	0.0	0.0	1.315789474	2.631578947	2.631578947	2.631578947	0.0	2.631578947	0.0	0.0	0.0	0.0	2.631578947	0.0	0.0	0.0	2.631578947	0.0	6.578947368	1.315789474	3.947368421	1.315789474	0.0	1.315789474	9.210526316	0.0	0.0	0.0	0.0	0.0
2929	69	0.0235575281666097	-3.748309842230477	<***>開発！体重を減らすサプリ【初回限定】14日間モニター募集	2023-03-11	2023-03-12	15	0.0	0.0	0.0	0.0	0.0	0.0	0.0	0.0	0.0	0.0	0.0	0.0	0.0	0.0	0.0	6.666666667	0.0	0.0	0.0	6.666666667	0.0	13.33333333	6.666666667	6.666666667	6.666666667	0.0	0.0	0.0	6.666666667	0.0	0.0	0.0	0.0	0.0	0.0	0.0	13.33333333	0.0	0.0	0.0	0.0	0.0
5222	123	0.0235541937954806	-3.748451393886659	美白市場売上No1（<***>部門）コスメを初回特別価格で！<***>の本気エイジングケア（※<***>を美白有効成分として配合している化粧品ブランドの通販チャネルにおける2020年売上実績（<***>調べ））	2022-02-22	2022-02-24	56	5.357142857	5.357142857	0.0	0.0	0.0	0.0	0.0	0.0	1.785714286	0.0	0.0	0.0	0.0	0.0	1.785714286	0.0	0.0	0.0	0.0	0.0	0.0	10.71428571	0.0	7.142857143	1.785714286	0.0	0.0	0.0	1.785714286	0.0	1.785714286	0.0	1.785714286	0.0	0.0	5.357142857	7.142857143	0.0	0.0	0.0	0.0	0.0
28454	670	0.023546777254516	-3.7487663148261032	疲労と糖に驚きの関係🍰あの「<***>」でおなじみの<***>が開発した、新対策が1日66円で試せちゃう！非定期コースで、30日間お得になるチャンス♪	2022-04-14	2022-04-14	49	6.12244898	4.081632653	2.040816327	2.040816327	0.0	0.0	0.0	0.0	6.12244898	4.081632653	0.0	0.0	0.0	0.0	2.040816327	2.040816327	2.040816327	0.0	0.0	0.0	0.0	0.0	0.0	0.0	8.163265306	0.0	0.0	2.040816327	6.12244898	2.040816327	8.163265306	0.0	8.163265306	0.0	0.0	2.040816327	4.081632653	0.0	0.0	0.0	0.0	0.0
46394	1091	0.0235159718929171	-3.750075433675149	やめられない炭水化物や甘いものが疲労の原因に？<***>が長年の研究で解明	2021-06-11	2021-06-12	23	13.04347826	4.347826087	8.695652174	0.0	0.0	0.0	0.0	0.0	8.695652174	0.0	0.0	8.695652174	0.0	0.0	4.347826087	8.695652174	4.347826087	0.0	0.0	4.347826087	0.0	4.347826087	0.0	0.0	8.695652174	0.0	4.347826087	0.0	8.695652174	0.0	4.347826087	0.0	4.347826087	0.0	0.0	0.0	4.347826087	0.0	0.0	0.0	0.0	0.0
311793	7327	0.0234995654167989	-3.750773350905194	<***>開発会社の<***>錠剤が話題 やめられない炭水化物や甘いものが原因に？<***>が長年の研究で解明	2022-04-14	2022-04-23	30	6.666666667	3.333333333	3.333333333	0.0	0.0	0.0	0.0	0.0	6.666666667	0.0	0.0	6.666666667	0.0	0.0	3.333333333	6.666666667	3.333333333	0.0	0.0	6.666666667	0.0	3.333333333	0.0	0.0	6.666666667	0.0	3.333333333	0.0	6.666666667	0.0	3.333333333	0.0	3.333333333	0.0	0.0	0.0	10.0	0.0	0.0	0.0	0.0	0.0
10643	250	0.0234896175890256	-3.7511967601788	疲労と糖に驚きの関係🍰あの「<***>」でおなじみの<***>が開発した、話題の新対策が初回70%OFF！一時品切れになるほど人気爆発中！人気商品サンプルなど豪華4大特典付きでお得に試せるチャンス！	2021-01-27	2021-01-29	61	11.47540984	9.836065574	1.639344262	4.918032787	0.0	0.0	0.0	0.0	3.278688525	1.639344262	0.0	0.0	0.0	0.0	1.639344262	1.639344262	1.639344262	0.0	0.0	0.0	0.0	1.639344262	0.0	0.0	6.557377049	0.0	0.0	1.639344262	4.918032787	1.639344262	8.196721311	3.278688525	4.918032787	0.0	0.0	0.0	3.278688525	0.0	0.0	0.0	0.0	0.0
4598	108	0.0234884732492388	-3.751245478198907	＼そのシミ、そのシワなかったことに✨／ しっとり美肌ファンデの<***>なら、塗れば塗るほど『シワまで改善』！初回限定2178円(税込)で定期しばり<***>！ 今すぐチェック＞＞	2022-12-21	2022-12-23	45	2.222222222	2.222222222	0.0	0.0	0.0	0.0	0.0	0.0	2.222222222	2.222222222	0.0	0.0	2.222222222	0.0	0.0	0.0	0.0	0.0	0.0	0.0	0.0	6.666666667	6.666666667	0.0	4.444444444	0.0	0.0	0.0	4.444444444	0.0	11.11111111	4.444444444	11.11111111	0.0	0.0	4.444444444	0.0	0.0	0.0	0.0	0.0	0.0
123743	2906	0.0234841566795697	-3.751429269044248	やめられない炭水化物や甘いものが疲労の原因に？<***>が長年の研究で解明	2021-06-13	2021-06-15	23	13.04347826	4.347826087	8.695652174	0.0	0.0	0.0	0.0	0.0	8.695652174	0.0	0.0	8.695652174	0.0	0.0	4.347826087	8.695652174	4.347826087	0.0	0.0	4.347826087	0.0	4.347826087	0.0	0.0	8.695652174	0.0	4.347826087	0.0	8.695652174	0.0	4.347826087	0.0	4.347826087	0.0	0.0	0.0	4.347826087	0.0	0.0	0.0	0.0	0.0
8390	197	0.0234803337306317	-3.751592070723264	【血圧高め要注意】製薬会社<***>が開発した手軽な血圧<***>とは	2021-12-02	2021-12-06	17	5.882352941	5.882352941	0.0	0.0	0.0	0.0	0.0	0.0	0.0	0.0	0.0	0.0	0.0	0.0	0.0	0.0	0.0	0.0	0.0	0.0	0.0	0.0	0.0	0.0	0.0	0.0	0.0	0.0	0.0	0.0	5.882352941	0.0	5.882352941	0.0	0.0	0.0	11.76470588	0.0	0.0	0.0	0.0	0.0
78031	1832	0.0234778485473722	-3.751697917378362	疲労と糖に驚きの関係🍰あの「<***>」でおなじみの<***>が開発した、話題の新対策が初回70%OFF！一時品切れになるほど人気爆発中！人気商品サンプルなど豪華4大特典付きでお得に試せるチャンス！	2020-07-10	2020-08-23	61	11.47540984	9.836065574	1.639344262	4.918032787	0.0	0.0	0.0	0.0	3.278688525	1.639344262	0.0	0.0	0.0	0.0	1.639344262	1.639344262	1.639344262	0.0	0.0	0.0	0.0	1.639344262	0.0	0.0	6.557377049	0.0	0.0	1.639344262	4.918032787	1.639344262	8.196721311	3.278688525	4.918032787	0.0	0.0	0.0	3.278688525	0.0	0.0	0.0	0.0	0.0
3578	84	0.0234768026830631	-3.7517424652253535	<***>開発！体重を減らすサプリ【初回限定】14日間モニター募集	2023-03-03	2023-03-18	15	0.0	0.0	0.0	0.0	0.0	0.0	0.0	0.0	0.0	0.0	0.0	0.0	0.0	0.0	0.0	6.666666667	0.0	0.0	0.0	6.666666667	0.0	13.33333333	6.666666667	6.666666667	6.666666667	0.0	0.0	0.0	6.666666667	0.0	0.0	0.0	0.0	0.0	0.0	0.0	13.33333333	0.0	0.0	0.0	0.0	0.0
201838	4735	0.0234594080401113	-3.752483668806987	疲れを根本からどうにかしたい女性、必見！あの「<***>」でおなじみの<***>が開発した、話題の新対策が1日66円で試せちゃう！非定期コースで、30日間お得になるチャンス♪	2021-05-27	2021-05-29	54	1.851851852	1.851851852	0.0	1.851851852	0.0	1.851851852	0.0	0.0	11.11111111	5.555555556	1.851851852	1.851851852	0.0	1.851851852	0.0	1.851851852	1.851851852	0.0	0.0	0.0	0.0	0.0	0.0	0.0	5.555555556	0.0	0.0	0.0	5.555555556	1.851851852	7.407407407	0.0	7.407407407	0.0	0.0	1.851851852	3.703703704	0.0	0.0	0.0	0.0	0.0
4011	94	0.0234355522313637	-3.753501083500051	✨<***>の技術力を結集した一品で、シワもシミも賢くケア✨WEBサイト特別セットは先行型美容液入り♪	2023-06-05	2023-06-12	30	10.0	10.0	0.0	0.0	0.0	0.0	0.0	0.0	6.666666667	0.0	0.0	3.333333333	0.0	0.0	3.333333333	0.0	0.0	0.0	0.0	0.0	0.0	0.0	0.0	0.0	6.666666667	6.666666667	0.0	0.0	0.0	0.0	10.0	3.333333333	3.333333333	3.333333333	0.0	0.0	3.333333333	0.0	0.0	0.0	0.0	0.0
10632	249	0.0234198645598194	-3.754170703928374	【指名買い】「もっと早く出会いたかった…」<***>開発、溜まりやすい食事の脂肪、糖＋便通にトリプル効果！<***>タイプでお手軽ケア＆かしこくすっきりするっと！	2022-04-12	2022-04-14	41	7.317073171	7.317073171	0.0	0.0	0.0	0.0	0.0	0.0	4.87804878	0.0	0.0	2.43902439	0.0	2.43902439	2.43902439	4.87804878	2.43902439	2.43902439	0.0	4.87804878	0.0	0.0	0.0	0.0	4.87804878	2.43902439	0.0	2.43902439	0.0	0.0	7.317073171	2.43902439	4.87804878	0.0	0.0	2.43902439	2.43902439	0.0	0.0	0.0	0.0	0.0
3292	77	0.0233900364520048	-3.755445139943279	✨<***>の技術力を結集した一品で、シワもシミも賢くケア✨WEBサイト特別セットは先行型美容液入り♪	2023-06-15	2023-06-19	30	10.0	10.0	0.0	0.0	0.0	0.0	0.0	0.0	6.666666667	0.0	0.0	3.333333333	0.0	0.0	3.333333333	0.0	0.0	0.0	0.0	0.0	0.0	0.0	0.0	0.0	6.666666667	6.666666667	0.0	0.0	0.0	0.0	10.0	3.333333333	3.333333333	3.333333333	0.0	0.0	3.333333333	0.0	0.0	0.0	0.0	0.0
2952	69	0.0233739837398373	-3.756131681123108	＼そのシミ、そのシワなかったことに✨／ しっとり美肌ファンデの<***>なら、塗れば塗るほど『シワまで改善』！初回限定2178円(税込)で定期しばり<***>！ 今すぐチェック＞＞	2023-03-09	2023-03-10	45	2.222222222	2.222222222	0.0	0.0	0.0	0.0	0.0	0.0	2.222222222	2.222222222	0.0	0.0	2.222222222	0.0	0.0	0.0	0.0	0.0	0.0	0.0	0.0	6.666666667	6.666666667	0.0	4.444444444	0.0	0.0	0.0	4.444444444	0.0	11.11111111	4.444444444	11.11111111	0.0	0.0	4.444444444	0.0	0.0	0.0	0.0	0.0	0.0
61191	1429	0.0233531074831266	-3.757025220932812	"【定期ではございません】<***>企業が世界中を探して見つけた高品質の<***>配合🦌 超高保湿で敏感肌ケアと年齢肌ケアまでできる<***>の本気をお得なトライアルセットで体感！"	2022-02-25	2022-03-10	50	2.0	0.0	0.0	0.0	0.0	0.0	0.0	0.0	4.0	0.0	0.0	0.0	0.0	0.0	4.0	4.0	0.0	4.0	0.0	0.0	0.0	4.0	4.0	0.0	6.0	2.0	0.0	0.0	4.0	2.0	10.0	4.0	8.0	0.0	0.0	2.0	2.0	0.0	0.0	0.0	0.0	0.0
15182	354	0.0233170860229218	-3.758568881442943	眠りが浅い、目覚めが悪い…ある対策が話題	2022-04-01	2022-04-07	12	8.333333333	0.0	8.333333333	0.0	0.0	0.0	0.0	0.0	0.0	0.0	0.0	0.0	0.0	0.0	0.0	16.66666667	0.0	16.66666667	0.0	0.0	0.0	0.0	0.0	0.0	16.66666667	0.0	8.333333333	0.0	8.333333333	0.0	8.333333333	8.333333333	0.0	0.0	0.0	0.0	0.0	0.0	0.0	0.0	0.0	0.0
19263	449	0.0233089342262368	-3.758918548719905	「自分史上最高かもしれない…」シミ予防と深いシワに効く”薬用コスメ”が、<***>から新登場🎉発売記念キャンペーン実施中！	2022-05-12	2022-05-20	34	2.941176471	2.941176471	0.0	2.941176471	0.0	0.0	0.0	0.0	2.941176471	0.0	0.0	2.941176471	0.0	0.0	2.941176471	0.0	0.0	0.0	0.0	0.0	0.0	2.941176471	0.0	2.941176471	5.882352941	2.941176471	2.941176471	0.0	2.941176471	0.0	17.64705882	5.882352941	8.823529412	2.941176471	0.0	0.0	0.0	0.0	0.0	0.0	0.0	0.0
7595	177	0.023304805793285	-3.759095682456047	「<***>」でおなじみの<***>が開発した新対策！【お一人様一回限り】定期初回1,980円	2023-05-11	2023-05-12	32	0.0	0.0	0.0	3.125	0.0	0.0	0.0	0.0	0.0	0.0	0.0	0.0	0.0	0.0	0.0	0.0	0.0	0.0	0.0	0.0	0.0	0.0	0.0	0.0	9.375	3.125	0.0	0.0	6.25	0.0	12.5	3.125	9.375	3.125	0.0	3.125	3.125	0.0	0.0	0.0	0.0	0.0
41822	974	0.0232891779446224	-3.759766492204212	＼おひとり様１回限り／ コスパすぎ…と絶賛止まらない<***>を超お得にゲット！	2022-04-14	2022-04-19	23	4.347826087	0.0	4.347826087	4.347826087	0.0	0.0	0.0	0.0	0.0	0.0	0.0	0.0	0.0	0.0	0.0	0.0	0.0	0.0	0.0	0.0	0.0	0.0	0.0	0.0	17.39130435	8.695652174	0.0	0.0	13.04347826	4.347826087	8.695652174	4.347826087	0.0	8.695652174	0.0	0.0	0.0	0.0	0.0	0.0	0.0	0.0
6961	162	0.0232725183163338	-3.760482085936285	「もっと早く出会いたかった…」<***>開発、溜まりやすい食事の脂肪、糖＋便通にトリプル効果！<***>タイプでお手軽ケア＆かしこくすっきりするっと！	2021-12-16	2021-12-17	37	8.108108108	8.108108108	0.0	0.0	0.0	0.0	0.0	0.0	5.405405405	0.0	0.0	2.702702703	0.0	2.702702703	2.702702703	5.405405405	2.702702703	2.702702703	0.0	5.405405405	0.0	0.0	0.0	0.0	2.702702703	0.0	0.0	2.702702703	0.0	0.0	8.108108108	2.702702703	5.405405405	0.0	0.0	0.0	2.702702703	0.0	0.0	0.0	0.0	0.0
5586	130	0.0232724668814894	-3.760484296049541	＼定期初回がお得／<***>シリーズの<***>が開発した美容サプリ！話題の美容サプリを、お得にゲット	2022-05-22	2022-05-24	29	0.0	0.0	0.0	0.0	0.0	0.0	0.0	0.0	0.0	0.0	0.0	0.0	0.0	0.0	0.0	0.0	0.0	0.0	0.0	0.0	0.0	0.0	0.0	0.0	6.896551724	0.0	0.0	0.0	6.896551724	6.896551724	6.896551724	0.0	6.896551724	0.0	0.0	0.0	3.448275862	0.0	0.0	0.0	0.0	0.0
35944	836	0.0232584019586022	-3.761088837665297	【製薬会社<***>が開発】肥満気味な方の内臓脂肪を減らすのを助ける成分を配合。アンケートに答えて定期初回約64％OFFの2,592円（税込）で始める	2022-08-11	2022-08-12	43	2.325581395	2.325581395	0.0	2.325581395	0.0	0.0	0.0	0.0	2.325581395	0.0	0.0	2.325581395	0.0	0.0	2.325581395	6.976744186	4.651162791	6.976744186	0.0	4.651162791	0.0	0.0	0.0	0.0	2.325581395	2.325581395	0.0	2.325581395	0.0	0.0	4.651162791	0.0	4.651162791	0.0	0.0	4.651162791	4.651162791	0.0	0.0	0.0	0.0	0.0
134284	3122	0.0232492329689315	-3.761483138076565	＼おひとり様１回限り／ コスパすぎ…と絶賛止まらない<***>を超お得にゲット！	2022-04-14	2022-04-20	23	4.347826087	0.0	4.347826087	4.347826087	0.0	0.0	0.0	0.0	0.0	0.0	0.0	0.0	0.0	0.0	0.0	0.0	0.0	0.0	0.0	0.0	0.0	0.0	0.0	0.0	17.39130435	8.695652174	0.0	0.0	13.04347826	4.347826087	8.695652174	4.347826087	0.0	8.695652174	0.0	0.0	0.0	0.0	0.0	0.0	0.0	0.0
18855	438	0.0232299124900556	-3.762314499316015	あの<***>が開発した腸活サプリがすごい！その驚きの実力とは	2021-12-29	2022-01-08	17	11.76470588	11.76470588	0.0	0.0	0.0	0.0	0.0	0.0	0.0	0.0	0.0	0.0	0.0	0.0	0.0	5.882352941	0.0	5.882352941	0.0	0.0	0.0	0.0	0.0	0.0	5.882352941	0.0	0.0	0.0	5.882352941	0.0	5.882352941	0.0	5.882352941	0.0	0.0	0.0	5.882352941	0.0	0.0	0.0	0.0	0.0
10763	250	0.023227724612097	-3.762408687402052	あの<***>が開発した腸活サプリがすごい！その驚きの実力とは	2021-11-10	2021-11-11	17	11.76470588	11.76470588	0.0	0.0	0.0	0.0	0.0	0.0	0.0	0.0	0.0	0.0	0.0	0.0	0.0	5.882352941	0.0	5.882352941	0.0	0.0	0.0	0.0	0.0	0.0	5.882352941	0.0	0.0	0.0	5.882352941	0.0	5.882352941	0.0	5.882352941	0.0	0.0	0.0	5.882352941	0.0	0.0	0.0	0.0	0.0
8827	205	0.0232241984819304	-3.7625605058818254	疲労と糖に驚きの関係🍰あの「<***>」でおなじみの<***>が開発した、新対策が1日66円で試せちゃう！非定期コースで、30日間お得になるチャンス♪	2021-05-06	2021-05-09	49	6.12244898	4.081632653	2.040816327	2.040816327	0.0	0.0	0.0	0.0	6.12244898	4.081632653	0.0	0.0	0.0	0.0	2.040816327	2.040816327	2.040816327	0.0	0.0	0.0	0.0	0.0	0.0	0.0	8.163265306	0.0	0.0	2.040816327	6.12244898	2.040816327	8.163265306	0.0	8.163265306	0.0	0.0	2.040816327	4.081632653	0.0	0.0	0.0	0.0	0.0
7106	165	0.023219814241486	-3.762749302680395	＜40代＞諦めてた首のポツポツに！ 自宅で試せるケア商品が凄かった ただいまアンケート回答で【お得情報】も	2023-04-20	2023-04-28	30	0.0	0.0	0.0	3.333333333	0.0	0.0	0.0	0.0	6.666666667	0.0	0.0	0.0	0.0	0.0	6.666666667	3.333333333	0.0	3.333333333	0.0	0.0	0.0	0.0	0.0	0.0	6.666666667	0.0	0.0	0.0	6.666666667	3.333333333	13.33333333	0.0	13.33333333	0.0	3.333333333	0.0	3.333333333	0.0	0.0	0.0	0.0	0.0
18890	438	0.0231868713605082	-3.764169050119109	アミノ酸業界のパイオニアが、本気で開発した『<***>』サプリが凄い。	2021-10-19	2021-10-24	18	5.555555556	5.555555556	0.0	0.0	0.0	0.0	0.0	0.0	0.0	0.0	0.0	0.0	0.0	0.0	0.0	0.0	0.0	0.0	0.0	0.0	0.0	0.0	0.0	0.0	0.0	0.0	0.0	0.0	0.0	0.0	5.555555556	0.0	5.555555556	0.0	0.0	0.0	11.11111111	0.0	0.0	0.0	0.0	0.0
2548	59	0.0231554160125588	-3.7655265727863374	＼そのシミ、そのシワなかったことに✨／ しっとり美肌ファンデの<***>なら、塗れば塗るほど『シワまで改善』！初回限定2178円(税込)で定期しばり<***>！ 今すぐチェック＞＞	2023-06-14	2023-06-18	45	2.222222222	2.222222222	0.0	0.0	0.0	0.0	0.0	0.0	2.222222222	2.222222222	0.0	0.0	2.222222222	0.0	0.0	0.0	0.0	0.0	0.0	0.0	0.0	6.666666667	6.666666667	0.0	4.444444444	0.0	0.0	0.0	4.444444444	0.0	11.11111111	4.444444444	11.11111111	0.0	0.0	4.444444444	0.0	0.0	0.0	0.0	0.0	0.0
15445	357	0.0231142764648753	-3.7673048235730455	牛乳から発見！ 骨密度を6ヶ月で高めた、すごい成分！ カルシウムではない、その正体とは？	2022-07-20	2022-07-24	25	4.0	4.0	0.0	0.0	0.0	0.0	0.0	0.0	4.0	0.0	0.0	0.0	0.0	0.0	4.0	8.0	0.0	4.0	0.0	4.0	0.0	0.0	0.0	0.0	4.0	0.0	0.0	0.0	4.0	0.0	8.0	4.0	4.0	0.0	0.0	0.0	0.0	0.0	0.0	0.0	0.0	0.0
58910	1361	0.0231030385333559	-3.7677911318642696	牛乳から発見！ 骨密度を6ヶ月で高めた、すごい成分！ カルシウムではない、その正体とは？	2021-12-13	2022-01-10	25	4.0	4.0	0.0	0.0	0.0	0.0	0.0	0.0	4.0	0.0	0.0	0.0	0.0	0.0	4.0	8.0	0.0	4.0	0.0	4.0	0.0	0.0	0.0	0.0	4.0	0.0	0.0	0.0	4.0	0.0	8.0	4.0	4.0	0.0	0.0	0.0	0.0	0.0	0.0	0.0	0.0	0.0
8269	191	0.0230983190228564	-3.767995433675539	牛乳から発見！ 骨密度を6ヶ月で高めた、すごい成分！ カルシウムではない、その正体とは？	2022-09-28	2022-09-28	25	4.0	4.0	0.0	0.0	0.0	0.0	0.0	0.0	4.0	0.0	0.0	0.0	0.0	0.0	4.0	8.0	0.0	4.0	0.0	4.0	0.0	0.0	0.0	0.0	4.0	0.0	0.0	0.0	4.0	0.0	8.0	4.0	4.0	0.0	0.0	0.0	0.0	0.0	0.0	0.0	0.0	0.0
2774	64	0.023071377072819	-3.7691625175151056	アミノ酸業界のパイオニアが、本気で開発した『<***>』サプリが凄い。	2021-10-09	2021-10-10	18	5.555555556	5.555555556	0.0	0.0	0.0	0.0	0.0	0.0	0.0	0.0	0.0	0.0	0.0	0.0	0.0	0.0	0.0	0.0	0.0	0.0	0.0	0.0	0.0	0.0	0.0	0.0	0.0	0.0	0.0	0.0	5.555555556	0.0	5.555555556	0.0	0.0	0.0	11.11111111	0.0	0.0	0.0	0.0	0.0
3084	71	0.0230220492866407	-3.771302857641906	驚愕！<***>の密着ファンデ！ ✅マスクにファンデが付きにくい！ 簡単プロ級若見えメイクを時短で！	2021-12-17	2021-12-20	29	17.24137931	13.79310345	3.448275862	0.0	0.0	0.0	0.0	0.0	0.0	0.0	0.0	0.0	0.0	0.0	0.0	0.0	0.0	0.0	0.0	0.0	0.0	3.448275862	0.0	3.448275862	0.0	0.0	0.0	0.0	0.0	0.0	6.896551724	0.0	6.896551724	0.0	0.0	0.0	3.448275862	0.0	0.0	0.0	0.0	0.0
68338	1572	0.023003307091223	-3.772117286814373	疲労と糖に驚きの関係🍰あの「<***>」でおなじみの<***>が開発した、新対策が1日66円で試せちゃう！非定期コースで、30日間お得になるチャンス♪	2022-01-24	2022-01-25	49	6.12244898	4.081632653	2.040816327	2.040816327	0.0	0.0	0.0	0.0	6.12244898	4.081632653	0.0	0.0	0.0	0.0	2.040816327	2.040816327	2.040816327	0.0	0.0	0.0	0.0	0.0	0.0	0.0	8.163265306	0.0	0.0	2.040816327	6.12244898	2.040816327	8.163265306	0.0	8.163265306	0.0	0.0	2.040816327	4.081632653	0.0	0.0	0.0	0.0	0.0
2567	59	0.0229840280483054	-3.7729557369654216	初回半額。バリスタ絶賛のコーヒーダイエットで美ボディ女性が急増中	2022-07-15	2022-07-19	15	6.666666667	6.666666667	0.0	6.666666667	0.0	6.666666667	0.0	0.0	0.0	0.0	0.0	0.0	0.0	0.0	0.0	13.33333333	6.666666667	0.0	0.0	6.666666667	0.0	6.666666667	0.0	6.666666667	6.666666667	6.666666667	0.0	0.0	6.666666667	0.0	6.666666667	6.666666667	0.0	0.0	0.0	0.0	0.0	0.0	0.0	6.666666667	0.0	0.0
4143	95	0.022930243784697	-3.775298550476864	疲労と糖に驚きの関係🍰あの「<***>」でおなじみの<***>が開発した、新対策が1日66円で試せちゃう！非定期コースで、30日間お得になるチャンス♪	2021-05-11	2021-05-25	49	6.12244898	4.081632653	2.040816327	2.040816327	0.0	0.0	0.0	0.0	6.12244898	4.081632653	0.0	0.0	0.0	0.0	2.040816327	2.040816327	2.040816327	0.0	0.0	0.0	0.0	0.0	0.0	0.0	8.163265306	0.0	0.0	2.040816327	6.12244898	2.040816327	8.163265306	0.0	8.163265306	0.0	0.0	2.040816327	4.081632653	0.0	0.0	0.0	0.0	0.0
10380	238	0.0229287090558766	-3.7753654830484087	母「首のポツポツ何とかしたい…」 簡単1分、対策コスメを試したら凄かった	2021-08-28	2021-08-30	21	4.761904762	4.761904762	0.0	4.761904762	4.761904762	4.761904762	0.0	0.0	14.28571429	9.523809524	0.0	0.0	0.0	4.761904762	0.0	4.761904762	0.0	4.761904762	0.0	0.0	0.0	0.0	0.0	0.0	9.523809524	0.0	0.0	0.0	9.523809524	0.0	9.523809524	0.0	9.523809524	0.0	0.0	0.0	0.0	0.0	0.0	0.0	0.0	0.0
26086	598	0.0229241738863758	-3.7755632969795982	「<***>」でおなじみの<***>が開発した新対策！【お一人様一回限り】定期初回1,980円	2023-03-15	2023-03-16	31	0.0	0.0	0.0	3.225806452	0.0	0.0	0.0	0.0	0.0	0.0	0.0	0.0	0.0	0.0	0.0	0.0	0.0	0.0	0.0	0.0	0.0	0.0	0.0	0.0	9.677419355	3.225806452	0.0	0.0	6.451612903	0.0	12.90322581	3.225806452	9.677419355	3.225806452	0.0	3.225806452	3.225806452	0.0	0.0	0.0	0.0	0.0
4365	100	0.0229095074455899	-3.776203282285612	【NHKで話題の新事実】毎日ドッサリ！？腸内フローラを整える「裏ワザ」が話題	2020-09-17	2020-10-06	22	4.545454545	4.545454545	0.0	0.0	0.0	0.0	0.0	0.0	9.090909091	0.0	9.090909091	0.0	0.0	0.0	0.0	4.545454545	0.0	4.545454545	0.0	0.0	0.0	0.0	0.0	0.0	0.0	0.0	0.0	0.0	0.0	0.0	18.18181818	9.090909091	9.090909091	0.0	0.0	0.0	0.0	0.0	0.0	0.0	0.0	0.0
3274	75	0.0229077580940745	-3.776279644394771	【改善幅スゴッ】「理に適った年齢肌対策はコレ」発売初月から品薄になった😲シミ予防と深いシワに効く、”<***>の”薬用コスメ	2023-04-21	2023-05-08	39	0.0	0.0	0.0	0.0	0.0	0.0	0.0	0.0	2.564102564	0.0	0.0	2.564102564	0.0	0.0	2.564102564	2.564102564	0.0	2.564102564	0.0	0.0	0.0	2.564102564	2.564102564	0.0	12.82051282	2.564102564	2.564102564	0.0	7.692307692	0.0	17.94871795	5.128205128	12.82051282	0.0	0.0	0.0	0.0	0.0	0.0	0.0	2.564102564	0.0
43464	995	0.0228925087428676	-3.7769455510727687	牛乳から発見！ 骨密度を6ヶ月で高めた、すごい成分！ カルシウムではない、その正体とは？	2021-11-07	2021-11-12	25	4.0	4.0	0.0	0.0	0.0	0.0	0.0	0.0	4.0	0.0	0.0	0.0	0.0	0.0	4.0	8.0	0.0	4.0	0.0	4.0	0.0	0.0	0.0	0.0	4.0	0.0	0.0	0.0	4.0	0.0	8.0	4.0	4.0	0.0	0.0	0.0	0.0	0.0	0.0	0.0	0.0	0.0
32905	753	0.0228840601732259	-3.777314673090328	<***>開発会社の<***>錠剤が話題 やめられない炭水化物や甘いものが原因に？<***>が長年の研究で解明	2022-07-28	2022-07-29	30	6.666666667	3.333333333	3.333333333	0.0	0.0	0.0	0.0	0.0	6.666666667	0.0	0.0	6.666666667	0.0	0.0	3.333333333	6.666666667	3.333333333	0.0	0.0	6.666666667	0.0	3.333333333	0.0	0.0	6.666666667	0.0	3.333333333	0.0	6.666666667	0.0	3.333333333	0.0	3.333333333	0.0	0.0	0.0	10.0	0.0	0.0	0.0	0.0	0.0
19034	435	0.0228538404959546	-3.7786361015436047	「もっと早く出会いたかった…」<***>開発、溜まりやすい食事の脂肪、糖＋便通にトリプル効果！<***>タイプでお手軽ケア＆かしこくすっきりするっと！	2021-12-09	2021-12-11	37	8.108108108	8.108108108	0.0	0.0	0.0	0.0	0.0	0.0	5.405405405	0.0	0.0	2.702702703	0.0	2.702702703	2.702702703	5.405405405	2.702702703	2.702702703	0.0	5.405405405	0.0	0.0	0.0	0.0	2.702702703	0.0	0.0	2.702702703	0.0	0.0	8.108108108	2.702702703	5.405405405	0.0	0.0	0.0	2.702702703	0.0	0.0	0.0	0.0	0.0
3066	70	0.0228310502283105	-3.779633817382401	【指名買い】「もっと早く出会いたかった…」<***>開発、溜まりやすい食事の脂肪、糖＋便通にトリプル効果！<***>タイプでお手軽ケア＆かしこくすっきりするっと！	2022-04-09	2022-04-11	41	7.317073171	7.317073171	0.0	0.0	0.0	0.0	0.0	0.0	4.87804878	0.0	0.0	2.43902439	0.0	2.43902439	2.43902439	4.87804878	2.43902439	2.43902439	0.0	4.87804878	0.0	0.0	0.0	0.0	4.87804878	2.43902439	0.0	2.43902439	0.0	0.0	7.317073171	2.43902439	4.87804878	0.0	0.0	2.43902439	2.43902439	0.0	0.0	0.0	0.0	0.0
57712	1316	0.0228028832825062	-3.7808682912580593	「<***>」でおなじみの<***>が開発した新対策！【お一人様一回限り】定期初回980円	2022-09-02	2022-09-08	29	0.0	0.0	0.0	3.448275862	0.0	0.0	0.0	0.0	0.0	0.0	0.0	0.0	0.0	0.0	0.0	0.0	0.0	0.0	0.0	0.0	0.0	0.0	0.0	0.0	10.34482759	3.448275862	0.0	0.0	6.896551724	0.0	13.79310345	3.448275862	10.34482759	3.448275862	0.0	3.448275862	3.448275862	0.0	0.0	0.0	0.0	0.0
6405	146	0.0227946916471506	-3.781227592622501	【５月３１日まで】豪華９点セット いつまでも可愛い目元印象へ！SNS/雑誌/CMで話題のエイジングケア。目元美容液・アイカラー・ポーチもセットになったお得セットをゲット！	2023-05-20	2023-05-22	45	4.444444444	4.444444444	0.0	4.444444444	0.0	0.0	0.0	0.0	0.0	0.0	0.0	0.0	0.0	0.0	0.0	0.0	0.0	0.0	0.0	0.0	0.0	4.444444444	0.0	0.0	4.444444444	0.0	0.0	0.0	4.444444444	2.222222222	13.33333333	6.666666667	11.11111111	0.0	0.0	0.0	0.0	0.0	0.0	4.444444444	2.222222222	0.0
5396	123	0.0227946627131208	-3.7812288619552303	「もっと早く出会いたかった…！」NHKで衝撃の新事実！ヨーグルトで満足できない人が知るべき、全く新しいドッサリのコツが凄すぎ！	2021-07-22	2021-07-24	34	5.882352941	2.941176471	0.0	2.941176471	0.0	0.0	0.0	0.0	14.70588235	0.0	8.823529412	0.0	0.0	2.941176471	2.941176471	0.0	0.0	0.0	0.0	0.0	0.0	0.0	0.0	0.0	2.941176471	0.0	0.0	2.941176471	0.0	0.0	11.76470588	0.0	11.76470588	0.0	0.0	0.0	0.0	0.0	0.0	0.0	0.0	0.0
4258	97	0.0227806481916392	-3.781843866950045	【NHKで話題】私、ヨーグルトやめました！腸内フローラを整える「裏ワザ」が話題	2020-08-23	2020-08-25	23	8.695652174	4.347826087	4.347826087	0.0	0.0	0.0	0.0	0.0	0.0	0.0	0.0	0.0	0.0	0.0	0.0	4.347826087	0.0	4.347826087	0.0	0.0	0.0	0.0	0.0	0.0	4.347826087	0.0	4.347826087	0.0	4.347826087	0.0	13.04347826	8.695652174	4.347826087	0.0	0.0	0.0	0.0	0.0	0.0	0.0	0.0	0.0
2328	53	0.0227663230240549	-3.78247289529921	＼おひとり様１回限り／ 実質無料でゲット⁉今月は<***>が超お得✨ 自信をもってマスク外せる！「これひとつで年齢肌ピーン♪」を体験しよう！	2022-06-03	2022-06-06	39	7.692307692	5.128205128	2.564102564	2.564102564	0.0	0.0	0.0	0.0	7.692307692	2.564102564	2.564102564	2.564102564	0.0	0.0	0.0	2.564102564	0.0	2.564102564	0.0	0.0	0.0	5.128205128	2.564102564	0.0	12.82051282	7.692307692	0.0	0.0	7.692307692	5.128205128	5.128205128	2.564102564	2.564102564	2.564102564	0.0	2.564102564	0.0	0.0	0.0	0.0	0.0	0.0
17928	408	0.0227576974564926	-3.782851841076603	アミノ酸業界のパイオニアが、本気で開発した『<***>』サプリが凄い。	2021-09-26	2021-09-29	18	5.555555556	5.555555556	0.0	0.0	0.0	0.0	0.0	0.0	0.0	0.0	0.0	0.0	0.0	0.0	0.0	0.0	0.0	0.0	0.0	0.0	0.0	0.0	0.0	0.0	0.0	0.0	0.0	0.0	0.0	0.0	5.555555556	0.0	5.555555556	0.0	0.0	0.0	11.11111111	0.0	0.0	0.0	0.0	0.0
156962	3568	0.0227316165696155	-3.783998523118012	疲労と糖に驚きの関係🍰あの「<***>」でおなじみの<***>が開発した、話題の新対策が初回70%OFF！一時品切れになるほど人気爆発中！人気商品サンプルなど豪華4大特典付きでお得に始められるチャンス！	2020-10-31	2020-11-24	62	11.29032258	9.677419355	1.612903226	4.838709677	0.0	0.0	0.0	0.0	3.225806452	1.612903226	0.0	0.0	0.0	0.0	1.612903226	1.612903226	1.612903226	0.0	0.0	0.0	0.0	1.612903226	0.0	0.0	6.451612903	0.0	0.0	1.612903226	4.838709677	1.612903226	9.677419355	3.225806452	6.451612903	0.0	0.0	0.0	3.225806452	0.0	0.0	0.0	0.0	0.0
23407	532	0.0227282436877857	-3.78414691256826	疲労と糖に驚きの関係🍰あの「<***>」でおなじみの<***>が開発した、話題の新対策が初回70%OFF！一時品切れになるほど人気爆発中！人気商品サンプルなど豪華4大特典付きでお得に始められるチャンス！	2020-12-27	2021-01-05	62	11.29032258	9.677419355	1.612903226	4.838709677	0.0	0.0	0.0	0.0	3.225806452	1.612903226	0.0	0.0	0.0	0.0	1.612903226	1.612903226	1.612903226	0.0	0.0	0.0	0.0	1.612903226	0.0	0.0	6.451612903	0.0	0.0	1.612903226	4.838709677	1.612903226	9.677419355	3.225806452	6.451612903	0.0	0.0	0.0	3.225806452	0.0	0.0	0.0	0.0	0.0
5063	115	0.0227138060438475	-3.78478234360666	【仰天】「LLサイズだった私が…！」製薬会社の青汁がすごすぎた。	2023-06-23	2023-06-24	22	4.545454545	4.545454545	0.0	0.0	0.0	0.0	0.0	0.0	0.0	0.0	0.0	0.0	0.0	0.0	0.0	4.545454545	0.0	0.0	0.0	4.545454545	0.0	4.545454545	0.0	4.545454545	0.0	0.0	0.0	0.0	0.0	0.0	9.090909091	0.0	9.090909091	0.0	0.0	0.0	4.545454545	0.0	0.0	0.0	0.0	0.0
3787	86	0.0227092685503036	-3.7849821316482894	【指名買い】「もっと早く出会いたかった…」<***>開発、排便回数排便量の増加！<***>タイプでおやつ代わりにお手軽ケア＆かしこくすっきりするっと！	2022-01-11	2022-01-12	39	7.692307692	7.692307692	0.0	0.0	0.0	0.0	0.0	0.0	5.128205128	0.0	0.0	0.0	2.564102564	2.564102564	0.0	0.0	0.0	0.0	0.0	0.0	0.0	0.0	0.0	0.0	7.692307692	2.564102564	0.0	2.564102564	0.0	2.564102564	7.692307692	0.0	5.128205128	2.564102564	0.0	2.564102564	2.564102564	0.0	0.0	0.0	0.0	0.0
6254	142	0.0227054685001599	-3.7851494804165258	今あるシミや全身のシミにも効く！あの「<***>」から新発売の「飲むシミ対策」初回限定半額以下で始める！	2023-05-16	2023-05-18	31	0.0	0.0	0.0	0.0	0.0	0.0	0.0	0.0	3.225806452	0.0	0.0	3.225806452	0.0	0.0	3.225806452	3.225806452	0.0	0.0	0.0	3.225806452	0.0	0.0	0.0	0.0	9.677419355	3.225806452	0.0	0.0	6.451612903	0.0	9.677419355	0.0	9.677419355	0.0	0.0	0.0	0.0	0.0	0.0	3.225806452	0.0	0.0
62192	1412	0.0227038847440185	-3.785219235038818	疲労と糖に驚きの関係🍰あの「<***>」でおなじみの<***>が開発した、新対策が1日66円で試せちゃう！非定期コースで、30日間お得になるチャンス♪	2021-05-27	2021-06-17	49	6.12244898	4.081632653	2.040816327	2.040816327	0.0	0.0	0.0	0.0	6.12244898	4.081632653	0.0	0.0	0.0	0.0	2.040816327	2.040816327	2.040816327	0.0	0.0	0.0	0.0	0.0	0.0	0.0	8.163265306	0.0	0.0	2.040816327	6.12244898	2.040816327	8.163265306	0.0	8.163265306	0.0	0.0	2.040816327	4.081632653	0.0	0.0	0.0	0.0	0.0
11594	263	0.022684146972572	-3.786088969721914	【定期ではございません】<***>企業が世界中を探して見つけた高品質の<***>配合🦌 超高保湿で敏感肌ケアと年齢肌ケアまでできる<***>の本気をお得なトライアルセットで体感！	2022-05-23	2022-05-24	50	2.0	0.0	0.0	0.0	0.0	0.0	0.0	0.0	4.0	0.0	0.0	0.0	0.0	0.0	4.0	4.0	0.0	4.0	0.0	0.0	0.0	4.0	4.0	0.0	6.0	2.0	0.0	0.0	4.0	2.0	10.0	4.0	8.0	0.0	0.0	2.0	2.0	0.0	0.0	0.0	0.0	0.0
3485	79	0.0226685796269727	-3.786775470727605	【申し訳ございません】多くの方にお試しいただきたいので、初めての方限定・お一人様1点限りとさせていただいております。	2023-06-18	2023-06-23	36	2.777777778	0.0	2.777777778	5.555555556	0.0	0.0	0.0	0.0	8.333333333	2.777777778	0.0	2.777777778	0.0	2.777777778	0.0	0.0	0.0	0.0	0.0	0.0	0.0	0.0	0.0	0.0	11.11111111	2.777777778	0.0	0.0	8.333333333	0.0	5.555555556	2.777777778	2.777777778	0.0	0.0	0.0	0.0	0.0	0.0	0.0	0.0	0.0
3838	87	0.0226680562793121	-3.786798557913064	アミノ酸業界のパイオニアが、本気で開発した『<***>』サプリが凄い。	2021-09-23	2021-09-25	18	5.555555556	5.555555556	0.0	0.0	0.0	0.0	0.0	0.0	0.0	0.0	0.0	0.0	0.0	0.0	0.0	0.0	0.0	0.0	0.0	0.0	0.0	0.0	0.0	0.0	0.0	0.0	0.0	0.0	0.0	0.0	5.555555556	0.0	5.555555556	0.0	0.0	0.0	11.11111111	0.0	0.0	0.0	0.0	0.0
13064	296	0.0226576852418861	-3.787256180326241	牛乳から発見！ 骨密度を6ヶ月で高めた、すごい成分！ カルシウムではない、その正体とは？	2023-02-28	2023-03-01	25	4.0	4.0	0.0	0.0	0.0	0.0	0.0	0.0	4.0	0.0	0.0	0.0	0.0	0.0	4.0	8.0	0.0	4.0	0.0	4.0	0.0	0.0	0.0	0.0	4.0	0.0	0.0	0.0	4.0	0.0	8.0	4.0	4.0	0.0	0.0	0.0	0.0	0.0	0.0	0.0	0.0	0.0
6537	148	0.0226403549028606	-3.788021349848616	【ドラッグストアでも話題！】1年頑張る自分への贈り物🎁目元美容液・ローション・クリーム・とろみマスク・アイカラー・ポーチの豪華セットをお得に！	2023-02-13	2023-02-16	33	3.03030303	3.03030303	0.0	6.060606061	0.0	0.0	0.0	0.0	0.0	0.0	0.0	0.0	0.0	0.0	0.0	6.060606061	3.03030303	0.0	0.0	3.03030303	0.0	3.03030303	0.0	0.0	6.060606061	0.0	0.0	0.0	6.060606061	3.03030303	3.03030303	0.0	3.03030303	0.0	0.0	0.0	0.0	0.0	0.0	0.0	0.0	0.0
3889	88	0.0226279249164309	-3.788570519677543	「自分史上最高かもしれない…」シミ予防と深いシワに効く”薬用コスメ”が、<***>から新登場🎉発売記念キャンペーン実施中！	2022-04-26	2022-04-26	34	2.941176471	2.941176471	0.0	2.941176471	0.0	0.0	0.0	0.0	2.941176471	0.0	0.0	2.941176471	0.0	0.0	2.941176471	0.0	0.0	0.0	0.0	0.0	0.0	2.941176471	0.0	2.941176471	5.882352941	2.941176471	2.941176471	0.0	2.941176471	0.0	17.64705882	5.882352941	8.823529412	2.941176471	0.0	0.0	0.0	0.0	0.0	0.0	0.0	0.0
2961	67	0.022627490712597	-3.788589708710629	疲労と糖に驚きの関係🍰あの「<***>」でおなじみの<***>が開発した、話題の新対策が初回70%OFF！一時品切れになるほど人気爆発中！人気商品サンプルなど豪華4大特典付きでお得に始められるチャンス！	2021-01-27	2021-01-29	62	11.29032258	9.677419355	1.612903226	4.838709677	0.0	0.0	0.0	0.0	3.225806452	1.612903226	0.0	0.0	0.0	0.0	1.612903226	1.612903226	1.612903226	0.0	0.0	0.0	0.0	1.612903226	0.0	0.0	6.451612903	0.0	0.0	1.612903226	4.838709677	1.612903226	9.677419355	3.225806452	6.451612903	0.0	0.0	0.0	3.225806452	0.0	0.0	0.0	0.0	0.0
32527	736	0.0226273557352353	-3.788595673921973	眠りが浅い、目覚めが悪い…ある対策が話題	2022-03-05	2022-04-07	12	8.333333333	0.0	8.333333333	0.0	0.0	0.0	0.0	0.0	0.0	0.0	0.0	0.0	0.0	0.0	0.0	16.66666667	0.0	16.66666667	0.0	0.0	0.0	0.0	0.0	0.0	16.66666667	0.0	8.333333333	0.0	8.333333333	0.0	8.333333333	8.333333333	0.0	0.0	0.0	0.0	0.0	0.0	0.0	0.0	0.0	0.0
5353	121	0.0226041472071735	-3.7896218847966425	【若いコには教えたくない🤐オトナのシミ対策】 痛み止めの『<***>』などでお馴染みの<***>が開発。 シミを防ぎ、乾燥にもアプローチする<***>の本品２品セットが2,990円（税込）で登場。 ⚠定期購入ではございません。毎月先着10,000セット限定	2022-12-01	2022-12-02	75	0.0	0.0	0.0	0.0	0.0	0.0	0.0	0.0	2.666666667	0.0	0.0	0.0	1.333333333	1.333333333	0.0	1.333333333	1.333333333	0.0	0.0	0.0	0.0	2.666666667	1.333333333	1.333333333	6.666666667	1.333333333	1.333333333	0.0	2.666666667	1.333333333	5.333333333	0.0	4.0	1.333333333	0.0	4.0	4.0	0.0	0.0	0.0	0.0	0.0
3584	81	0.0226004464285714	-3.789785619422384	＼そのシミ、そのシワなかったことに✨／ しっとり美肌ファンデの<***>なら、塗れば塗るほど『シワまで改善』！初回限定2178円(税込)で定期しばり<***>！ 今すぐチェック＞＞	2023-06-24	2023-06-26	45	2.222222222	2.222222222	0.0	0.0	0.0	0.0	0.0	0.0	2.222222222	2.222222222	0.0	0.0	2.222222222	0.0	0.0	0.0	0.0	0.0	0.0	0.0	0.0	6.666666667	6.666666667	0.0	4.444444444	0.0	0.0	0.0	4.444444444	0.0	11.11111111	4.444444444	11.11111111	0.0	0.0	4.444444444	0.0	0.0	0.0	0.0	0.0	0.0
62273	1407	0.0225940616318468	-3.7900681668840592	【血圧高めの方へ】血圧130になったら要注意。製薬会社<***>が開発した手軽な血圧<***>とは	2021-11-01	2021-11-01	26	3.846153846	3.846153846	0.0	0.0	0.0	0.0	0.0	0.0	0.0	0.0	0.0	0.0	0.0	0.0	0.0	0.0	0.0	0.0	0.0	0.0	0.0	0.0	0.0	0.0	0.0	0.0	0.0	0.0	0.0	0.0	3.846153846	0.0	3.846153846	0.0	0.0	0.0	7.692307692	0.0	0.0	0.0	3.846153846	0.0
2789	63	0.022588741484403	-3.790303661235957	＼そのシミ、そのシワなかったことに✨／ しっとり美肌ファンデの<***>なら、塗れば塗るほど『シワまで改善』！初回限定2178円(税込)で定期しばり<***>！ 今すぐチェック＞＞	2023-01-28	2023-01-29	45	2.222222222	2.222222222	0.0	0.0	0.0	0.0	0.0	0.0	2.222222222	2.222222222	0.0	0.0	2.222222222	0.0	0.0	0.0	0.0	0.0	0.0	0.0	0.0	6.666666667	6.666666667	0.0	4.444444444	0.0	0.0	0.0	4.444444444	0.0	11.11111111	4.444444444	11.11111111	0.0	0.0	4.444444444	0.0	0.0	0.0	0.0	0.0	0.0
8412	190	0.0225867807893485	-3.7903904646621065	疲労と糖に驚きの関係🍰あの「<***>」でおなじみの<***>が開発した、新対策が1日66円で試せちゃう！非定期コースで、30日間お得になるチャンス♪	2022-04-04	2022-04-05	49	6.12244898	4.081632653	2.040816327	2.040816327	0.0	0.0	0.0	0.0	6.12244898	4.081632653	0.0	0.0	0.0	0.0	2.040816327	2.040816327	2.040816327	0.0	0.0	0.0	0.0	0.0	0.0	0.0	8.163265306	0.0	0.0	2.040816327	6.12244898	2.040816327	8.163265306	0.0	8.163265306	0.0	0.0	2.040816327	4.081632653	0.0	0.0	0.0	0.0	0.0
38803	876	0.0225755740535525	-3.7908867512736	「<***>」でおなじみの<***>が開発した新対策！【お一人様一回限り】定期初回980円	2023-01-04	2023-01-04	29	0.0	0.0	0.0	3.448275862	0.0	0.0	0.0	0.0	0.0	0.0	0.0	0.0	0.0	0.0	0.0	0.0	0.0	0.0	0.0	0.0	0.0	0.0	0.0	0.0	10.34482759	3.448275862	0.0	0.0	6.896551724	0.0	13.79310345	3.448275862	10.34482759	3.448275862	0.0	3.448275862	3.448275862	0.0	0.0	0.0	0.0	0.0
3242	73	0.0225169648365206	-3.793486261147233	「もっと早く出会いたかった…」<***>開発、溜まりやすい食事の脂肪、糖＋便通にトリプル効果！<***>タイプでお手軽ケア＆かしこくすっきりするっと！	2021-12-07	2021-12-07	37	8.108108108	8.108108108	0.0	0.0	0.0	0.0	0.0	0.0	5.405405405	0.0	0.0	2.702702703	0.0	2.702702703	2.702702703	5.405405405	2.702702703	2.702702703	0.0	5.405405405	0.0	0.0	0.0	0.0	2.702702703	0.0	0.0	2.702702703	0.0	0.0	8.108108108	2.702702703	5.405405405	0.0	0.0	0.0	2.702702703	0.0	0.0	0.0	0.0	0.0
134398	3026	0.0225152160002381	-3.7935639316597816	<***>開発会社の<***>錠剤が話題 やめられない炭水化物や甘いものが原因に？<***>が長年の研究で解明	2022-02-28	2022-04-06	30	6.666666667	3.333333333	3.333333333	0.0	0.0	0.0	0.0	0.0	6.666666667	0.0	0.0	6.666666667	0.0	0.0	3.333333333	6.666666667	3.333333333	0.0	0.0	6.666666667	0.0	3.333333333	0.0	0.0	6.666666667	0.0	3.333333333	0.0	6.666666667	0.0	3.333333333	0.0	3.333333333	0.0	0.0	0.0	10.0	0.0	0.0	0.0	0.0	0.0
7555	170	0.0225016545334215	-3.794166437656581	「<***>」でおなじみの<***>が開発した新対策！【お一人様一回限り】定期初回1,980円	2023-06-10	2023-06-11	32	0.0	0.0	0.0	3.125	0.0	0.0	0.0	0.0	0.0	0.0	0.0	0.0	0.0	0.0	0.0	0.0	0.0	0.0	0.0	0.0	0.0	0.0	0.0	0.0	9.375	3.125	0.0	0.0	6.25	0.0	12.5	3.125	9.375	3.125	0.0	3.125	3.125	0.0	0.0	0.0	0.0	0.0
12134	273	0.0224987638041865	-3.794294913317287	＼定期初回がお得／<***>シリーズの<***>が開発した美容サプリ！話題の美容サプリを、お得にゲット	2022-05-20	2022-05-20	29	0.0	0.0	0.0	0.0	0.0	0.0	0.0	0.0	0.0	0.0	0.0	0.0	0.0	0.0	0.0	0.0	0.0	0.0	0.0	0.0	0.0	0.0	0.0	0.0	6.896551724	0.0	0.0	0.0	6.896551724	6.896551724	6.896551724	0.0	6.896551724	0.0	0.0	0.0	3.448275862	0.0	0.0	0.0	0.0	0.0
11093	249	0.0224465879383394	-3.796616661273956	牛乳から発見！ 骨密度を高める働きがある話題の成分！ カルシウムではない、その正体とは？	2023-05-12	2023-05-12	24	0.0	0.0	0.0	0.0	0.0	0.0	0.0	0.0	4.166666667	0.0	0.0	0.0	0.0	0.0	4.166666667	8.333333333	0.0	4.166666667	0.0	4.166666667	0.0	0.0	0.0	0.0	4.166666667	0.0	0.0	0.0	4.166666667	0.0	4.166666667	4.166666667	0.0	0.0	0.0	0.0	4.166666667	0.0	0.0	0.0	0.0	0.0
76127	1707	0.0224230562087038	-3.79766555445064	疲労と糖に驚きの関係🍰あの「<***>」でおなじみの<***>が開発した、新対策が1日66円で試せちゃう！非定期コースで、30日間お得になるチャンス♪	2022-02-18	2022-02-21	49	6.12244898	4.081632653	2.040816327	2.040816327	0.0	0.0	0.0	0.0	6.12244898	4.081632653	0.0	0.0	0.0	0.0	2.040816327	2.040816327	2.040816327	0.0	0.0	0.0	0.0	0.0	0.0	0.0	8.163265306	0.0	0.0	2.040816327	6.12244898	2.040816327	8.163265306	0.0	8.163265306	0.0	0.0	2.040816327	4.081632653	0.0	0.0	0.0	0.0	0.0
8474	190	0.0224215246636771	-3.79773385902602	【若いコには教えたくない🤐オトナのシミ対策】 痛み止めの『<***>』などでお馴染みの<***>が開発。 シミを防ぎ、乾燥にもアプローチする<***>の本品２品セットが2,990円（税込）で登場。 ⚠定期購入ではございません。毎月先着10,000セット限定	2022-11-22	2022-11-26	75	0.0	0.0	0.0	0.0	0.0	0.0	0.0	0.0	2.666666667	0.0	0.0	0.0	1.333333333	1.333333333	0.0	1.333333333	1.333333333	0.0	0.0	0.0	0.0	2.666666667	1.333333333	1.333333333	6.666666667	1.333333333	1.333333333	0.0	2.666666667	1.333333333	5.333333333	0.0	4.0	1.333333333	0.0	4.0	4.0	0.0	0.0	0.0	0.0	0.0
19143	429	0.0224102805202946	-3.798235473608441	あの<***>が開発した腸活サプリがすごい！その驚きの実力とは	2021-08-11	2021-08-29	17	11.76470588	11.76470588	0.0	0.0	0.0	0.0	0.0	0.0	0.0	0.0	0.0	0.0	0.0	0.0	0.0	5.882352941	0.0	5.882352941	0.0	0.0	0.0	0.0	0.0	0.0	5.882352941	0.0	0.0	0.0	5.882352941	0.0	5.882352941	0.0	5.882352941	0.0	0.0	0.0	5.882352941	0.0	0.0	0.0	0.0	0.0
109249	2444	0.0223709141502439	-3.799993639306383	「スルンと自然に！」<***>から必見の規則正しいスッキリ習慣を伝授/7日間500円の腸活体験	2021-10-30	2021-11-10	24	0.0	0.0	0.0	0.0	0.0	0.0	0.0	0.0	4.166666667	0.0	4.166666667	0.0	0.0	0.0	0.0	4.166666667	0.0	4.166666667	0.0	0.0	0.0	8.333333333	0.0	0.0	0.0	0.0	0.0	0.0	0.0	0.0	0.0	0.0	0.0	0.0	0.0	4.166666667	0.0	0.0	0.0	0.0	0.0	0.0
2997	67	0.0223556890223556	-3.800674447925701	【指名買い】「こんなゼリーがあったなんて…」<***>開発、食べて排便回数・排便量増加！溜まりやすい食事の脂肪、糖にも効く！<***>タイプでお手軽ケア＆かしこくすっきりするっと！	2022-04-29	2022-04-29	49	6.12244898	6.12244898	0.0	0.0	0.0	0.0	0.0	0.0	2.040816327	0.0	0.0	2.040816327	0.0	0.0	2.040816327	6.12244898	2.040816327	2.040816327	0.0	6.12244898	0.0	0.0	0.0	0.0	4.081632653	2.040816327	0.0	0.0	0.0	2.040816327	6.12244898	2.040816327	2.040816327	2.040816327	0.0	2.040816327	2.040816327	0.0	0.0	0.0	2.040816327	0.0
2909	65	0.0223444482640082	-3.801177388599567	＼そのシミ、そのシワなかったことに✨／ しっとり美肌ファンデの<***>なら、塗れば塗るほど『シワまで改善』！初回限定2178円(税込)で定期しばり<***>！ 今すぐチェック＞＞	2023-01-06	2023-01-07	45	2.222222222	2.222222222	0.0	0.0	0.0	0.0	0.0	0.0	2.222222222	2.222222222	0.0	0.0	2.222222222	0.0	0.0	0.0	0.0	0.0	0.0	0.0	0.0	6.666666667	6.666666667	0.0	4.444444444	0.0	0.0	0.0	4.444444444	0.0	11.11111111	4.444444444	11.11111111	0.0	0.0	4.444444444	0.0	0.0	0.0	0.0	0.0	0.0
12318	275	0.0223250527683065	-3.8020457885804193	やめられない炭水化物や甘いものが疲労の原因に？<***>が長年の研究で解明	2021-01-13	2021-01-15	23	13.04347826	4.347826087	8.695652174	0.0	0.0	0.0	0.0	0.0	8.695652174	0.0	0.0	8.695652174	0.0	0.0	4.347826087	8.695652174	4.347826087	0.0	0.0	4.347826087	0.0	4.347826087	0.0	0.0	8.695652174	0.0	4.347826087	0.0	8.695652174	0.0	4.347826087	0.0	4.347826087	0.0	0.0	0.0	4.347826087	0.0	0.0	0.0	0.0	0.0
44256	988	0.0223246565437454	-3.802063536716621	あの<***>が開発した便通改善サプリがすごい！その驚きの実力とは	2022-02-16	2022-02-19	18	11.11111111	11.11111111	0.0	0.0	0.0	0.0	0.0	0.0	0.0	0.0	0.0	0.0	0.0	0.0	0.0	0.0	0.0	0.0	0.0	0.0	0.0	0.0	0.0	0.0	11.11111111	0.0	0.0	0.0	11.11111111	0.0	5.555555556	0.0	5.555555556	0.0	0.0	0.0	5.555555556	0.0	0.0	0.0	0.0	0.0
44256	988	0.0223246565437454	-3.802063536716621	あの<***>が開発した便通改善サプリがすごい！その驚きの実力とは	2022-02-16	2022-02-19	18	11.11111111	11.11111111	0.0	0.0	0.0	0.0	0.0	0.0	0.0	0.0	0.0	0.0	0.0	0.0	0.0	0.0	0.0	0.0	0.0	0.0	0.0	0.0	0.0	0.0	11.11111111	0.0	0.0	0.0	11.11111111	0.0	5.555555556	0.0	5.555555556	0.0	0.0	0.0	5.555555556	0.0	0.0	0.0	0.0	0.0
5425	121	0.0223041474654377	-3.8029826328119234	【お求めやすくなりました。】<***>企業が世界中を探して見つけた最高品質の<***>配合🦌 超高保湿で敏感肌ケアと年齢肌ケアまでできる<***>の本気をお得なトライアルセットで体感！	2021-12-07	2021-12-08	51	3.921568627	1.960784314	0.0	1.960784314	0.0	0.0	0.0	0.0	5.882352941	0.0	0.0	0.0	0.0	1.960784314	3.921568627	3.921568627	0.0	3.921568627	0.0	0.0	0.0	3.921568627	3.921568627	0.0	7.843137255	3.921568627	0.0	0.0	5.882352941	1.960784314	7.843137255	1.960784314	7.843137255	0.0	0.0	1.960784314	1.960784314	0.0	0.0	0.0	0.0	0.0
2290	51	0.0222707423580786	-3.80448146382396	アミノ酸業界のパイオニアが、本気で開発した『<***>』サプリが凄い。	2021-09-19	2021-09-20	18	5.555555556	5.555555556	0.0	0.0	0.0	0.0	0.0	0.0	0.0	0.0	0.0	0.0	0.0	0.0	0.0	0.0	0.0	0.0	0.0	0.0	0.0	0.0	0.0	0.0	0.0	0.0	0.0	0.0	0.0	0.0	5.555555556	0.0	5.555555556	0.0	0.0	0.0	11.11111111	0.0	0.0	0.0	0.0	0.0
3234	72	0.0222634508348794	-3.804808921120997	＼二度完売＆コスメ大賞2冠／ 超濃厚な発酵美容液が【実質無料】のチャンス♪1秒で目元・口元ピーン！を体感。お一人様1回限りのキャンペーン実施中	2022-11-08	2022-11-11	45	4.444444444	4.444444444	0.0	2.222222222	0.0	0.0	0.0	0.0	4.444444444	4.444444444	0.0	0.0	0.0	0.0	0.0	0.0	0.0	0.0	0.0	0.0	0.0	2.222222222	2.222222222	0.0	6.666666667	4.444444444	0.0	0.0	2.222222222	0.0	8.888888889	4.444444444	2.222222222	4.444444444	0.0	2.222222222	0.0	0.0	0.0	0.0	0.0	0.0
5348	119	0.0222513089005235	-3.805354445110307	＜40代＞首の「ポツポツ」放置はNG！ 970円で試せるケア商品とは	2023-03-18	2023-04-02	20	5.0	0.0	5.0	0.0	0.0	0.0	0.0	0.0	0.0	0.0	0.0	0.0	0.0	0.0	0.0	5.0	0.0	5.0	0.0	0.0	0.0	0.0	0.0	0.0	0.0	0.0	0.0	0.0	0.0	0.0	5.0	0.0	5.0	0.0	0.0	5.0	5.0	0.0	0.0	0.0	0.0	0.0
2652	59	0.0222473604826546	-3.8055319074000336	⚠非定期セットの終了迫る！2023年1月13日（金）まで 【若いコには教えたくない🤐オトナのシミ対策】 痛み止めの『<***>』などでお馴染みの<***>が開発。 シミを防ぎ、乾燥にもアプローチする<***>の本品２品セットが2,990円（税込）で登場。	2022-12-28	2023-01-04	77	0.0	0.0	0.0	0.0	0.0	0.0	0.0	0.0	2.597402597	0.0	0.0	0.0	1.298701299	1.298701299	0.0	1.298701299	1.298701299	0.0	0.0	0.0	0.0	2.597402597	1.298701299	1.298701299	5.194805195	1.298701299	1.298701299	0.0	1.298701299	1.298701299	10.38961039	1.298701299	7.792207792	2.597402597	0.0	3.896103896	3.896103896	0.0	0.0	0.0	0.0	0.0
10254	228	0.0222352252779403	-3.806077523389206	【５月３１日まで】豪華９点セット いつまでも可愛い目元印象へ！SNS/雑誌/CMで話題のエイジングケア。目元美容液・アイカラー・ポーチもセットになったお得セットをゲット！	2023-05-24	2023-05-25	45	4.444444444	4.444444444	0.0	4.444444444	0.0	0.0	0.0	0.0	0.0	0.0	0.0	0.0	0.0	0.0	0.0	0.0	0.0	0.0	0.0	0.0	0.0	4.444444444	0.0	0.0	4.444444444	0.0	0.0	0.0	4.444444444	2.222222222	13.33333333	6.666666667	11.11111111	0.0	0.0	0.0	0.0	0.0	0.0	4.444444444	2.222222222	0.0
16551	368	0.0222343060842245	-3.8061188637716095	＼そのシミ、そのシワなかったことに✨／ しっとり美肌ファンデの<***>なら、塗れば塗るほど『シワまで改善』！初回限定2178円(税込)で定期しばり<***>！ 今すぐチェック＞＞	2023-04-15	2023-05-10	45	2.222222222	2.222222222	0.0	0.0	0.0	0.0	0.0	0.0	2.222222222	2.222222222	0.0	0.0	2.222222222	0.0	0.0	0.0	0.0	0.0	0.0	0.0	0.0	6.666666667	6.666666667	0.0	4.444444444	0.0	0.0	0.0	4.444444444	0.0	11.11111111	4.444444444	11.11111111	0.0	0.0	4.444444444	0.0	0.0	0.0	0.0	0.0	0.0
8366	186	0.0222328472388238	-3.806184478288943	「<***>」でおなじみの<***>が開発した新対策！【お一人様一回限り】定期初回1,980円	2023-06-10	2023-06-11	32	0.0	0.0	0.0	3.125	0.0	0.0	0.0	0.0	0.0	0.0	0.0	0.0	0.0	0.0	0.0	0.0	0.0	0.0	0.0	0.0	0.0	0.0	0.0	0.0	9.375	3.125	0.0	0.0	6.25	0.0	12.5	3.125	9.375	3.125	0.0	3.125	3.125	0.0	0.0	0.0	0.0	0.0
4993	111	0.0222311235730022	-3.8062620091882753	【NHKで話題の新事実】毎日ドッサリ！？腸内フローラを整える「裏ワザ」が話題	2020-09-23	2020-09-28	22	4.545454545	4.545454545	0.0	0.0	0.0	0.0	0.0	0.0	9.090909091	0.0	9.090909091	0.0	0.0	0.0	0.0	4.545454545	0.0	4.545454545	0.0	0.0	0.0	0.0	0.0	0.0	0.0	0.0	0.0	0.0	0.0	0.0	18.18181818	9.090909091	9.090909091	0.0	0.0	0.0	0.0	0.0	0.0	0.0	0.0	0.0
9135	203	0.0222222222222222	-3.806662489770321	【血圧高め要注意】製薬会社<***>が開発した手軽な血圧<***>とは	2022-02-28	2022-03-01	17	5.882352941	5.882352941	0.0	0.0	0.0	0.0	0.0	0.0	0.0	0.0	0.0	0.0	0.0	0.0	0.0	0.0	0.0	0.0	0.0	0.0	0.0	0.0	0.0	0.0	0.0	0.0	0.0	0.0	0.0	0.0	5.882352941	0.0	5.882352941	0.0	0.0	0.0	11.76470588	0.0	0.0	0.0	0.0	0.0
2611	58	0.0222137112217541	-3.8070455581527103	いつまでも可愛い目元印象へ！SNS/雑誌/CMで話題のエイジングケア。目元美容液・アイカラー・ポーチもセットになったお得セットをゲット！	2023-05-08	2023-05-12	34	2.941176471	2.941176471	0.0	5.882352941	0.0	0.0	0.0	0.0	0.0	0.0	0.0	0.0	0.0	0.0	0.0	0.0	0.0	0.0	0.0	0.0	0.0	2.941176471	0.0	0.0	2.941176471	0.0	0.0	0.0	2.941176471	2.941176471	8.823529412	2.941176471	8.823529412	0.0	0.0	0.0	0.0	0.0	0.0	5.882352941	2.941176471	0.0
3917	87	0.0222108756701557	-3.807173215011249	肥満気味の方の体重、体脂肪、血中中性脂肪の減少をサポート＆高めの血圧を下げる成分をW配合！製薬会社開発の青汁が凄すぎ…！しかも抹茶風味で飲みやすい♪1杯約70円で始めてみませんか？	2023-06-10	2023-06-11	60	1.666666667	1.666666667	0.0	0.0	0.0	0.0	0.0	0.0	0.0	0.0	0.0	0.0	0.0	0.0	0.0	13.33333333	6.666666667	8.333333333	0.0	10.0	0.0	5.0	1.666666667	1.666666667	0.0	0.0	0.0	0.0	0.0	0.0	5.0	3.333333333	1.666666667	0.0	0.0	1.666666667	3.333333333	0.0	0.0	1.666666667	1.666666667	0.0
9230	205	0.0222101841820151	-3.8072043483584928	「<***>」でおなじみの<***>が開発した新対策！【お一人様一回限り】定期初回1,980円	2023-03-25	2023-03-26	31	0.0	0.0	0.0	3.225806452	0.0	0.0	0.0	0.0	0.0	0.0	0.0	0.0	0.0	0.0	0.0	0.0	0.0	0.0	0.0	0.0	0.0	0.0	0.0	0.0	9.677419355	3.225806452	0.0	0.0	6.451612903	0.0	12.90322581	3.225806452	9.677419355	3.225806452	0.0	3.225806452	3.225806452	0.0	0.0	0.0	0.0	0.0
39333	873	0.0221951033483334	-3.807883584327912	肥満気味の方の体重、体脂肪、血中中性脂肪の減少をサポート＆高めの血圧を下げる成分をW配合！製薬会社開発の青汁が凄すぎ…！しかも抹茶風味で飲みやすい♪1杯約70円で始めてみませんか？	2023-05-09	2023-05-11	60	1.666666667	1.666666667	0.0	0.0	0.0	0.0	0.0	0.0	0.0	0.0	0.0	0.0	0.0	0.0	0.0	13.33333333	6.666666667	8.333333333	0.0	10.0	0.0	5.0	1.666666667	1.666666667	0.0	0.0	0.0	0.0	0.0	0.0	5.0	3.333333333	1.666666667	0.0	0.0	1.666666667	3.333333333	0.0	0.0	1.666666667	1.666666667	0.0
2480	55	0.0221774193548387	-3.808680653926557	美白市場売上No1（<***>部門）コスメを初回特別価格で！<***>の本気エイジングケア（※<***>を美白有効成分として配合している化粧品ブランドの通販チャネルにおける2020年売上実績（<***>調べ））	2022-01-12	2022-01-14	56	5.357142857	5.357142857	0.0	0.0	0.0	0.0	0.0	0.0	1.785714286	0.0	0.0	0.0	0.0	0.0	1.785714286	0.0	0.0	0.0	0.0	0.0	0.0	10.71428571	0.0	7.142857143	1.785714286	0.0	0.0	0.0	1.785714286	0.0	1.785714286	0.0	1.785714286	0.0	0.0	5.357142857	7.142857143	0.0	0.0	0.0	0.0	0.0
10422	231	0.0221646516983304	-3.8092565249473687	＼そのシミ、そのシワなかったことに✨／ しっとり美肌ファンデの<***>なら、塗れば塗るほど『シワまで改善』！初回限定2178円(税込)で定期しばり<***>！ 今すぐチェック＞＞	2023-02-02	2023-02-10	45	2.222222222	2.222222222	0.0	0.0	0.0	0.0	0.0	0.0	2.222222222	2.222222222	0.0	0.0	2.222222222	0.0	0.0	0.0	0.0	0.0	0.0	0.0	0.0	6.666666667	6.666666667	0.0	4.444444444	0.0	0.0	0.0	4.444444444	0.0	11.11111111	4.444444444	11.11111111	0.0	0.0	4.444444444	0.0	0.0	0.0	0.0	0.0	0.0
48098	1066	0.0221630837041041	-3.80932727046201	【定期ではございません】<***>企業が世界中を探して見つけた高品質の<***>配合🦌 超高保湿で敏感肌ケアと年齢肌ケアまでできる<***>の本気をお得なトライアルセットで体感！	2022-04-02	2022-04-11	50	2.0	0.0	0.0	0.0	0.0	0.0	0.0	0.0	4.0	0.0	0.0	0.0	0.0	0.0	4.0	4.0	0.0	4.0	0.0	0.0	0.0	4.0	4.0	0.0	6.0	2.0	0.0	0.0	4.0	2.0	10.0	4.0	8.0	0.0	0.0	2.0	2.0	0.0	0.0	0.0	0.0	0.0
46033	1020	0.0221580170747072	-3.809555903295127	<***>開発！体重を減らすサプリ【初回限定】14日間モニター募集	2022-12-29	2023-01-01	15	0.0	0.0	0.0	0.0	0.0	0.0	0.0	0.0	0.0	0.0	0.0	0.0	0.0	0.0	0.0	6.666666667	0.0	0.0	0.0	6.666666667	0.0	13.33333333	6.666666667	6.666666667	6.666666667	0.0	0.0	0.0	6.666666667	0.0	0.0	0.0	0.0	0.0	0.0	0.0	13.33333333	0.0	0.0	0.0	0.0	0.0
2618	58	0.0221543162719633	-3.809722935923428	数量限定！豪華11点セットがお得。約8,600円オフ（55%OFF）ローション・クリーム・トライアルキット・UV下地ミニ・ポーチがセットになるキャンペーン。毎日頑張る自分へのご褒美に！	2022-07-21	2022-07-22	49	2.040816327	2.040816327	0.0	2.040816327	0.0	0.0	0.0	0.0	2.040816327	0.0	2.040816327	0.0	0.0	0.0	0.0	2.040816327	0.0	0.0	0.0	2.040816327	0.0	2.040816327	0.0	0.0	8.163265306	0.0	0.0	0.0	6.12244898	4.081632653	4.081632653	2.040816327	2.040816327	0.0	0.0	2.040816327	0.0	0.0	0.0	0.0	0.0	0.0
6736	149	0.0221199524940617	-3.811275249976706	「<***>」でおなじみの<***>が開発した新対策！【お一人様一回限り】定期初回980円	2022-09-02	2022-09-03	29	0.0	0.0	0.0	3.448275862	0.0	0.0	0.0	0.0	0.0	0.0	0.0	0.0	0.0	0.0	0.0	0.0	0.0	0.0	0.0	0.0	0.0	0.0	0.0	0.0	10.34482759	3.448275862	0.0	0.0	6.896551724	0.0	13.79310345	3.448275862	10.34482759	3.448275862	0.0	3.448275862	3.448275862	0.0	0.0	0.0	0.0	0.0
3844	85	0.0221123829344432	-3.811617513599871	あの<***>が開発した腸活サプリがすごい！その驚きの実力とは	2021-08-01	2021-08-02	17	11.76470588	11.76470588	0.0	0.0	0.0	0.0	0.0	0.0	0.0	0.0	0.0	0.0	0.0	0.0	0.0	5.882352941	0.0	5.882352941	0.0	0.0	0.0	0.0	0.0	0.0	5.882352941	0.0	0.0	0.0	5.882352941	0.0	5.882352941	0.0	5.882352941	0.0	0.0	0.0	5.882352941	0.0	0.0	0.0	0.0	0.0
6515	144	0.0221028396009209	-3.812049189982947	「<***>」でおなじみの<***>が開発した新対策！【お一人様一回限り】定期初回1,980円	2023-03-25	2023-03-26	31	0.0	0.0	0.0	3.225806452	0.0	0.0	0.0	0.0	0.0	0.0	0.0	0.0	0.0	0.0	0.0	0.0	0.0	0.0	0.0	0.0	0.0	0.0	0.0	0.0	9.677419355	3.225806452	0.0	0.0	6.451612903	0.0	12.90322581	3.225806452	9.677419355	3.225806452	0.0	3.225806452	3.225806452	0.0	0.0	0.0	0.0	0.0
346351	7655	0.0221018562094522	-3.8120936826075806	<***>開発！体重を減らすサプリ【初回限定】14日間モニター募集	2023-04-13	2023-05-06	15	0.0	0.0	0.0	0.0	0.0	0.0	0.0	0.0	0.0	0.0	0.0	0.0	0.0	0.0	0.0	6.666666667	0.0	0.0	0.0	6.666666667	0.0	13.33333333	6.666666667	6.666666667	6.666666667	0.0	0.0	0.0	6.666666667	0.0	0.0	0.0	0.0	0.0	0.0	0.0	13.33333333	0.0	0.0	0.0	0.0	0.0
96391	2130	0.0220974987291344	-3.812290856540909	<***>開発！体重を減らすサプリ【初回限定】14日間モニター募集	2023-01-05	2023-01-18	15	0.0	0.0	0.0	0.0	0.0	0.0	0.0	0.0	0.0	0.0	0.0	0.0	0.0	0.0	0.0	6.666666667	0.0	0.0	0.0	6.666666667	0.0	13.33333333	6.666666667	6.666666667	6.666666667	0.0	0.0	0.0	6.666666667	0.0	0.0	0.0	0.0	0.0	0.0	0.0	13.33333333	0.0	0.0	0.0	0.0	0.0
174500	3855	0.0220916905444126	-3.8125537346271896	疲れを根本からどうにかしたい女性、必見！あの「<***>」でおなじみの<***>が開発した、話題の新対策が1日66円で試せちゃう！非定期コースで、30日間お得になるチャンス♪	2021-05-29	2021-06-06	54	1.851851852	1.851851852	0.0	1.851851852	0.0	1.851851852	0.0	0.0	11.11111111	5.555555556	1.851851852	1.851851852	0.0	1.851851852	0.0	1.851851852	1.851851852	0.0	0.0	0.0	0.0	0.0	0.0	0.0	5.555555556	0.0	0.0	0.0	5.555555556	1.851851852	7.407407407	0.0	7.407407407	0.0	0.0	1.851851852	3.703703704	0.0	0.0	0.0	0.0	0.0
2672	59	0.0220808383233532	-3.813045090750821	「もっと早く出会いたかった…」<***>開発、溜まりやすい食事の脂肪、糖＋便通にトリプル効果！<***>タイプでお手軽ケア＆かしこくすっきりするっと！	2021-11-25	2021-11-26	37	8.108108108	8.108108108	0.0	0.0	0.0	0.0	0.0	0.0	5.405405405	0.0	0.0	2.702702703	0.0	2.702702703	2.702702703	5.405405405	2.702702703	2.702702703	0.0	5.405405405	0.0	0.0	0.0	0.0	2.702702703	0.0	0.0	2.702702703	0.0	0.0	8.108108108	2.702702703	5.405405405	0.0	0.0	0.0	2.702702703	0.0	0.0	0.0	0.0	0.0
2721	60	0.022050716648291	-3.814410176561149	【指名買い】「もっと早く出会いたかった…」<***>開発、排便回数排便量の増加！<***>タイプでおやつ代わりにお手軽ケア＆かしこくすっきりするっと！	2022-01-12	2022-01-13	39	7.692307692	7.692307692	0.0	0.0	0.0	0.0	0.0	0.0	5.128205128	0.0	0.0	0.0	2.564102564	2.564102564	0.0	0.0	0.0	0.0	0.0	0.0	0.0	0.0	0.0	0.0	7.692307692	2.564102564	0.0	2.564102564	0.0	2.564102564	7.692307692	0.0	5.128205128	2.564102564	0.0	2.564102564	2.564102564	0.0	0.0	0.0	0.0	0.0
25497	562	0.0220418088402557	-3.814814227273045	試験で高い保湿力、浸透力が証明。新発想の発酵/熟成されたプラセンタ ハリ・ツヤにお悩みの方から人気	2023-06-06	2023-06-23	32	12.5	9.375	3.125	3.125	0.0	0.0	0.0	0.0	12.5	3.125	0.0	6.25	0.0	0.0	3.125	0.0	0.0	0.0	0.0	0.0	0.0	0.0	0.0	0.0	9.375	6.25	3.125	0.0	0.0	0.0	12.5	3.125	9.375	0.0	0.0	0.0	6.25	0.0	0.0	0.0	0.0	0.0
20599	454	0.0220399048497499	-3.814900611868725	今あるシミや全身のシミにも効く！あの「<***>」から新発売の「飲むシミ対策」初回限定半額以下で始める！	2023-04-10	2023-04-17	31	0.0	0.0	0.0	0.0	0.0	0.0	0.0	0.0	3.225806452	0.0	0.0	3.225806452	0.0	0.0	3.225806452	3.225806452	0.0	0.0	0.0	3.225806452	0.0	0.0	0.0	0.0	9.677419355	3.225806452	0.0	0.0	6.451612903	0.0	9.677419355	0.0	9.677419355	0.0	0.0	0.0	0.0	0.0	0.0	3.225806452	0.0	0.0
8445	186	0.0220248667850799	-3.8155831555287	＼定期初回がお得／<***>シリーズの<***>が開発した美容サプリ！話題の美容サプリを、お得にゲット	2022-07-02	2022-07-07	29	0.0	0.0	0.0	0.0	0.0	0.0	0.0	0.0	0.0	0.0	0.0	0.0	0.0	0.0	0.0	0.0	0.0	0.0	0.0	0.0	0.0	0.0	0.0	0.0	6.896551724	0.0	0.0	0.0	6.896551724	6.896551724	6.896551724	0.0	6.896551724	0.0	0.0	0.0	3.448275862	0.0	0.0	0.0	0.0	0.0
8546	188	0.0219985958343084	-3.8167766533740233	「<***>」でおなじみの<***>が開発した新対策！【お一人様一回限り】定期初回1,980円	2023-05-20	2023-05-22	32	0.0	0.0	0.0	3.125	0.0	0.0	0.0	0.0	0.0	0.0	0.0	0.0	0.0	0.0	0.0	0.0	0.0	0.0	0.0	0.0	0.0	0.0	0.0	0.0	9.375	3.125	0.0	0.0	6.25	0.0	12.5	3.125	9.375	3.125	0.0	3.125	3.125	0.0	0.0	0.0	0.0	0.0
5366	118	0.0219903093551994	-3.8171534065199046	<***>開発会社の<***>錠剤が凄い やめられない炭水化物や甘いものが原因に？<***>が長年の研究で解明	2021-07-20	2021-07-20	30	10.0	6.666666667	3.333333333	0.0	0.0	0.0	0.0	0.0	6.666666667	0.0	0.0	6.666666667	0.0	0.0	3.333333333	6.666666667	3.333333333	0.0	0.0	6.666666667	0.0	3.333333333	0.0	0.0	6.666666667	0.0	3.333333333	0.0	6.666666667	0.0	3.333333333	0.0	3.333333333	0.0	0.0	0.0	10.0	0.0	0.0	0.0	0.0	0.0
6734	148	0.0219780219780219	-3.817712325956908	「とんでもない…」赤字覚悟！あの「<***>」企業が ”効果を出すことにとことんこだわった”神級オールインワンジェルがお得！	2021-11-30	2021-12-07	31	3.225806452	3.225806452	0.0	0.0	0.0	0.0	0.0	0.0	9.677419355	0.0	3.225806452	3.225806452	0.0	0.0	3.225806452	0.0	0.0	0.0	0.0	0.0	0.0	0.0	0.0	0.0	6.451612903	3.225806452	0.0	0.0	3.225806452	3.225806452	6.451612903	3.225806452	3.225806452	3.225806452	0.0	3.225806452	3.225806452	0.0	3.225806452	0.0	0.0	0.0
9510	209	0.0219768664563617	-3.817764903574626	✨<***>の技術力を結集した一品で、シワもシミも賢くケア✨WEBサイト特別セットは先行型美容液入り♪	2023-06-15	2023-06-21	30	10.0	10.0	0.0	0.0	0.0	0.0	0.0	0.0	6.666666667	0.0	0.0	3.333333333	0.0	0.0	3.333333333	0.0	0.0	0.0	0.0	0.0	0.0	0.0	0.0	0.0	6.666666667	6.666666667	0.0	0.0	0.0	0.0	10.0	3.333333333	3.333333333	3.333333333	0.0	0.0	3.333333333	0.0	0.0	0.0	0.0	0.0
9059	199	0.0219671045369246	-3.818209192944796	【指名買い】「もっと早く出会いたかった…」<***>開発、溜まりやすい食事の脂肪、糖＋便通にトリプル効果！<***>タイプでお手軽ケア＆かしこくすっきりするっと！	2022-03-09	2022-03-10	41	7.317073171	7.317073171	0.0	0.0	0.0	0.0	0.0	0.0	4.87804878	0.0	0.0	2.43902439	0.0	2.43902439	2.43902439	4.87804878	2.43902439	2.43902439	0.0	4.87804878	0.0	0.0	0.0	0.0	4.87804878	2.43902439	0.0	2.43902439	0.0	0.0	7.317073171	2.43902439	4.87804878	0.0	0.0	2.43902439	2.43902439	0.0	0.0	0.0	0.0	0.0
4237	93	0.0219494925654944	-3.819011257473306	肥満気味の方の体重、体脂肪、血中中性脂肪の減少をサポート＆高めの血圧を下げる成分をW配合！製薬会社開発の青汁が凄すぎ…！しかも抹茶風味で飲みやすい♪1杯約70円で始めてみませんか？	2023-06-15	2023-06-16	60	1.666666667	1.666666667	0.0	0.0	0.0	0.0	0.0	0.0	0.0	0.0	0.0	0.0	0.0	0.0	0.0	13.33333333	6.666666667	8.333333333	0.0	10.0	0.0	5.0	1.666666667	1.666666667	0.0	0.0	0.0	0.0	0.0	0.0	5.0	3.333333333	1.666666667	0.0	0.0	1.666666667	3.333333333	0.0	0.0	1.666666667	1.666666667	0.0
3099	68	0.0219425621168118	-3.819327052611645	先着15,000名様限定！定期コース初回約78%OFF、<***>が開発した「<***>」	2022-12-14	2022-12-19	27	0.0	0.0	0.0	3.703703704	0.0	0.0	0.0	0.0	0.0	0.0	0.0	0.0	0.0	0.0	0.0	0.0	0.0	0.0	0.0	0.0	0.0	3.703703704	0.0	0.0	7.407407407	3.703703704	0.0	0.0	3.703703704	0.0	7.407407407	0.0	7.407407407	0.0	0.0	0.0	7.407407407	0.0	0.0	0.0	0.0	0.0
11810	259	0.021930567315834	-3.819873847491872	牛乳から発見！ 骨密度を6ヶ月で高めた、すごい成分！ カルシウムではない、その正体とは？	2022-12-13	2022-12-15	25	4.0	4.0	0.0	0.0	0.0	0.0	0.0	0.0	4.0	0.0	0.0	0.0	0.0	0.0	4.0	8.0	0.0	4.0	0.0	4.0	0.0	0.0	0.0	0.0	4.0	0.0	0.0	0.0	4.0	0.0	8.0	4.0	4.0	0.0	0.0	0.0	0.0	0.0	0.0	0.0	0.0	0.0
13367	293	0.0219196528764868	-3.820371652954409	【定期ではございません】<***>企業が世界中を探して見つけた高品質の<***>配合🦌 超高保湿で敏感肌ケアと年齢肌ケアまでできる<***>の本気をお得なトライアルセットで体感！	2022-04-06	2022-04-08	50	2.0	0.0	0.0	0.0	0.0	0.0	0.0	0.0	4.0	0.0	0.0	0.0	0.0	0.0	4.0	4.0	0.0	4.0	0.0	0.0	0.0	4.0	4.0	0.0	6.0	2.0	0.0	0.0	4.0	2.0	10.0	4.0	8.0	0.0	0.0	2.0	2.0	0.0	0.0	0.0	0.0	0.0
12913	283	0.0219158987067296	-3.820542937203416	＼アンケート回答でお得なお知らせ！／【製薬会社<***>が開発】糖脂ケアできる機能性表示食品が初回限定でお得に。手軽に対策を始めたい人はこちら	2021-11-25	2021-11-27	40	2.5	2.5	0.0	5.0	0.0	0.0	0.0	0.0	5.0	0.0	0.0	0.0	0.0	2.5	2.5	5.0	2.5	2.5	0.0	5.0	0.0	2.5	0.0	2.5	12.5	0.0	0.0	0.0	12.5	5.0	2.5	0.0	2.5	0.0	0.0	0.0	5.0	0.0	0.0	0.0	0.0	0.0
13696	300	0.0219042056074766	-3.821076623725324	＜40代＞首の「ポツポツ」放置はNG！ 970円で試せるケア商品とは	2023-03-10	2023-03-16	20	5.0	0.0	5.0	0.0	0.0	0.0	0.0	0.0	0.0	0.0	0.0	0.0	0.0	0.0	0.0	5.0	0.0	5.0	0.0	0.0	0.0	0.0	0.0	0.0	0.0	0.0	0.0	0.0	0.0	0.0	5.0	0.0	5.0	0.0	0.0	5.0	5.0	0.0	0.0	0.0	0.0	0.0
9958	218	0.0218919461739305	-3.82163646441304	肥満気味の方の体重、体脂肪、血中中性脂肪の減少をサポート＆高めの血圧を下げる成分をW配合！製薬会社開発の青汁が凄すぎ…！しかも抹茶風味で飲みやすい♪1杯約70円で始めてみませんか？	2023-06-13	2023-06-15	60	1.666666667	1.666666667	0.0	0.0	0.0	0.0	0.0	0.0	0.0	0.0	0.0	0.0	0.0	0.0	0.0	13.33333333	6.666666667	8.333333333	0.0	10.0	0.0	5.0	1.666666667	1.666666667	0.0	0.0	0.0	0.0	0.0	0.0	5.0	3.333333333	1.666666667	0.0	0.0	1.666666667	3.333333333	0.0	0.0	1.666666667	1.666666667	0.0
3472	76	0.0218894009216589	-3.821752735493914	✨<***>の技術力を結集した一品で、シワもシミも賢くケア✨WEBサイト特別セットは先行型美容液入り♪	2023-06-16	2023-06-18	30	10.0	10.0	0.0	0.0	0.0	0.0	0.0	0.0	6.666666667	0.0	0.0	3.333333333	0.0	0.0	3.333333333	0.0	0.0	0.0	0.0	0.0	0.0	0.0	0.0	0.0	6.666666667	6.666666667	0.0	0.0	0.0	0.0	10.0	3.333333333	3.333333333	3.333333333	0.0	0.0	3.333333333	0.0	0.0	0.0	0.0	0.0
10280	225	0.0218871595330739	-3.821855136804737	✨<***>の技術力を結集した一品で、シワもシミも賢くケア✨WEBサイト特別セットは先行型美容液入り♪	2023-05-11	2023-05-19	30	10.0	10.0	0.0	0.0	0.0	0.0	0.0	0.0	6.666666667	0.0	0.0	3.333333333	0.0	0.0	3.333333333	0.0	0.0	0.0	0.0	0.0	0.0	0.0	0.0	0.0	6.666666667	6.666666667	0.0	0.0	0.0	0.0	10.0	3.333333333	3.333333333	3.333333333	0.0	0.0	3.333333333	0.0	0.0	0.0	0.0	0.0
4661	102	0.0218837159407852	-3.822012483088472	<***>史上最高峰ラインで叶える美白とエイジングケア。シワ改善美白美容液入りの初回限定セットが1,200円（税込）でお試しできる＞＞	2023-06-28	2023-06-28	35	8.571428571	8.571428571	0.0	0.0	0.0	0.0	0.0	0.0	2.857142857	2.857142857	0.0	0.0	0.0	0.0	0.0	0.0	0.0	0.0	0.0	0.0	0.0	11.42857143	0.0	11.42857143	11.42857143	0.0	0.0	0.0	11.42857143	0.0	2.857142857	2.857142857	0.0	2.857142857	0.0	5.714285714	0.0	0.0	0.0	0.0	0.0	0.0
42324	926	0.0218788394291654	-3.822235345377877	製薬会社<***>が開発した、1日約4粒の手軽な血圧ケアとは	2021-02-16	2021-02-17	19	5.263157895	5.263157895	0.0	0.0	0.0	0.0	0.0	0.0	0.0	0.0	0.0	0.0	0.0	0.0	0.0	0.0	0.0	0.0	0.0	0.0	0.0	0.0	0.0	0.0	0.0	0.0	0.0	0.0	0.0	0.0	10.52631579	0.0	10.52631579	0.0	0.0	0.0	10.52631579	0.0	0.0	0.0	0.0	0.0
47902	1048	0.021878000918542	-3.822273671299805	疲労と糖に驚きの関係🍰あの「<***>」でおなじみの<***>が開発した、話題の新対策が初回70%OFF！一時品切れになるほど人気爆発中！人気商品サンプルなど豪華4大特典付きでお得に始められるチャンス！	2021-01-19	2021-01-26	62	11.29032258	9.677419355	1.612903226	4.838709677	0.0	0.0	0.0	0.0	3.225806452	1.612903226	0.0	0.0	0.0	0.0	1.612903226	1.612903226	1.612903226	0.0	0.0	0.0	0.0	1.612903226	0.0	0.0	6.451612903	0.0	0.0	1.612903226	4.838709677	1.612903226	9.677419355	3.225806452	6.451612903	0.0	0.0	0.0	3.225806452	0.0	0.0	0.0	0.0	0.0
2841	62	0.021823301654347	-3.824776996809099	＜40代＞首の「ポツポツ」放置はNG！ 970円で試せるケア商品とは	2023-03-23	2023-03-25	20	5.0	0.0	5.0	0.0	0.0	0.0	0.0	0.0	0.0	0.0	0.0	0.0	0.0	0.0	0.0	5.0	0.0	5.0	0.0	0.0	0.0	0.0	0.0	0.0	0.0	0.0	0.0	0.0	0.0	0.0	5.0	0.0	5.0	0.0	0.0	5.0	5.0	0.0	0.0	0.0	0.0	0.0
24837	542	0.0218222812739058	-3.824823754367273	やめられない炭水化物や甘いものが疲労の原因に？<***>が長年の研究で解明	2021-11-30	2021-12-01	23	13.04347826	4.347826087	8.695652174	0.0	0.0	0.0	0.0	0.0	8.695652174	0.0	0.0	8.695652174	0.0	0.0	4.347826087	8.695652174	4.347826087	0.0	0.0	4.347826087	0.0	4.347826087	0.0	0.0	8.695652174	0.0	4.347826087	0.0	8.695652174	0.0	4.347826087	0.0	4.347826087	0.0	0.0	0.0	4.347826087	0.0	0.0	0.0	0.0	0.0
6278	137	0.021822236381013	-3.8248258115737768	【初回限定 1日約49円】コラーゲンのプロフェッショナルが開発！コラーゲン純度100％で高品質。何にでもよく溶けて毎日続けやすい「美人の素」がお得に♪	2021-01-05	2021-01-18	42	2.380952381	2.380952381	0.0	0.0	0.0	0.0	0.0	0.0	4.761904762	0.0	2.380952381	0.0	2.380952381	0.0	0.0	0.0	0.0	0.0	0.0	0.0	0.0	2.380952381	0.0	2.380952381	7.142857143	0.0	0.0	0.0	7.142857143	2.380952381	11.9047619	2.380952381	9.523809524	0.0	0.0	2.380952381	2.380952381	0.0	0.0	0.0	0.0	0.0
10451	228	0.0218160941536695	-3.825107317640063	＼チョコラBBシリーズ／ 顔だけじゃない！全身のシミに効く医薬品の飲むシミ対策『<***>』。アンケート回答で500円お試し	2022-05-12	2022-05-15	35	0.0	0.0	0.0	2.857142857	0.0	0.0	0.0	0.0	8.571428571	2.857142857	0.0	2.857142857	0.0	0.0	5.714285714	5.714285714	0.0	2.857142857	0.0	2.857142857	0.0	0.0	0.0	0.0	5.714285714	0.0	0.0	0.0	5.714285714	0.0	0.0	0.0	0.0	0.0	0.0	5.714285714	0.0	0.0	0.0	2.857142857	0.0	0.0
65616	1430	0.0217934650085345	-3.826145124377888	寒い季節は疲れやすい？💦あの「<***>」でおなじみの<***>が開発した、新対策が1日66円で試せちゃう！非定期コースで、30日間お得になるチャンス♪	2021-11-29	2021-12-02	48	2.083333333	2.083333333	0.0	0.0	0.0	0.0	0.0	0.0	4.166666667	4.166666667	0.0	0.0	0.0	0.0	0.0	2.083333333	2.083333333	0.0	0.0	0.0	0.0	2.083333333	2.083333333	0.0	6.25	0.0	0.0	0.0	6.25	2.083333333	10.41666667	0.0	10.41666667	0.0	0.0	2.083333333	4.166666667	0.0	0.0	0.0	0.0	0.0
4681	102	0.0217902157658619	-3.826294228015804	あの<***>が開発した腸活サプリがすごい！その驚きの実力とは	2022-01-26	2022-01-31	17	11.76470588	11.76470588	0.0	0.0	0.0	0.0	0.0	0.0	0.0	0.0	0.0	0.0	0.0	0.0	0.0	5.882352941	0.0	5.882352941	0.0	0.0	0.0	0.0	0.0	0.0	5.882352941	0.0	0.0	0.0	5.882352941	0.0	5.882352941	0.0	5.882352941	0.0	0.0	0.0	5.882352941	0.0	0.0	0.0	0.0	0.0
2984	65	0.0217828418230563	-3.8266326914280144	＼そのシミ、そのシワなかったことに✨／ しっとり美肌ファンデの<***>なら、塗れば塗るほど『シワまで改善』！初回限定2178円(税込)で定期しばり<***>！ 今すぐチェック＞＞	2023-01-20	2023-01-21	45	2.222222222	2.222222222	0.0	0.0	0.0	0.0	0.0	0.0	2.222222222	2.222222222	0.0	0.0	2.222222222	0.0	0.0	0.0	0.0	0.0	0.0	0.0	0.0	6.666666667	6.666666667	0.0	4.444444444	0.0	0.0	0.0	4.444444444	0.0	11.11111111	4.444444444	11.11111111	0.0	0.0	4.444444444	0.0	0.0	0.0	0.0	0.0	0.0
8405	183	0.0217727543129089	-3.827095893001299	【NHKで話題の新事実】毎日ドッサリ！？腸内フローラを整える「裏ワザ」が話題	2020-09-24	2020-10-01	22	4.545454545	4.545454545	0.0	0.0	0.0	0.0	0.0	0.0	9.090909091	0.0	9.090909091	0.0	0.0	0.0	0.0	4.545454545	0.0	4.545454545	0.0	0.0	0.0	0.0	0.0	0.0	0.0	0.0	0.0	0.0	0.0	0.0	18.18181818	9.090909091	9.090909091	0.0	0.0	0.0	0.0	0.0	0.0	0.0	0.0	0.0
61455	1337	0.0217557562444064	-3.8278769015471417	<***>開発！体重を減らすサプリ【初回限定】14日間モニター募集	2023-01-05	2023-01-07	15	0.0	0.0	0.0	0.0	0.0	0.0	0.0	0.0	0.0	0.0	0.0	0.0	0.0	0.0	0.0	6.666666667	0.0	0.0	0.0	6.666666667	0.0	13.33333333	6.666666667	6.666666667	6.666666667	0.0	0.0	0.0	6.666666667	0.0	0.0	0.0	0.0	0.0	0.0	0.0	13.33333333	0.0	0.0	0.0	0.0	0.0
2804	61	0.0217546362339514	-3.827928383981174	肥満気味の方の体重、体脂肪、血中中性脂肪の減少をサポート＆高めの血圧を下げる成分をW配合！製薬会社開発の青汁が凄すぎ…！しかも抹茶風味で飲みやすい♪1杯約70円で始めてみませんか？	2023-05-27	2023-05-28	60	1.666666667	1.666666667	0.0	0.0	0.0	0.0	0.0	0.0	0.0	0.0	0.0	0.0	0.0	0.0	0.0	13.33333333	6.666666667	8.333333333	0.0	10.0	0.0	5.0	1.666666667	1.666666667	0.0	0.0	0.0	0.0	0.0	0.0	5.0	3.333333333	1.666666667	0.0	0.0	1.666666667	3.333333333	0.0	0.0	1.666666667	1.666666667	0.0
5379	117	0.0217512548800892	-3.828083827475488	【NHKで話題】私、ヨーグルトやめました！腸内フローラを整える「裏ワザ」が話題	2020-07-15	2020-07-17	23	8.695652174	4.347826087	4.347826087	0.0	0.0	0.0	0.0	0.0	0.0	0.0	0.0	0.0	0.0	0.0	0.0	4.347826087	0.0	4.347826087	0.0	0.0	0.0	0.0	0.0	0.0	4.347826087	0.0	4.347826087	0.0	4.347826087	0.0	13.04347826	8.695652174	4.347826087	0.0	0.0	0.0	0.0	0.0	0.0	0.0	0.0	0.0
2897	63	0.0217466344494304	-3.82829627137782	肥満気味の方の体重、体脂肪、血中中性脂肪の減少をサポート＆高めの血圧を下げる成分をW配合！製薬会社開発の青汁が凄すぎ…！しかも抹茶風味で飲みやすい♪1杯約70円で始めてみませんか？	2023-05-15	2023-05-19	60	1.666666667	1.666666667	0.0	0.0	0.0	0.0	0.0	0.0	0.0	0.0	0.0	0.0	0.0	0.0	0.0	13.33333333	6.666666667	8.333333333	0.0	10.0	0.0	5.0	1.666666667	1.666666667	0.0	0.0	0.0	0.0	0.0	0.0	5.0	3.333333333	1.666666667	0.0	0.0	1.666666667	3.333333333	0.0	0.0	1.666666667	1.666666667	0.0
177343	3856	0.0217431756539587	-3.828455333717746	疲労と糖に驚きの関係🍰あの「<***>」でおなじみの<***>が開発した、新対策が1日66円で試せちゃう！非定期コースで、30日間お得になるチャンス♪	2021-05-29	2021-06-07	49	6.12244898	4.081632653	2.040816327	2.040816327	0.0	0.0	0.0	0.0	6.12244898	4.081632653	0.0	0.0	0.0	0.0	2.040816327	2.040816327	2.040816327	0.0	0.0	0.0	0.0	0.0	0.0	0.0	8.163265306	0.0	0.0	2.040816327	6.12244898	2.040816327	8.163265306	0.0	8.163265306	0.0	0.0	2.040816327	4.081632653	0.0	0.0	0.0	0.0	0.0
15317	333	0.0217405497160018	-3.8285761116841113	【定期ではございません】<***>企業が世界中を探して見つけた高品質の<***>配合🦌 超高保湿で敏感肌ケアと年齢肌ケアまでできる<***>の本気をお得なトライアルセットで体感！	2022-04-04	2022-04-09	50	2.0	0.0	0.0	0.0	0.0	0.0	0.0	0.0	4.0	0.0	0.0	0.0	0.0	0.0	4.0	4.0	0.0	4.0	0.0	0.0	0.0	4.0	4.0	0.0	6.0	2.0	0.0	0.0	4.0	2.0	10.0	4.0	8.0	0.0	0.0	2.0	2.0	0.0	0.0	0.0	0.0	0.0
7868	171	0.0217336044738179	-3.8288956230062943	<***>開発会社の<***>錠剤が凄い やめられない炭水化物や甘いものが原因に？<***>が長年の研究で解明	2021-07-30	2021-07-30	30	10.0	6.666666667	3.333333333	0.0	0.0	0.0	0.0	0.0	6.666666667	0.0	0.0	6.666666667	0.0	0.0	3.333333333	6.666666667	3.333333333	0.0	0.0	6.666666667	0.0	3.333333333	0.0	0.0	6.666666667	0.0	3.333333333	0.0	6.666666667	0.0	3.333333333	0.0	3.333333333	0.0	0.0	0.0	10.0	0.0	0.0	0.0	0.0	0.0
2301	50	0.0217296827466319	-3.82907608460722	<***>開発！体重を減らすサプリ【初回限定】14日間モニター募集	2023-03-21	2023-03-24	15	0.0	0.0	0.0	0.0	0.0	0.0	0.0	0.0	0.0	0.0	0.0	0.0	0.0	0.0	0.0	6.666666667	0.0	0.0	0.0	6.666666667	0.0	13.33333333	6.666666667	6.666666667	6.666666667	0.0	0.0	0.0	6.666666667	0.0	0.0	0.0	0.0	0.0	0.0	0.0	13.33333333	0.0	0.0	0.0	0.0	0.0
11782	256	0.0217280597521643	-3.829150777602071	疲れを根本からどうにかしたい女性、必見！あの「<***>」でおなじみの<***>が開発した、話題の新対策が1日66円で試せちゃう！非定期コースで、30日間お得になるチャンス♪	2021-06-10	2021-06-13	54	1.851851852	1.851851852	0.0	1.851851852	0.0	1.851851852	0.0	0.0	11.11111111	5.555555556	1.851851852	1.851851852	0.0	1.851851852	0.0	1.851851852	1.851851852	0.0	0.0	0.0	0.0	0.0	0.0	0.0	5.555555556	0.0	0.0	0.0	5.555555556	1.851851852	7.407407407	0.0	7.407407407	0.0	0.0	1.851851852	3.703703704	0.0	0.0	0.0	0.0	0.0
17216	374	0.0217239776951672	-3.829338665546983	あの<***>が開発した腸活サプリがすごい！その驚きの実力とは	2021-10-28	2021-10-30	17	11.76470588	11.76470588	0.0	0.0	0.0	0.0	0.0	0.0	0.0	0.0	0.0	0.0	0.0	0.0	0.0	5.882352941	0.0	5.882352941	0.0	0.0	0.0	0.0	0.0	0.0	5.882352941	0.0	0.0	0.0	5.882352941	0.0	5.882352941	0.0	5.882352941	0.0	0.0	0.0	5.882352941	0.0	0.0	0.0	0.0	0.0
4008	87	0.0217065868263473	-3.8301395241101175	＼おひとり様１回限り／ 実質無料でゲット⁉今月は<***>が超お得✨ 自信をもってマスク外せる！「これひとつで年齢肌ピーン♪」を体験しよう！	2022-06-03	2022-06-05	39	7.692307692	5.128205128	2.564102564	2.564102564	0.0	0.0	0.0	0.0	7.692307692	2.564102564	2.564102564	2.564102564	0.0	0.0	0.0	2.564102564	0.0	2.564102564	0.0	0.0	0.0	5.128205128	2.564102564	0.0	12.82051282	7.692307692	0.0	0.0	7.692307692	5.128205128	5.128205128	2.564102564	2.564102564	2.564102564	0.0	2.564102564	0.0	0.0	0.0	0.0	0.0	0.0
4008	87	0.0217065868263473	-3.8301395241101175	＼おひとり様１回限り／ 実質無料でゲット⁉今月は<***>が超お得✨ 自信をもってマスク外せる！「これひとつで年齢肌ピーン♪」を体験しよう！	2022-06-03	2022-06-05	39	7.692307692	5.128205128	2.564102564	2.564102564	0.0	0.0	0.0	0.0	7.692307692	2.564102564	2.564102564	2.564102564	0.0	0.0	0.0	2.564102564	0.0	2.564102564	0.0	0.0	0.0	5.128205128	2.564102564	0.0	12.82051282	7.692307692	0.0	0.0	7.692307692	5.128205128	5.128205128	2.564102564	2.564102564	2.564102564	0.0	2.564102564	0.0	0.0	0.0	0.0	0.0	0.0
9767	212	0.0217057438312685	-3.8301783607754674	あの<***>が開発した腸活サプリがすごい！その驚きの実力とは	2021-09-28	2021-10-06	17	11.76470588	11.76470588	0.0	0.0	0.0	0.0	0.0	0.0	0.0	0.0	0.0	0.0	0.0	0.0	0.0	5.882352941	0.0	5.882352941	0.0	0.0	0.0	0.0	0.0	0.0	5.882352941	0.0	0.0	0.0	5.882352941	0.0	5.882352941	0.0	5.882352941	0.0	0.0	0.0	5.882352941	0.0	0.0	0.0	0.0	0.0
13473	292	0.0216729755807912	-3.831689159487567	牛乳から発見！ 骨密度を高める働きがある話題の成分！ カルシウムではない、その正体とは？	2023-05-11	2023-05-12	24	0.0	0.0	0.0	0.0	0.0	0.0	0.0	0.0	4.166666667	0.0	0.0	0.0	0.0	0.0	4.166666667	8.333333333	0.0	4.166666667	0.0	4.166666667	0.0	0.0	0.0	0.0	4.166666667	0.0	0.0	0.0	4.166666667	0.0	4.166666667	4.166666667	0.0	0.0	0.0	0.0	4.166666667	0.0	0.0	0.0	0.0	0.0
30994	671	0.0216493514873846	-3.832779779375601	<***>開発！体重を減らすサプリ【初回限定】14日間モニター募集	2022-12-29	2023-01-02	15	0.0	0.0	0.0	0.0	0.0	0.0	0.0	0.0	0.0	0.0	0.0	0.0	0.0	0.0	0.0	6.666666667	0.0	0.0	0.0	6.666666667	0.0	13.33333333	6.666666667	6.666666667	6.666666667	0.0	0.0	0.0	6.666666667	0.0	0.0	0.0	0.0	0.0	0.0	0.0	13.33333333	0.0	0.0	0.0	0.0	0.0
4667	101	0.0216413113349046	-3.8331512291085583	疲労と糖に驚きの関係🍰あの「<***>」でおなじみの<***>が開発した、話題の新対策が初回70%OFF！一時品切れになるほど人気爆発中！人気商品サンプルなど豪華4大特典付きでお得に試せるチャンス！	2021-01-31	2021-02-01	61	11.47540984	9.836065574	1.639344262	4.918032787	0.0	0.0	0.0	0.0	3.278688525	1.639344262	0.0	0.0	0.0	0.0	1.639344262	1.639344262	1.639344262	0.0	0.0	0.0	0.0	1.639344262	0.0	0.0	6.557377049	0.0	0.0	1.639344262	4.918032787	1.639344262	8.196721311	3.278688525	4.918032787	0.0	0.0	0.0	3.278688525	0.0	0.0	0.0	0.0	0.0
29021	628	0.0216395024292753	-3.8332348183700815	【血圧高め要注意】製薬会社<***>が開発した手軽な血圧<***>とは	2022-02-22	2022-02-26	17	5.882352941	5.882352941	0.0	0.0	0.0	0.0	0.0	0.0	0.0	0.0	0.0	0.0	0.0	0.0	0.0	0.0	0.0	0.0	0.0	0.0	0.0	0.0	0.0	0.0	0.0	0.0	0.0	0.0	0.0	0.0	5.882352941	0.0	5.882352941	0.0	0.0	0.0	11.76470588	0.0	0.0	0.0	0.0	0.0
5269	114	0.0216359840576959	-3.833397421814793	肥満気味の方の体重、体脂肪、血中中性脂肪の減少をサポート＆高めの血圧を下げる成分をW配合！製薬会社開発の青汁が凄すぎ…！しかも抹茶風味で飲みやすい♪1杯約70円で始めてみませんか？	2023-04-27	2023-05-14	60	1.666666667	1.666666667	0.0	0.0	0.0	0.0	0.0	0.0	0.0	0.0	0.0	0.0	0.0	0.0	0.0	13.33333333	6.666666667	8.333333333	0.0	10.0	0.0	5.0	1.666666667	1.666666667	0.0	0.0	0.0	0.0	0.0	0.0	5.0	3.333333333	1.666666667	0.0	0.0	1.666666667	3.333333333	0.0	0.0	1.666666667	1.666666667	0.0
5689	123	0.0216206714712603	-3.834105409378231	【NHKで話題】まだヨーグルトで腸活してるの？頑固なツマりを良くする衝撃の裏技が初回限定６１％OFFに	2020-07-07	2020-07-10	32	9.375	3.125	3.125	0.0	0.0	0.0	0.0	0.0	0.0	0.0	0.0	0.0	0.0	0.0	0.0	3.125	0.0	3.125	0.0	0.0	0.0	0.0	0.0	0.0	6.25	0.0	0.0	0.0	3.125	3.125	6.25	3.125	3.125	0.0	0.0	0.0	0.0	0.0	0.0	0.0	0.0	0.0
14250	308	0.0216140350877192	-3.834412402723226	「<***>」でおなじみの<***>が開発した新対策！【お一人様一回限り】定期初回1,980円	2023-06-06	2023-06-06	32	0.0	0.0	0.0	3.125	0.0	0.0	0.0	0.0	0.0	0.0	0.0	0.0	0.0	0.0	0.0	0.0	0.0	0.0	0.0	0.0	0.0	0.0	0.0	0.0	9.375	3.125	0.0	0.0	6.25	0.0	12.5	3.125	9.375	3.125	0.0	3.125	3.125	0.0	0.0	0.0	0.0	0.0
11476	248	0.0216103171836876	-3.8345844309362778	やめられない炭水化物や甘いものが疲労の原因に？<***>が長年の研究で解明	2021-01-31	2021-02-01	23	13.04347826	4.347826087	8.695652174	0.0	0.0	0.0	0.0	0.0	8.695652174	0.0	0.0	8.695652174	0.0	0.0	4.347826087	8.695652174	4.347826087	0.0	0.0	4.347826087	0.0	4.347826087	0.0	0.0	8.695652174	0.0	4.347826087	0.0	8.695652174	0.0	4.347826087	0.0	4.347826087	0.0	0.0	0.0	4.347826087	0.0	0.0	0.0	0.0	0.0
7976	172	0.0215646940822467	-3.836697834828223	＼おひとり様１回限り／ コスパすぎ…と絶賛止まらない<***>を超お得にゲット！	2022-04-20	2022-04-20	23	4.347826087	0.0	4.347826087	4.347826087	0.0	0.0	0.0	0.0	0.0	0.0	0.0	0.0	0.0	0.0	0.0	0.0	0.0	0.0	0.0	0.0	0.0	0.0	0.0	0.0	17.39130435	8.695652174	0.0	0.0	13.04347826	4.347826087	8.695652174	4.347826087	0.0	8.695652174	0.0	0.0	0.0	0.0	0.0	0.0	0.0	0.0
138983	2997	0.0215637883769957	-3.836739835158376	<***>史上最高峰ラインで叶える美白とエイジングケア。シワ改善美白美容液＆今治ハンドタオル入りの初回限定セットが1,200円（税込）でお試しできる＞＞	2023-02-15	2023-03-22	39	7.692307692	7.692307692	0.0	0.0	0.0	0.0	0.0	0.0	2.564102564	2.564102564	0.0	0.0	0.0	0.0	0.0	0.0	0.0	0.0	0.0	0.0	0.0	10.25641026	0.0	10.25641026	10.25641026	0.0	0.0	0.0	10.25641026	0.0	2.564102564	2.564102564	0.0	2.564102564	0.0	5.128205128	0.0	0.0	0.0	0.0	0.0	0.0
41463	894	0.021561392084509	-3.836850967098626	＼人気のお試しセットがリニューアル✨／ 新発売の薬用多機能美容液もたっぷり約7日分試せる豪華5点お試しセット💎初回限定価格1,100円(税込)💎	2022-08-26	2022-09-04	42	7.142857143	7.142857143	0.0	2.380952381	0.0	0.0	0.0	0.0	4.761904762	4.761904762	0.0	0.0	0.0	0.0	0.0	0.0	0.0	0.0	0.0	0.0	0.0	2.380952381	0.0	0.0	9.523809524	0.0	0.0	0.0	9.523809524	0.0	11.9047619	4.761904762	7.142857143	0.0	0.0	7.142857143	0.0	0.0	0.0	0.0	0.0	0.0
11920	257	0.0215604026845637	-3.836896855724124	あの<***>が開発した便通改善サプリがすごい！その驚きの実力とは	2022-02-14	2022-02-14	18	11.11111111	11.11111111	0.0	0.0	0.0	0.0	0.0	0.0	0.0	0.0	0.0	0.0	0.0	0.0	0.0	0.0	0.0	0.0	0.0	0.0	0.0	0.0	0.0	0.0	11.11111111	0.0	0.0	0.0	11.11111111	0.0	5.555555556	0.0	5.555555556	0.0	0.0	0.0	5.555555556	0.0	0.0	0.0	0.0	0.0
11920	257	0.0215604026845637	-3.836896855724124	あの<***>が開発した便通改善サプリがすごい！その驚きの実力とは	2022-02-14	2022-02-14	18	11.11111111	11.11111111	0.0	0.0	0.0	0.0	0.0	0.0	0.0	0.0	0.0	0.0	0.0	0.0	0.0	0.0	0.0	0.0	0.0	0.0	0.0	0.0	0.0	0.0	11.11111111	0.0	0.0	0.0	11.11111111	0.0	5.555555556	0.0	5.555555556	0.0	0.0	0.0	5.555555556	0.0	0.0	0.0	0.0	0.0
2644	57	0.0215582450832072	-3.8369969331370295	＼おひとり様１回限り／ コスパすぎ…と絶賛止まらない<***>を超お得にゲット！	2022-04-20	2022-04-20	23	4.347826087	0.0	4.347826087	4.347826087	0.0	0.0	0.0	0.0	0.0	0.0	0.0	0.0	0.0	0.0	0.0	0.0	0.0	0.0	0.0	0.0	0.0	0.0	0.0	0.0	17.39130435	8.695652174	0.0	0.0	13.04347826	4.347826087	8.695652174	4.347826087	0.0	8.695652174	0.0	0.0	0.0	0.0	0.0	0.0	0.0	0.0
26121	563	0.0215535392978829	-3.837215239357037	牛乳から発見！ 骨密度を6ヶ月で高めた、すごい成分！ カルシウムではない、その正体とは？	2022-07-14	2022-07-18	25	4.0	4.0	0.0	0.0	0.0	0.0	0.0	0.0	4.0	0.0	0.0	0.0	0.0	0.0	4.0	8.0	0.0	4.0	0.0	4.0	0.0	0.0	0.0	0.0	4.0	0.0	0.0	0.0	4.0	0.0	8.0	4.0	4.0	0.0	0.0	0.0	0.0	0.0	0.0	0.0	0.0	0.0
109710	2364	0.0215477167076838	-3.837485421285552	＼おひとり様１回限り／ コスパすぎ…と絶賛止まらない<***>を超お得にゲット！	2022-04-14	2022-04-20	23	4.347826087	0.0	4.347826087	4.347826087	0.0	0.0	0.0	0.0	0.0	0.0	0.0	0.0	0.0	0.0	0.0	0.0	0.0	0.0	0.0	0.0	0.0	0.0	0.0	0.0	17.39130435	8.695652174	0.0	0.0	13.04347826	4.347826087	8.695652174	4.347826087	0.0	8.695652174	0.0	0.0	0.0	0.0	0.0	0.0	0.0	0.0
11334	244	0.0215281454032115	-3.838394111436366	⚡まもなく終了⚡ハリ肌導くピンクの<***>が「今だけとってもお買い得♪」サマーキャンペーン第１弾は8月8日11時まで！	2022-08-03	2022-08-05	32	0.0	0.0	0.0	0.0	0.0	0.0	0.0	0.0	3.125	0.0	0.0	3.125	0.0	0.0	0.0	3.125	0.0	3.125	0.0	0.0	0.0	6.25	3.125	3.125	3.125	3.125	0.0	0.0	3.125	0.0	21.875	3.125	18.75	3.125	0.0	0.0	0.0	0.0	0.0	0.0	0.0	0.0
11481	247	0.0215138054176465	-3.839060437465837	＼そのシミ、そのシワなかったことに✨／ しっとり美肌ファンデの<***>なら、塗れば塗るほど『シワまで改善』！初回限定2178円(税込)で定期しばり<***>！ 今すぐチェック＞＞	2022-12-03	2022-12-04	45	2.222222222	2.222222222	0.0	0.0	0.0	0.0	0.0	0.0	2.222222222	2.222222222	0.0	0.0	2.222222222	0.0	0.0	0.0	0.0	0.0	0.0	0.0	0.0	6.666666667	6.666666667	0.0	4.444444444	0.0	0.0	0.0	4.444444444	0.0	11.11111111	4.444444444	11.11111111	0.0	0.0	4.444444444	0.0	0.0	0.0	0.0	0.0	0.0
5206	112	0.0215136381098732	-3.8390682142594175	【NHKで話題】私、ヨーグルトやめました！腸内フローラを整える「裏ワザ」が話題	2020-08-30	2020-09-02	23	8.695652174	4.347826087	4.347826087	0.0	0.0	0.0	0.0	0.0	0.0	0.0	0.0	0.0	0.0	0.0	0.0	4.347826087	0.0	4.347826087	0.0	0.0	0.0	0.0	0.0	0.0	4.347826087	0.0	4.347826087	0.0	4.347826087	0.0	13.04347826	8.695652174	4.347826087	0.0	0.0	0.0	0.0	0.0	0.0	0.0	0.0	0.0
5772	124	0.0214830214830214	-3.840492354288728	試験で高い保湿力、浸透力が証明。新発想の発酵/熟成されたプラセンタ ハリ・ツヤにお悩みの方から人気	2023-02-24	2023-03-16	32	12.5	9.375	3.125	3.125	0.0	0.0	0.0	0.0	12.5	3.125	0.0	6.25	0.0	0.0	3.125	0.0	0.0	0.0	0.0	0.0	0.0	0.0	0.0	0.0	9.375	6.25	3.125	0.0	0.0	0.0	12.5	3.125	9.375	0.0	0.0	0.0	6.25	0.0	0.0	0.0	0.0	0.0
10895	234	0.0214777420835245	-3.840738132021021	<***>開発会社の<***>錠剤が話題 やめられない炭水化物や甘いものが原因に？<***>が長年の研究で解明	2022-05-19	2022-05-23	30	6.666666667	3.333333333	3.333333333	0.0	0.0	0.0	0.0	0.0	6.666666667	0.0	0.0	6.666666667	0.0	0.0	3.333333333	6.666666667	3.333333333	0.0	0.0	6.666666667	0.0	3.333333333	0.0	0.0	6.666666667	0.0	3.333333333	0.0	6.666666667	0.0	3.333333333	0.0	3.333333333	0.0	0.0	0.0	10.0	0.0	0.0	0.0	0.0	0.0
3214	69	0.021468574984443	-3.841165041700201	疲労と糖に驚きの関係🍰あの「<***>」でおなじみの<***>が開発した、話題の新対策が初回約71%OFF！一時品切れになるほど人気爆発中！人気商品サンプルなど豪華特典付きでお得に試せるチャンス！	2021-04-20	2021-04-21	60	11.66666667	10.0	1.666666667	5.0	0.0	0.0	0.0	0.0	3.333333333	1.666666667	0.0	0.0	0.0	0.0	1.666666667	1.666666667	1.666666667	0.0	0.0	0.0	0.0	1.666666667	0.0	0.0	6.666666667	0.0	0.0	1.666666667	5.0	1.666666667	6.666666667	1.666666667	5.0	0.0	0.0	0.0	3.333333333	0.0	0.0	0.0	0.0	0.0
53626	1151	0.0214634692126953	-3.841402895353213	美白市場売上No1（<***>部門）コスメを初回特別価格で！<***>の本気エイジングケア（※<***>を美白有効成分として配合している化粧品ブランドの通販チャネルにおける2020年売上実績（<***>調べ））	2022-04-15	2022-04-24	56	5.357142857	5.357142857	0.0	0.0	0.0	0.0	0.0	0.0	1.785714286	0.0	0.0	0.0	0.0	0.0	1.785714286	0.0	0.0	0.0	0.0	0.0	0.0	10.71428571	0.0	7.142857143	1.785714286	0.0	0.0	0.0	1.785714286	0.0	1.785714286	0.0	1.785714286	0.0	0.0	5.357142857	7.142857143	0.0	0.0	0.0	0.0	0.0
9651	207	0.0214485545539322	-3.842098022641769	「<***>」でおなじみの<***>が開発した新対策！【お一人様一回限り】定期初回1,980円	2023-03-01	2023-03-01	31	0.0	0.0	0.0	3.225806452	0.0	0.0	0.0	0.0	0.0	0.0	0.0	0.0	0.0	0.0	0.0	0.0	0.0	0.0	0.0	0.0	0.0	0.0	0.0	0.0	9.677419355	3.225806452	0.0	0.0	6.451612903	0.0	12.90322581	3.225806452	9.677419355	3.225806452	0.0	3.225806452	3.225806452	0.0	0.0	0.0	0.0	0.0
3827	82	0.0214267049908544	-3.843117238161452	＼おひとり様１回限り／ 実質無料でゲット⁉今月は<***>が超お得✨ 自信をもってマスク外せる！「これひとつで年齢肌ピーン♪」を体験しよう！	2022-06-04	2022-06-05	39	7.692307692	5.128205128	2.564102564	2.564102564	0.0	0.0	0.0	0.0	7.692307692	2.564102564	2.564102564	2.564102564	0.0	0.0	0.0	2.564102564	0.0	2.564102564	0.0	0.0	0.0	5.128205128	2.564102564	0.0	12.82051282	7.692307692	0.0	0.0	7.692307692	5.128205128	5.128205128	2.564102564	2.564102564	2.564102564	0.0	2.564102564	0.0	0.0	0.0	0.0	0.0	0.0
4761	102	0.0214240705734089	-3.84324019591025	<***>の<***>が開発した、飲む乾燥対策「<***>」。 愛用者絶賛の美容ドリンクを、お得にお試し	2021-03-03	2021-03-05	31	0.0	0.0	0.0	0.0	0.0	0.0	0.0	0.0	3.225806452	3.225806452	0.0	0.0	0.0	0.0	0.0	3.225806452	0.0	0.0	0.0	3.225806452	0.0	3.225806452	3.225806452	0.0	12.90322581	3.225806452	0.0	0.0	12.90322581	3.225806452	3.225806452	0.0	3.225806452	0.0	0.0	0.0	3.225806452	0.0	0.0	3.225806452	0.0	0.0
9952	213	0.021402733118971	-3.8442366492695386	疲労と糖に驚きの関係🍰あの「<***>」でおなじみの<***>が開発した、話題の新対策が初回70%OFF！一時品切れになるほど人気爆発中！人気商品サンプルなど豪華4大特典付きでお得に始められるチャンス！	2021-01-12	2021-01-18	62	11.29032258	9.677419355	1.612903226	4.838709677	0.0	0.0	0.0	0.0	3.225806452	1.612903226	0.0	0.0	0.0	0.0	1.612903226	1.612903226	1.612903226	0.0	0.0	0.0	0.0	1.612903226	0.0	0.0	6.451612903	0.0	0.0	1.612903226	4.838709677	1.612903226	9.677419355	3.225806452	6.451612903	0.0	0.0	0.0	3.225806452	0.0	0.0	0.0	0.0	0.0
2581	55	0.021309569934134	-3.8485990144861457	美白市場売上No1（<***>部門）コスメを初回特別価格で！<***>の本気エイジングケア（※<***>を美白有効成分として配合している化粧品ブランドの通販チャネルにおける2020年売上実績（<***>調べ））	2022-01-13	2022-01-14	56	5.357142857	5.357142857	0.0	0.0	0.0	0.0	0.0	0.0	1.785714286	0.0	0.0	0.0	0.0	0.0	1.785714286	0.0	0.0	0.0	0.0	0.0	0.0	10.71428571	0.0	7.142857143	1.785714286	0.0	0.0	0.0	1.785714286	0.0	1.785714286	0.0	1.785714286	0.0	0.0	5.357142857	7.142857143	0.0	0.0	0.0	0.0	0.0
5680	121	0.0213028169014084	-3.8489159661184575	牛乳から発見！ 骨密度を6ヶ月で高めた、すごい成分！ カルシウムではない、その正体とは？	2020-08-04	2020-08-06	25	4.0	4.0	0.0	0.0	0.0	0.0	0.0	0.0	4.0	0.0	0.0	0.0	0.0	0.0	4.0	8.0	0.0	4.0	0.0	4.0	0.0	0.0	0.0	0.0	4.0	0.0	0.0	0.0	4.0	0.0	8.0	4.0	4.0	0.0	0.0	0.0	0.0	0.0	0.0	0.0	0.0	0.0
32886	700	0.0212856534695615	-3.8497219792307673	疲労と糖に驚きの関係🍰あの「<***>」でおなじみの<***>が開発した、話題の新対策が初回70%OFF！一時品切れになるほど人気爆発中！人気商品サンプルなど豪華4大特典付きでお得に始められるチャンス！	2021-01-18	2021-01-29	62	11.29032258	9.677419355	1.612903226	4.838709677	0.0	0.0	0.0	0.0	3.225806452	1.612903226	0.0	0.0	0.0	0.0	1.612903226	1.612903226	1.612903226	0.0	0.0	0.0	0.0	1.612903226	0.0	0.0	6.451612903	0.0	0.0	1.612903226	4.838709677	1.612903226	9.677419355	3.225806452	6.451612903	0.0	0.0	0.0	3.225806452	0.0	0.0	0.0	0.0	0.0
12591	268	0.0212850448733222	-3.8497505714908447	疲労と糖に驚きの関係🍰あの「<***>」でおなじみの<***>が開発した、新対策が1日66円で試せちゃう！非定期コースで、30日間お得になるチャンス♪	2022-06-27	2022-06-27	49	6.12244898	4.081632653	2.040816327	2.040816327	0.0	0.0	0.0	0.0	6.12244898	4.081632653	0.0	0.0	0.0	0.0	2.040816327	2.040816327	2.040816327	0.0	0.0	0.0	0.0	0.0	0.0	0.0	8.163265306	0.0	0.0	2.040816327	6.12244898	2.040816327	8.163265306	0.0	8.163265306	0.0	0.0	2.040816327	4.081632653	0.0	0.0	0.0	0.0	0.0
27680	589	0.021278901734104	-3.8500392260800216	睡眠の質は「寝入りばなの眠りの深さ」で決まる？ あの<***>でおなじみの<***>が 開発した<***>初の機能性表示食品が話題！ 定期初回最大約67%OFFでお得に♪	2023-02-08	2023-04-01	50	0.0	0.0	0.0	0.0	0.0	0.0	0.0	0.0	2.0	0.0	2.0	0.0	0.0	0.0	0.0	6.0	0.0	4.0	0.0	2.0	0.0	2.0	0.0	2.0	4.0	0.0	0.0	0.0	4.0	2.0	10.0	4.0	6.0	0.0	0.0	0.0	2.0	0.0	0.0	0.0	0.0	0.0
11954	254	0.0212481177848418	-3.851486962365668	<***>が開発！理想に近づくワンランク上の<***>	2021-06-22	2021-06-23	12	8.333333333	8.333333333	0.0	0.0	0.0	0.0	0.0	0.0	8.333333333	0.0	0.0	0.0	0.0	8.333333333	0.0	0.0	0.0	0.0	0.0	0.0	0.0	0.0	0.0	0.0	25.0	8.333333333	0.0	0.0	25.0	0.0	16.66666667	16.66666667	0.0	8.333333333	0.0	0.0	8.333333333	0.0	0.0	0.0	0.0	0.0
2731	58	0.0212376418894177	-3.85198011092729	あの<***>が開発した腸活サプリがすごい！その驚きの実力とは	2021-12-17	2021-12-22	17	11.76470588	11.76470588	0.0	0.0	0.0	0.0	0.0	0.0	0.0	0.0	0.0	0.0	0.0	0.0	0.0	5.882352941	0.0	5.882352941	0.0	0.0	0.0	0.0	0.0	0.0	5.882352941	0.0	0.0	0.0	5.882352941	0.0	5.882352941	0.0	5.882352941	0.0	0.0	0.0	5.882352941	0.0	0.0	0.0	0.0	0.0
18797	399	0.0212267915092833	-3.852491144726737	＼そのシミ、そのシワなかったことに✨／ しっとり美肌ファンデの<***>なら、塗れば塗るほど『シワまで改善』！初回限定2178円(税込)で定期しばり<***>！ 今すぐチェック＞＞	2022-11-26	2022-12-01	45	2.222222222	2.222222222	0.0	0.0	0.0	0.0	0.0	0.0	2.222222222	2.222222222	0.0	0.0	2.222222222	0.0	0.0	0.0	0.0	0.0	0.0	0.0	0.0	6.666666667	6.666666667	0.0	4.444444444	0.0	0.0	0.0	4.444444444	0.0	11.11111111	4.444444444	11.11111111	0.0	0.0	4.444444444	0.0	0.0	0.0	0.0	0.0	0.0
43040	913	0.0212128252788104	-3.853149314240698	疲れを根本からどうにかしたい女性、必見！あの「<***>」でおなじみの<***>が開発した、話題の新対策が1日66円で試せちゃう！非定期コースで、30日間お得になるチャンス♪	2021-05-31	2021-05-31	54	1.851851852	1.851851852	0.0	1.851851852	0.0	1.851851852	0.0	0.0	11.11111111	5.555555556	1.851851852	1.851851852	0.0	1.851851852	0.0	1.851851852	1.851851852	0.0	0.0	0.0	0.0	0.0	0.0	0.0	5.555555556	0.0	0.0	0.0	5.555555556	1.851851852	7.407407407	0.0	7.407407407	0.0	0.0	1.851851852	3.703703704	0.0	0.0	0.0	0.0	0.0
49469	1048	0.0211849845357698	-3.854462624865184	<***>開発会社の<***>錠剤が話題 やめられない炭水化物や甘いものが原因に？<***>が長年の研究で解明	2022-03-03	2022-03-07	30	6.666666667	3.333333333	3.333333333	0.0	0.0	0.0	0.0	0.0	6.666666667	0.0	0.0	6.666666667	0.0	0.0	3.333333333	6.666666667	3.333333333	0.0	0.0	6.666666667	0.0	3.333333333	0.0	0.0	6.666666667	0.0	3.333333333	0.0	6.666666667	0.0	3.333333333	0.0	3.333333333	0.0	0.0	0.0	10.0	0.0	0.0	0.0	0.0	0.0
600079	12710	0.0211805445616327	-3.854672228014156	「もっと早く出会いたかった…」<***>開発、溜まりやすい食事の脂肪、糖＋便通にトリプル効果！<***>タイプでお手軽ケア＆かしこくすっきりするっと！	2021-11-22	2021-12-15	37	8.108108108	8.108108108	0.0	0.0	0.0	0.0	0.0	0.0	5.405405405	0.0	0.0	2.702702703	0.0	2.702702703	2.702702703	5.405405405	2.702702703	2.702702703	0.0	5.405405405	0.0	0.0	0.0	0.0	2.702702703	0.0	0.0	2.702702703	0.0	0.0	8.108108108	2.702702703	5.405405405	0.0	0.0	0.0	2.702702703	0.0	0.0	0.0	0.0	0.0
4631	98	0.0211617361261066	-3.855560627810184	＼おひとり様１回限り／ 実質無料でゲット⁉今月は<***>が超お得✨ 自信をもってマスク外せる！「これひとつで年齢肌ピーン♪」を体験しよう！	2022-06-16	2022-06-17	39	7.692307692	5.128205128	2.564102564	2.564102564	0.0	0.0	0.0	0.0	7.692307692	2.564102564	2.564102564	2.564102564	0.0	0.0	0.0	2.564102564	0.0	2.564102564	0.0	0.0	0.0	5.128205128	2.564102564	0.0	12.82051282	7.692307692	0.0	0.0	7.692307692	5.128205128	5.128205128	2.564102564	2.564102564	2.564102564	0.0	2.564102564	0.0	0.0	0.0	0.0	0.0	0.0
4631	98	0.0211617361261066	-3.855560627810184	＼おひとり様１回限り／ 実質無料でゲット⁉今月は<***>が超お得✨ 自信をもってマスク外せる！「これひとつで年齢肌ピーン♪」を体験しよう！	2022-06-16	2022-06-17	39	7.692307692	5.128205128	2.564102564	2.564102564	0.0	0.0	0.0	0.0	7.692307692	2.564102564	2.564102564	2.564102564	0.0	0.0	0.0	2.564102564	0.0	2.564102564	0.0	0.0	0.0	5.128205128	2.564102564	0.0	12.82051282	7.692307692	0.0	0.0	7.692307692	5.128205128	5.128205128	2.564102564	2.564102564	2.564102564	0.0	2.564102564	0.0	0.0	0.0	0.0	0.0	0.0
4631	98	0.0211617361261066	-3.855560627810184	＼おひとり様１回限り／ 実質無料でゲット⁉今月は<***>が超お得✨ 自信をもってマスク外せる！「これひとつで年齢肌ピーン♪」を体験しよう！	2022-06-16	2022-06-17	39	7.692307692	5.128205128	2.564102564	2.564102564	0.0	0.0	0.0	0.0	7.692307692	2.564102564	2.564102564	2.564102564	0.0	0.0	0.0	2.564102564	0.0	2.564102564	0.0	0.0	0.0	5.128205128	2.564102564	0.0	12.82051282	7.692307692	0.0	0.0	7.692307692	5.128205128	5.128205128	2.564102564	2.564102564	2.564102564	0.0	2.564102564	0.0	0.0	0.0	0.0	0.0	0.0
11644	246	0.0211267605633802	-3.857214768933155	製薬会社<***>が開発した、1日約4粒の手軽な血圧ケアとは	2021-04-14	2021-04-15	19	5.263157895	5.263157895	0.0	0.0	0.0	0.0	0.0	0.0	0.0	0.0	0.0	0.0	0.0	0.0	0.0	0.0	0.0	0.0	0.0	0.0	0.0	0.0	0.0	0.0	0.0	0.0	0.0	0.0	0.0	0.0	10.52631579	0.0	10.52631579	0.0	0.0	0.0	10.52631579	0.0	0.0	0.0	0.0	0.0
7676	162	0.0211047420531526	-3.85825752189521	血圧130以上は要注意。製薬会社<***>が開発した手軽な…	2021-03-05	2021-03-05	17	11.76470588	5.882352941	5.882352941	0.0	0.0	0.0	0.0	0.0	5.882352941	0.0	0.0	0.0	0.0	0.0	5.882352941	0.0	0.0	0.0	0.0	0.0	0.0	0.0	0.0	0.0	11.76470588	5.882352941	5.882352941	0.0	0.0	0.0	5.882352941	0.0	5.882352941	0.0	0.0	0.0	11.76470588	0.0	0.0	0.0	0.0	0.0
80632	1701	0.0210958428415517	-3.858679279638854	<***>開発！体重を減らすサプリ【初回限定】14日間モニター募集	2022-10-21	2022-10-26	15	0.0	0.0	0.0	0.0	0.0	0.0	0.0	0.0	0.0	0.0	0.0	0.0	0.0	0.0	0.0	6.666666667	0.0	0.0	0.0	6.666666667	0.0	13.33333333	6.666666667	6.666666667	6.666666667	0.0	0.0	0.0	6.666666667	0.0	0.0	0.0	0.0	0.0	0.0	0.0	13.33333333	0.0	0.0	0.0	0.0	0.0
5882	124	0.0210812648758925	-3.859370553508906	＼<***>から新登場／ ハリも美白もシワ改善も。1本でトータルケアできる多機能美容液が誕生！ 豪華フルライン約7日分を💎初回限定価格1,100円(税込)で💎	2022-08-26	2022-08-27	49	4.081632653	4.081632653	0.0	0.0	0.0	0.0	0.0	0.0	2.040816327	0.0	2.040816327	0.0	0.0	0.0	0.0	0.0	0.0	0.0	0.0	0.0	0.0	8.163265306	0.0	6.12244898	8.163265306	0.0	0.0	0.0	8.163265306	0.0	8.163265306	0.0	8.163265306	0.0	0.0	6.12244898	2.040816327	0.0	0.0	0.0	0.0	0.0
19117	403	0.0210807135010723	-3.8593967085823375	疲労と糖に驚きの関係🍰あの「<***>」でおなじみの<***>が開発した、話題の新対策が初回70%OFF！一時品切れになるほど人気爆発中！人気商品サンプルなど豪華4大特典付きでお得に始められるチャンス！	2020-10-17	2020-10-19	62	11.29032258	9.677419355	1.612903226	4.838709677	0.0	0.0	0.0	0.0	3.225806452	1.612903226	0.0	0.0	0.0	0.0	1.612903226	1.612903226	1.612903226	0.0	0.0	0.0	0.0	1.612903226	0.0	0.0	6.451612903	0.0	0.0	1.612903226	4.838709677	1.612903226	9.677419355	3.225806452	6.451612903	0.0	0.0	0.0	3.225806452	0.0	0.0	0.0	0.0	0.0
2420	51	0.0210743801652892	-3.859697186426409	疲労と糖に驚きの関係🍰あの「<***>」でおなじみの<***>が開発した、話題の新対策が初回70%OFF！一時品切れになるほど人気爆発中！人気商品サンプルなど豪華4大特典付きでお得に始められるチャンス！	2021-02-03	2021-02-04	62	11.29032258	9.677419355	1.612903226	4.838709677	0.0	0.0	0.0	0.0	3.225806452	1.612903226	0.0	0.0	0.0	0.0	1.612903226	1.612903226	1.612903226	0.0	0.0	0.0	0.0	1.612903226	0.0	0.0	6.451612903	0.0	0.0	1.612903226	4.838709677	1.612903226	9.677419355	3.225806452	6.451612903	0.0	0.0	0.0	3.225806452	0.0	0.0	0.0	0.0	0.0
5556	117	0.0210583153347732	-3.860459769076479	「スルンと自然に！」<***>から必見の規則正しいスッキリ習慣を伝授/7日間500円の腸活体験	2021-11-05	2021-11-07	24	0.0	0.0	0.0	0.0	0.0	0.0	0.0	0.0	4.166666667	0.0	4.166666667	0.0	0.0	0.0	0.0	4.166666667	0.0	4.166666667	0.0	0.0	0.0	8.333333333	0.0	0.0	0.0	0.0	0.0	0.0	0.0	0.0	0.0	0.0	0.0	0.0	0.0	4.166666667	0.0	0.0	0.0	0.0	0.0	0.0
8371	176	0.0210249671484888	-3.862044635621906	肥満気味の方の体重、体脂肪、血中中性脂肪の減少をサポート＆高めの血圧を下げる成分をW配合！製薬会社開発の青汁が凄すぎ…！しかも抹茶風味で飲みやすい♪1杯約70円で始めてみませんか？	2023-04-28	2023-05-21	60	1.666666667	1.666666667	0.0	0.0	0.0	0.0	0.0	0.0	0.0	0.0	0.0	0.0	0.0	0.0	0.0	13.33333333	6.666666667	8.333333333	0.0	10.0	0.0	5.0	1.666666667	1.666666667	0.0	0.0	0.0	0.0	0.0	0.0	5.0	3.333333333	1.666666667	0.0	0.0	1.666666667	3.333333333	0.0	0.0	1.666666667	1.666666667	0.0
86136	1811	0.0210248908702516	-3.862048263612144	【定期ではございません】<***>企業が世界中を探して見つけた高品質の<***>配合🦌 超高保湿で敏感肌ケアと年齢肌ケアまでできる<***>の本気をお得なトライアルセットで体感！	2022-03-09	2022-03-29	50	2.0	0.0	0.0	0.0	0.0	0.0	0.0	0.0	4.0	0.0	0.0	0.0	0.0	0.0	4.0	4.0	0.0	4.0	0.0	0.0	0.0	4.0	4.0	0.0	6.0	2.0	0.0	0.0	4.0	2.0	10.0	4.0	8.0	0.0	0.0	2.0	2.0	0.0	0.0	0.0	0.0	0.0
13462	283	0.0210221363838954	-3.862179282927421	【若いコには教えたくない🤐オトナのシミ対策】 痛み止めの『<***>』などでお馴染みの<***>が開発。 シミを防ぎ、乾燥にもアプローチする<***>の本品２品セットが2,990円（税込）で登場。 ⚠定期購入ではございません。毎月先着10,000セット限定	2022-10-03	2022-10-07	75	0.0	0.0	0.0	0.0	0.0	0.0	0.0	0.0	2.666666667	0.0	0.0	0.0	1.333333333	1.333333333	0.0	1.333333333	1.333333333	0.0	0.0	0.0	0.0	2.666666667	1.333333333	1.333333333	6.666666667	1.333333333	1.333333333	0.0	2.666666667	1.333333333	5.333333333	0.0	4.0	1.333333333	0.0	4.0	4.0	0.0	0.0	0.0	0.0	0.0
23656	497	0.0210094690564761	-3.862782035435687	【若いコには教えたくない🤐オトナのシミ対策】 痛み止めの『<***>』などでお馴染みの<***>が開発。 シミを防ぎ、乾燥にもアプローチする<***>の本品２品セットが2,990円（税込）で登場。 ⚠定期購入ではございません。毎月先着10,000セット限定	2022-11-10	2022-11-24	75	0.0	0.0	0.0	0.0	0.0	0.0	0.0	0.0	2.666666667	0.0	0.0	0.0	1.333333333	1.333333333	0.0	1.333333333	1.333333333	0.0	0.0	0.0	0.0	2.666666667	1.333333333	1.333333333	6.666666667	1.333333333	1.333333333	0.0	2.666666667	1.333333333	5.333333333	0.0	4.0	1.333333333	0.0	4.0	4.0	0.0	0.0	0.0	0.0	0.0
6904	145	0.0210023174971031	-3.8631224903426906	＼おひとり様１回限り／ コスパすぎ…と絶賛止まらない<***>を超お得にゲット！	2022-04-26	2022-04-27	23	4.347826087	0.0	4.347826087	4.347826087	0.0	0.0	0.0	0.0	0.0	0.0	0.0	0.0	0.0	0.0	0.0	0.0	0.0	0.0	0.0	0.0	0.0	0.0	0.0	0.0	17.39130435	8.695652174	0.0	0.0	13.04347826	4.347826087	8.695652174	4.347826087	0.0	8.695652174	0.0	0.0	0.0	0.0	0.0	0.0	0.0	0.0
3382	71	0.0209934949733885	-3.863542652417212	＜40代＞諦めてた首のポツポツに！ 970円で試せるケア商品とは	2023-04-18	2023-04-19	19	0.0	0.0	0.0	0.0	0.0	0.0	0.0	0.0	0.0	0.0	0.0	0.0	0.0	0.0	0.0	5.263157895	0.0	5.263157895	0.0	0.0	0.0	0.0	0.0	0.0	5.263157895	0.0	0.0	0.0	5.263157895	0.0	10.52631579	0.0	10.52631579	0.0	0.0	5.263157895	5.263157895	0.0	0.0	0.0	0.0	0.0
12580	264	0.0209856915739268	-3.86391442710812	<***>開発！高めのLDL（悪玉）コレステロール対策サプリ	2023-04-18	2023-05-02	12	0.0	0.0	0.0	0.0	0.0	0.0	0.0	0.0	0.0	0.0	0.0	0.0	0.0	0.0	0.0	8.333333333	8.333333333	0.0	0.0	0.0	0.0	0.0	0.0	0.0	8.333333333	0.0	0.0	0.0	8.333333333	0.0	0.0	0.0	0.0	0.0	0.0	0.0	8.333333333	0.0	0.0	0.0	0.0	0.0
441538	9257	0.020965352925456	-3.8648840644702886	疲れを根本からどうにかしたい女性、必見！あの「<***>」でおなじみの<***>が開発した、話題の新対策が1日66円で試せちゃう！非定期コースで、30日間お得になるチャンス♪	2021-05-28	2021-06-06	54	1.851851852	1.851851852	0.0	1.851851852	0.0	1.851851852	0.0	0.0	11.11111111	5.555555556	1.851851852	1.851851852	0.0	1.851851852	0.0	1.851851852	1.851851852	0.0	0.0	0.0	0.0	0.0	0.0	0.0	5.555555556	0.0	0.0	0.0	5.555555556	1.851851852	7.407407407	0.0	7.407407407	0.0	0.0	1.851851852	3.703703704	0.0	0.0	0.0	0.0	0.0
5966	125	0.0209520616828695	-3.865518227772397	疲労と糖に驚きの関係🍰あの「<***>」でおなじみの<***>が開発した、新対策が1日66円で試せちゃう！非定期コースで、30日間お得になるチャンス♪	2021-06-04	2021-06-05	49	6.12244898	4.081632653	2.040816327	2.040816327	0.0	0.0	0.0	0.0	6.12244898	4.081632653	0.0	0.0	0.0	0.0	2.040816327	2.040816327	2.040816327	0.0	0.0	0.0	0.0	0.0	0.0	0.0	8.163265306	0.0	0.0	2.040816327	6.12244898	2.040816327	8.163265306	0.0	8.163265306	0.0	0.0	2.040816327	4.081632653	0.0	0.0	0.0	0.0	0.0
32892	688	0.020916940289432	-3.8671959081574463	【若いコには教えたくない🤐オトナのシミ対策】 痛み止めの『<***>』などでお馴染みの<***>が開発。 シミを防ぎ、乾燥にもアプローチする<***>の本品２品セットが2,990円（税込）で登場。 ⚠定期購入ではございません。毎月先着10,000セット限定	2022-10-07	2022-10-13	75	0.0	0.0	0.0	0.0	0.0	0.0	0.0	0.0	2.666666667	0.0	0.0	0.0	1.333333333	1.333333333	0.0	1.333333333	1.333333333	0.0	0.0	0.0	0.0	2.666666667	1.333333333	1.333333333	6.666666667	1.333333333	1.333333333	0.0	2.666666667	1.333333333	5.333333333	0.0	4.0	1.333333333	0.0	4.0	4.0	0.0	0.0	0.0	0.0	0.0
3012	63	0.0209163346613545	-3.8672248625282553	<***>開発！体重を減らすサプリ【初回限定】14日間モニター募集	2023-04-19	2023-04-28	15	0.0	0.0	0.0	0.0	0.0	0.0	0.0	0.0	0.0	0.0	0.0	0.0	0.0	0.0	0.0	6.666666667	0.0	0.0	0.0	6.666666667	0.0	13.33333333	6.666666667	6.666666667	6.666666667	0.0	0.0	0.0	6.666666667	0.0	0.0	0.0	0.0	0.0	0.0	0.0	13.33333333	0.0	0.0	0.0	0.0	0.0
20942	438	0.0209149078407028	-3.867293080470966	やめられない炭水化物や甘いものが疲労の原因に？<***>が長年の研究で解明	2021-02-06	2021-02-07	23	13.04347826	4.347826087	8.695652174	0.0	0.0	0.0	0.0	0.0	8.695652174	0.0	0.0	8.695652174	0.0	0.0	4.347826087	8.695652174	4.347826087	0.0	0.0	4.347826087	0.0	4.347826087	0.0	0.0	8.695652174	0.0	4.347826087	0.0	8.695652174	0.0	4.347826087	0.0	4.347826087	0.0	0.0	0.0	4.347826087	0.0	0.0	0.0	0.0	0.0
8186	171	0.0208893232347911	-3.868517100549689	＼ハリ/うるおい お試しセットがリニューアル！／ 💎CMで話題の<***>💎 人気の<***>が増量して…初回限定価格1,100円(税込)で。 さらに今だけ人気UV下地増量中✨	2022-05-30	2022-05-31	46	4.347826087	4.347826087	0.0	4.347826087	0.0	0.0	0.0	0.0	2.173913043	2.173913043	0.0	0.0	0.0	0.0	0.0	0.0	0.0	0.0	0.0	0.0	0.0	0.0	0.0	0.0	4.347826087	0.0	0.0	0.0	4.347826087	0.0	4.347826087	2.173913043	2.173913043	0.0	0.0	6.52173913	0.0	0.0	0.0	0.0	0.0	0.0
174665	3648	0.0208856954741934	-3.868690781410592	【糖質に関するアンケート回答後に、嬉しいお知らせ！】<***>が開発した、糖質ケアサプリをお試し	2021-11-15	2022-04-28	24	4.166666667	4.166666667	0.0	4.166666667	0.0	0.0	0.0	0.0	8.333333333	4.166666667	0.0	0.0	0.0	0.0	4.166666667	0.0	0.0	0.0	0.0	0.0	0.0	0.0	0.0	0.0	4.166666667	0.0	0.0	0.0	4.166666667	0.0	8.333333333	4.166666667	4.166666667	0.0	0.0	0.0	4.166666667	0.0	0.0	0.0	0.0	0.0
17144	358	0.0208819412039197	-3.8688705507527135	疲労と糖に驚きの関係🍰あの「<***>」でおなじみの<***>が開発した、話題の新対策が初回70%OFF！一時品切れになるほど人気爆発中！人気商品サンプルなど豪華4大特典付きでお得に始められるチャンス！	2021-03-15	2021-03-18	62	11.29032258	9.677419355	1.612903226	4.838709677	0.0	0.0	0.0	0.0	3.225806452	1.612903226	0.0	0.0	0.0	0.0	1.612903226	1.612903226	1.612903226	0.0	0.0	0.0	0.0	1.612903226	0.0	0.0	6.451612903	0.0	0.0	1.612903226	4.838709677	1.612903226	9.677419355	3.225806452	6.451612903	0.0	0.0	0.0	3.225806452	0.0	0.0	0.0	0.0	0.0
48475	1012	0.0208767405879319	-3.8691196302634414	【若いコには教えたくない🤐オトナのシミ対策】 痛み止めの『<***>』などでお馴染みの<***>が開発。 シミを防ぎ、乾燥にもアプローチする<***>の本品２品セットが2,990円（税込）で登場。 ⚠定期購入ではございません。毎月先着10,000セット限定	2022-10-17	2022-10-28	75	0.0	0.0	0.0	0.0	0.0	0.0	0.0	0.0	2.666666667	0.0	0.0	0.0	1.333333333	1.333333333	0.0	1.333333333	1.333333333	0.0	0.0	0.0	0.0	2.666666667	1.333333333	1.333333333	6.666666667	1.333333333	1.333333333	0.0	2.666666667	1.333333333	5.333333333	0.0	4.0	1.333333333	0.0	4.0	4.0	0.0	0.0	0.0	0.0	0.0
4409	92	0.0208664096166931	-3.869614608308898	牛乳から発見！ 骨密度を6ヶ月で高めた、すごい成分！ カルシウムではない、その正体とは？	2022-09-24	2022-09-24	25	4.0	4.0	0.0	0.0	0.0	0.0	0.0	0.0	4.0	0.0	0.0	0.0	0.0	0.0	4.0	8.0	0.0	4.0	0.0	4.0	0.0	0.0	0.0	0.0	4.0	0.0	0.0	0.0	4.0	0.0	8.0	4.0	4.0	0.0	0.0	0.0	0.0	0.0	0.0	0.0	0.0	0.0
14243	297	0.020852348522081	-3.870288698131888	疲労と糖に驚きの関係🍰あの「<***>」でおなじみの<***>が開発した、話題の新対策が初回約71%OFF！一時品切れになるほど人気爆発中！人気商品サンプルなど豪華特典付きでお得に試せるチャンス！	2021-02-11	2021-03-16	60	11.66666667	10.0	1.666666667	5.0	0.0	0.0	0.0	0.0	3.333333333	1.666666667	0.0	0.0	0.0	0.0	1.666666667	1.666666667	1.666666667	0.0	0.0	0.0	0.0	1.666666667	0.0	0.0	6.666666667	0.0	0.0	1.666666667	5.0	1.666666667	6.666666667	1.666666667	5.0	0.0	0.0	0.0	3.333333333	0.0	0.0	0.0	0.0	0.0
9595	200	0.0208441896821261	-3.870680041893764	✅診断✅あなたにピッタリはどっち？	2021-08-04	2021-08-12	9	0.0	0.0	0.0	11.11111111	0.0	0.0	0.0	0.0	0.0	0.0	0.0	0.0	0.0	0.0	0.0	11.11111111	11.11111111	0.0	0.0	0.0	0.0	0.0	0.0	0.0	0.0	0.0	0.0	0.0	0.0	0.0	11.11111111	11.11111111	0.0	0.0	0.0	0.0	0.0	0.0	0.0	0.0	0.0	0.0
3361	70	0.020827134781315	-3.871498585675751	美白市場売上No1（<***>部門）コスメを初回特別価格で！<***>の本気エイジングケア（※<***>を美白有効成分として配合している化粧品ブランドの通販チャネルにおける2020年売上実績（<***>調べ））	2022-04-12	2022-04-15	56	5.357142857	5.357142857	0.0	0.0	0.0	0.0	0.0	0.0	1.785714286	0.0	0.0	0.0	0.0	0.0	1.785714286	0.0	0.0	0.0	0.0	0.0	0.0	10.71428571	0.0	7.142857143	1.785714286	0.0	0.0	0.0	1.785714286	0.0	1.785714286	0.0	1.785714286	0.0	0.0	5.357142857	7.142857143	0.0	0.0	0.0	0.0	0.0
18359	382	0.0208072335094504	-3.872454587853632	<***>開発！体重を減らすサプリ【初回限定】14日間モニター募集	2023-03-11	2023-03-17	15	0.0	0.0	0.0	0.0	0.0	0.0	0.0	0.0	0.0	0.0	0.0	0.0	0.0	0.0	0.0	6.666666667	0.0	0.0	0.0	6.666666667	0.0	13.33333333	6.666666667	6.666666667	6.666666667	0.0	0.0	0.0	6.666666667	0.0	0.0	0.0	0.0	0.0	0.0	0.0	13.33333333	0.0	0.0	0.0	0.0	0.0
518936	10797	0.0208060338847179	-3.872512243731573	疲れを根本からどうにかしたい女性、必見！あの「<***>」でおなじみの<***>が開発した、話題の新対策が1日66円で試せちゃう！非定期コースで、30日間お得になるチャンス♪	2021-05-05	2021-05-24	54	1.851851852	1.851851852	0.0	1.851851852	0.0	1.851851852	0.0	0.0	11.11111111	5.555555556	1.851851852	1.851851852	0.0	1.851851852	0.0	1.851851852	1.851851852	0.0	0.0	0.0	0.0	0.0	0.0	0.0	5.555555556	0.0	0.0	0.0	5.555555556	1.851851852	7.407407407	0.0	7.407407407	0.0	0.0	1.851851852	3.703703704	0.0	0.0	0.0	0.0	0.0
47700	992	0.020796645702306	-3.872963569591564	驚愕！<***>のシミ消しファンデ ✅マスクにファンデが付きにくい！ 簡単プロ級若見えメイクを時短で！	2021-12-07	2021-12-14	29	17.24137931	13.79310345	3.448275862	0.0	0.0	0.0	0.0	0.0	0.0	0.0	0.0	0.0	0.0	0.0	0.0	0.0	0.0	0.0	0.0	0.0	0.0	6.896551724	0.0	6.896551724	0.0	0.0	0.0	0.0	0.0	0.0	6.896551724	0.0	6.896551724	0.0	0.0	0.0	3.448275862	0.0	0.0	0.0	0.0	0.0
5247	109	0.0207737754907566	-3.874063881457569	「<***>」でおなじみの<***>が開発した疲労対策！【お一人様一回限り】定期初回980円	2022-09-14	2022-09-15	29	3.448275862	0.0	3.448275862	3.448275862	0.0	0.0	0.0	0.0	0.0	0.0	0.0	0.0	0.0	0.0	0.0	3.448275862	3.448275862	0.0	0.0	0.0	0.0	0.0	0.0	0.0	10.34482759	3.448275862	0.0	0.0	6.896551724	0.0	10.34482759	3.448275862	6.896551724	3.448275862	0.0	3.448275862	3.448275862	0.0	0.0	0.0	0.0	0.0
54011	1122	0.0207735461294921	-3.874074922422693	「もっと早く出会いたかった…」<***>開発、溜まりやすい食事の脂肪、糖＋便通にトリプル効果！<***>タイプでお手軽ケア＆かしこくすっきりするっと！	2021-09-14	2021-10-05	37	8.108108108	8.108108108	0.0	0.0	0.0	0.0	0.0	0.0	5.405405405	0.0	0.0	2.702702703	0.0	2.702702703	2.702702703	5.405405405	2.702702703	2.702702703	0.0	5.405405405	0.0	0.0	0.0	0.0	2.702702703	0.0	0.0	2.702702703	0.0	0.0	8.108108108	2.702702703	5.405405405	0.0	0.0	0.0	2.702702703	0.0	0.0	0.0	0.0	0.0
16340	339	0.0207466340269277	-3.875371261033548	【仰天】「LLサイズだった私が…！」製薬会社の青汁がすごすぎた。	2023-06-14	2023-06-26	22	4.545454545	4.545454545	0.0	0.0	0.0	0.0	0.0	0.0	0.0	0.0	0.0	0.0	0.0	0.0	0.0	4.545454545	0.0	0.0	0.0	4.545454545	0.0	4.545454545	0.0	4.545454545	0.0	0.0	0.0	0.0	0.0	0.0	9.090909091	0.0	9.090909091	0.0	0.0	0.0	4.545454545	0.0	0.0	0.0	0.0	0.0
5016	104	0.0207336523125996	-3.875997183171388	＜40代＞首の「ポツポツ」放置はNG！ 970円で試せるケア商品とは	2022-12-10	2022-12-10	20	5.0	0.0	5.0	0.0	0.0	0.0	0.0	0.0	0.0	0.0	0.0	0.0	0.0	0.0	0.0	5.0	0.0	5.0	0.0	0.0	0.0	0.0	0.0	0.0	0.0	0.0	0.0	0.0	0.0	0.0	5.0	0.0	5.0	0.0	0.0	5.0	5.0	0.0	0.0	0.0	0.0	0.0
3379	70	0.0207161882213672	-3.8768398446649344	やめられない炭水化物や甘いものが疲労の原因に？<***>が長年の研究で解明	2021-01-13	2021-01-16	23	13.04347826	4.347826087	8.695652174	0.0	0.0	0.0	0.0	0.0	8.695652174	0.0	0.0	8.695652174	0.0	0.0	4.347826087	8.695652174	4.347826087	0.0	0.0	4.347826087	0.0	4.347826087	0.0	0.0	8.695652174	0.0	4.347826087	0.0	8.695652174	0.0	4.347826087	0.0	4.347826087	0.0	0.0	0.0	4.347826087	0.0	0.0	0.0	0.0	0.0
5793	120	0.0207146556188503	-3.87691382831458	【仰天】「LLサイズだった私が…！」製薬会社の青汁がすごすぎた。	2023-06-23	2023-06-23	22	4.545454545	4.545454545	0.0	0.0	0.0	0.0	0.0	0.0	0.0	0.0	0.0	0.0	0.0	0.0	0.0	4.545454545	0.0	0.0	0.0	4.545454545	0.0	4.545454545	0.0	4.545454545	0.0	0.0	0.0	0.0	0.0	0.0	9.090909091	0.0	9.090909091	0.0	0.0	0.0	4.545454545	0.0	0.0	0.0	0.0	0.0
12745	264	0.0207140054923499	-3.8769452136639018	今あるシミや全身のシミにも効く！あの「<***>」から新発売の「飲むシミ対策」初回限定半額以下で始める！	2023-04-01	2023-04-04	31	0.0	0.0	0.0	0.0	0.0	0.0	0.0	0.0	3.225806452	0.0	0.0	3.225806452	0.0	0.0	3.225806452	3.225806452	0.0	0.0	0.0	3.225806452	0.0	0.0	0.0	0.0	9.677419355	3.225806452	0.0	0.0	6.451612903	0.0	9.677419355	0.0	9.677419355	0.0	0.0	0.0	0.0	0.0	0.0	3.225806452	0.0	0.0
502309	10400	0.0207043871401866	-3.877409662027291	疲れを根本からどうにかしたい女性、必見！あの「<***>」でおなじみの<***>が開発した、話題の新対策が1日66円で試せちゃう！非定期コースで、30日間お得になるチャンス♪	2021-06-10	2021-07-08	54	1.851851852	1.851851852	0.0	1.851851852	0.0	1.851851852	0.0	0.0	11.11111111	5.555555556	1.851851852	1.851851852	0.0	1.851851852	0.0	1.851851852	1.851851852	0.0	0.0	0.0	0.0	0.0	0.0	0.0	5.555555556	0.0	0.0	0.0	5.555555556	1.851851852	7.407407407	0.0	7.407407407	0.0	0.0	1.851851852	3.703703704	0.0	0.0	0.0	0.0	0.0
495630	10258	0.0206968908258176	-3.877771791643535	疲労と糖に驚きの関係🍰あの「<***>」でおなじみの<***>が開発した、新対策が1日66円で試せちゃう！非定期コースで、30日間お得になるチャンス♪	2021-06-09	2021-07-28	49	6.12244898	4.081632653	2.040816327	2.040816327	0.0	0.0	0.0	0.0	6.12244898	4.081632653	0.0	0.0	0.0	0.0	2.040816327	2.040816327	2.040816327	0.0	0.0	0.0	0.0	0.0	0.0	0.0	8.163265306	0.0	0.0	2.040816327	6.12244898	2.040816327	8.163265306	0.0	8.163265306	0.0	0.0	2.040816327	4.081632653	0.0	0.0	0.0	0.0	0.0
87666	1814	0.0206921725640499	-3.8779997872250576	<***>開発会社の<***>錠剤が話題 やめられない炭水化物や甘いものが原因に？<***>が長年の研究で解明	2022-04-23	2022-04-25	30	6.666666667	3.333333333	3.333333333	0.0	0.0	0.0	0.0	0.0	6.666666667	0.0	0.0	6.666666667	0.0	0.0	3.333333333	6.666666667	3.333333333	0.0	0.0	6.666666667	0.0	3.333333333	0.0	0.0	6.666666667	0.0	3.333333333	0.0	6.666666667	0.0	3.333333333	0.0	3.333333333	0.0	0.0	0.0	10.0	0.0	0.0	0.0	0.0	0.0
85810	1775	0.0206852348211164	-3.8783351268916513	加齢に伴い低下する記憶力を<***>がサポート！おいしい<***>を初回限定価格でお試し。<***>の機能性表示食品のお得な情報を見る。	2022-02-17	2022-04-04	43	6.976744186	6.976744186	0.0	0.0	0.0	0.0	0.0	0.0	9.302325581	2.325581395	0.0	2.325581395	0.0	0.0	4.651162791	4.651162791	0.0	0.0	0.0	4.651162791	0.0	6.976744186	0.0	4.651162791	9.302325581	2.325581395	0.0	0.0	6.976744186	2.325581395	2.325581395	0.0	2.325581395	0.0	0.0	2.325581395	0.0	0.0	0.0	0.0	0.0	0.0
10204	211	0.0206781654253234	-3.878676945785636	＼そのシミ、そのシワなかったことに✨／ しっとり美肌ファンデの<***>なら、塗れば塗るほど『シワまで改善』！初回限定2178円(税込)で定期しばり<***>！ 今すぐチェック＞＞	2023-02-11	2023-03-02	45	2.222222222	2.222222222	0.0	0.0	0.0	0.0	0.0	0.0	2.222222222	2.222222222	0.0	0.0	2.222222222	0.0	0.0	0.0	0.0	0.0	0.0	0.0	0.0	6.666666667	6.666666667	0.0	4.444444444	0.0	0.0	0.0	4.444444444	0.0	11.11111111	4.444444444	11.11111111	0.0	0.0	4.444444444	0.0	0.0	0.0	0.0	0.0	0.0
4214	87	0.0206454674893213	-3.880259475709551	牛乳から発見！ 骨密度を6ヶ月で高めた、すごい成分！ カルシウムではない、その正体とは？	2022-12-10	2022-12-12	25	4.0	4.0	0.0	0.0	0.0	0.0	0.0	0.0	4.0	0.0	0.0	0.0	0.0	0.0	4.0	8.0	0.0	4.0	0.0	4.0	0.0	0.0	0.0	0.0	4.0	0.0	0.0	0.0	4.0	0.0	8.0	4.0	4.0	0.0	0.0	0.0	0.0	0.0	0.0	0.0	0.0	0.0
215113	4441	0.0206449633448466	-3.880283895143524	疲れを根本からどうにかしたい女性、必見！あの「<***>」でおなじみの<***>が開発した、話題の新対策が1日66円で試せちゃう！非定期コースで、30日間お得になるチャンス♪	2021-05-27	2021-05-29	54	1.851851852	1.851851852	0.0	1.851851852	0.0	1.851851852	0.0	0.0	11.11111111	5.555555556	1.851851852	1.851851852	0.0	1.851851852	0.0	1.851851852	1.851851852	0.0	0.0	0.0	0.0	0.0	0.0	0.0	5.555555556	0.0	0.0	0.0	5.555555556	1.851851852	7.407407407	0.0	7.407407407	0.0	0.0	1.851851852	3.703703704	0.0	0.0	0.0	0.0	0.0
33939	700	0.0206252394001001	-3.881239739551176	寒い季節は疲れやすい？💦あの「<***>」でおなじみの<***>が開発した、新対策が1日66円で試せちゃう！非定期コースで、30日間お得になるチャンス♪	2021-12-14	2021-12-15	48	2.083333333	2.083333333	0.0	0.0	0.0	0.0	0.0	0.0	4.166666667	4.166666667	0.0	0.0	0.0	0.0	0.0	2.083333333	2.083333333	0.0	0.0	0.0	0.0	2.083333333	2.083333333	0.0	6.25	0.0	0.0	0.0	6.25	2.083333333	10.41666667	0.0	10.41666667	0.0	0.0	2.083333333	4.166666667	0.0	0.0	0.0	0.0	0.0
47797	985	0.0206079879490344	-3.882076513831599	製薬会社<***>が開発した、1日約4粒の手軽な血圧ケアとは	2021-04-11	2021-04-14	19	5.263157895	5.263157895	0.0	0.0	0.0	0.0	0.0	0.0	0.0	0.0	0.0	0.0	0.0	0.0	0.0	0.0	0.0	0.0	0.0	0.0	0.0	0.0	0.0	0.0	0.0	0.0	0.0	0.0	0.0	0.0	10.52631579	0.0	10.52631579	0.0	0.0	0.0	10.52631579	0.0	0.0	0.0	0.0	0.0
17477	360	0.0205985008868798	-3.88253697831621	発売初日から注文殺到！<***>の本気…！黒ずみザラつき卒業！毛穴が目立たないツル肌に♪	2021-12-24	2021-12-24	24	0.0	0.0	0.0	0.0	0.0	0.0	0.0	0.0	0.0	0.0	0.0	0.0	0.0	0.0	0.0	4.166666667	0.0	4.166666667	0.0	0.0	0.0	8.333333333	4.166666667	4.166666667	0.0	0.0	0.0	0.0	0.0	0.0	0.0	0.0	0.0	0.0	0.0	0.0	4.166666667	0.0	0.0	0.0	0.0	0.0
20735	427	0.0205931999035447	-3.8827943594518586	疲れを根本からどうにかしたい女性、必見！あの「<***>」でおなじみの<***>が開発した、話題の新対策が1日66円で試せちゃう！非定期コースで、30日間お得になるチャンス♪	2021-06-04	2021-06-13	54	1.851851852	1.851851852	0.0	1.851851852	0.0	1.851851852	0.0	0.0	11.11111111	5.555555556	1.851851852	1.851851852	0.0	1.851851852	0.0	1.851851852	1.851851852	0.0	0.0	0.0	0.0	0.0	0.0	0.0	5.555555556	0.0	0.0	0.0	5.555555556	1.851851852	7.407407407	0.0	7.407407407	0.0	0.0	1.851851852	3.703703704	0.0	0.0	0.0	0.0	0.0
74078	1525	0.0205864089203272	-3.883124182073929	✨<***>の技術力を結集した一品で、シワもシミも賢くケア✨WEBサイト特別セットは先行型美容液入り♪	2023-04-12	2023-04-19	30	10.0	10.0	0.0	0.0	0.0	0.0	0.0	0.0	6.666666667	0.0	0.0	3.333333333	0.0	0.0	3.333333333	0.0	0.0	0.0	0.0	0.0	0.0	0.0	0.0	0.0	6.666666667	6.666666667	0.0	0.0	0.0	0.0	10.0	3.333333333	3.333333333	3.333333333	0.0	0.0	3.333333333	0.0	0.0	0.0	0.0	0.0
8842	182	0.020583578375933	-3.8832616873093952	あの<***>が開発した腸活サプリがすごい！その驚きの実力とは	2021-08-23	2021-08-26	17	11.76470588	11.76470588	0.0	0.0	0.0	0.0	0.0	0.0	0.0	0.0	0.0	0.0	0.0	0.0	0.0	5.882352941	0.0	5.882352941	0.0	0.0	0.0	0.0	0.0	0.0	5.882352941	0.0	0.0	0.0	5.882352941	0.0	5.882352941	0.0	5.882352941	0.0	0.0	0.0	5.882352941	0.0	0.0	0.0	0.0	0.0
310349	6382	0.020563945751396	-3.8842159428299	「<***>」でおなじみの<***>が開発した新対策！【お一人様一回限り】定期初回1,980円	2023-02-25	2023-03-09	31	0.0	0.0	0.0	3.225806452	0.0	0.0	0.0	0.0	0.0	0.0	0.0	0.0	0.0	0.0	0.0	0.0	0.0	0.0	0.0	0.0	0.0	0.0	0.0	0.0	9.677419355	3.225806452	0.0	0.0	6.451612903	0.0	12.90322581	3.225806452	9.677419355	3.225806452	0.0	3.225806452	3.225806452	0.0	0.0	0.0	0.0	0.0
2772	57	0.0205627705627705	-3.884273092475247	疲労と糖に驚きの関係🍰あの「<***>」でおなじみの<***>が開発した、話題の新対策が初回70%OFF！一時品切れになるほど人気爆発中！人気商品サンプルなど豪華4大特典付きでお得に始められるチャンス！	2020-09-21	2020-09-21	62	11.29032258	9.677419355	1.612903226	4.838709677	0.0	0.0	0.0	0.0	3.225806452	1.612903226	0.0	0.0	0.0	0.0	1.612903226	1.612903226	1.612903226	0.0	0.0	0.0	0.0	1.612903226	0.0	0.0	6.451612903	0.0	0.0	1.612903226	4.838709677	1.612903226	9.677419355	3.225806452	6.451612903	0.0	0.0	0.0	3.225806452	0.0	0.0	0.0	0.0	0.0
26270	540	0.0205557670346402	-3.884613743121269	<***>開発！高めのLDL（悪玉）コレステロール対策サプリ	2023-04-18	2023-05-04	12	0.0	0.0	0.0	0.0	0.0	0.0	0.0	0.0	0.0	0.0	0.0	0.0	0.0	0.0	0.0	8.333333333	8.333333333	0.0	0.0	0.0	0.0	0.0	0.0	0.0	8.333333333	0.0	0.0	0.0	8.333333333	0.0	0.0	0.0	0.0	0.0	0.0	0.0	8.333333333	0.0	0.0	0.0	0.0	0.0
5305	109	0.0205466540999057	-3.885057168818942	「<***>」でおなじみの<***>が開発した新対策！【お一人様一回限り】定期初回1,980円	2023-05-14	2023-05-15	32	0.0	0.0	0.0	3.125	0.0	0.0	0.0	0.0	0.0	0.0	0.0	0.0	0.0	0.0	0.0	0.0	0.0	0.0	0.0	0.0	0.0	0.0	0.0	0.0	9.375	3.125	0.0	0.0	6.25	0.0	12.5	3.125	9.375	3.125	0.0	3.125	3.125	0.0	0.0	0.0	0.0	0.0
17528	360	0.0205385668644454	-3.88545084982515	疲れを根本からどうにかしたい女性、必見！あの「<***>」でおなじみの<***>が開発した、話題の新対策が1日66円で試せちゃう！非定期コースで、30日間お得になるチャンス♪	2021-05-26	2021-06-01	54	1.851851852	1.851851852	0.0	1.851851852	0.0	1.851851852	0.0	0.0	11.11111111	5.555555556	1.851851852	1.851851852	0.0	1.851851852	0.0	1.851851852	1.851851852	0.0	0.0	0.0	0.0	0.0	0.0	0.0	5.555555556	0.0	0.0	0.0	5.555555556	1.851851852	7.407407407	0.0	7.407407407	0.0	0.0	1.851851852	3.703703704	0.0	0.0	0.0	0.0	0.0
35016	719	0.0205334704135252	-3.885699021149687	疲労と糖に驚きの関係🍰あの「<***>」でおなじみの<***>が開発した、新対策が1日66円で試せちゃう！非定期コースで、30日間お得になるチャンス♪	2022-01-17	2022-01-18	49	6.12244898	4.081632653	2.040816327	2.040816327	0.0	0.0	0.0	0.0	6.12244898	4.081632653	0.0	0.0	0.0	0.0	2.040816327	2.040816327	2.040816327	0.0	0.0	0.0	0.0	0.0	0.0	0.0	8.163265306	0.0	0.0	2.040816327	6.12244898	2.040816327	8.163265306	0.0	8.163265306	0.0	0.0	2.040816327	4.081632653	0.0	0.0	0.0	0.0	0.0
27528	565	0.0205245568148793	-3.88613321633088	＼人気のお試しセットがリニューアル✨／ 新発売の薬用多機能美容液もたっぷり約7日分試せる豪華5点お試しセット💎初回限定価格1,100円(税込)💎	2022-08-26	2022-09-02	42	7.142857143	7.142857143	0.0	2.380952381	0.0	0.0	0.0	0.0	4.761904762	4.761904762	0.0	0.0	0.0	0.0	0.0	0.0	0.0	0.0	0.0	0.0	0.0	2.380952381	0.0	0.0	9.523809524	0.0	0.0	0.0	9.523809524	0.0	11.9047619	4.761904762	7.142857143	0.0	0.0	7.142857143	0.0	0.0	0.0	0.0	0.0	0.0
7507	154	0.0205141867590249	-3.886638595159374	<***>開発！体重を減らすサプリ【初回限定】14日間モニター募集	2023-03-10	2023-03-11	15	0.0	0.0	0.0	0.0	0.0	0.0	0.0	0.0	0.0	0.0	0.0	0.0	0.0	0.0	0.0	6.666666667	0.0	0.0	0.0	6.666666667	0.0	13.33333333	6.666666667	6.666666667	6.666666667	0.0	0.0	0.0	6.666666667	0.0	0.0	0.0	0.0	0.0	0.0	0.0	13.33333333	0.0	0.0	0.0	0.0	0.0
7998	164	0.0205051262815703	-3.8870803615825698	＼そのシミ、そのシワなかったことに✨／ しっとり美肌ファンデの<***>なら、塗れば塗るほど『シワまで改善』！初回限定2178円(税込)で定期しばり<***>！ 今すぐチェック＞＞	2022-11-24	2022-12-02	45	2.222222222	2.222222222	0.0	0.0	0.0	0.0	0.0	0.0	2.222222222	2.222222222	0.0	0.0	2.222222222	0.0	0.0	0.0	0.0	0.0	0.0	0.0	0.0	6.666666667	6.666666667	0.0	4.444444444	0.0	0.0	0.0	4.444444444	0.0	11.11111111	4.444444444	11.11111111	0.0	0.0	4.444444444	0.0	0.0	0.0	0.0	0.0	0.0
44290	908	0.0205012418153081	-3.8872698183159553	やめられない炭水化物や甘いものが疲労の原因に？<***>が長年の研究で解明	2021-05-09	2021-05-11	23	13.04347826	4.347826087	8.695652174	0.0	0.0	0.0	0.0	0.0	8.695652174	0.0	0.0	8.695652174	0.0	0.0	4.347826087	8.695652174	4.347826087	0.0	0.0	4.347826087	0.0	4.347826087	0.0	0.0	8.695652174	0.0	4.347826087	0.0	8.695652174	0.0	4.347826087	0.0	4.347826087	0.0	0.0	0.0	4.347826087	0.0	0.0	0.0	0.0	0.0
2927	60	0.0204988042364195	-3.8873887244697873	＜40代＞首の「ポツポツ」放置はNG！ 970円で試せるケア商品とは	2023-03-17	2023-03-17	20	5.0	0.0	5.0	0.0	0.0	0.0	0.0	0.0	0.0	0.0	0.0	0.0	0.0	0.0	0.0	5.0	0.0	5.0	0.0	0.0	0.0	0.0	0.0	0.0	0.0	0.0	0.0	0.0	0.0	0.0	5.0	0.0	5.0	0.0	0.0	5.0	5.0	0.0	0.0	0.0	0.0	0.0
41527	851	0.0204926915019144	-3.887686968505059	「とんでもない…」赤字覚悟！あの「<***>」企業が ”効果を出すことにとことんこだわった”神級オールインワンジェルがお得！	2021-11-25	2021-12-04	31	3.225806452	3.225806452	0.0	0.0	0.0	0.0	0.0	0.0	9.677419355	0.0	3.225806452	3.225806452	0.0	0.0	3.225806452	0.0	0.0	0.0	0.0	0.0	0.0	0.0	0.0	0.0	6.451612903	3.225806452	0.0	0.0	3.225806452	3.225806452	6.451612903	3.225806452	3.225806452	3.225806452	0.0	3.225806452	3.225806452	0.0	3.225806452	0.0	0.0	0.0
9374	192	0.020482184766375	-3.8881998064548737	「自分史上最高かもしれない…」シミ予防と深いシワに効く”薬用コスメ”が、<***>から新登場🎉発売記念キャンペーン実施中！	2022-05-13	2022-05-13	34	2.941176471	2.941176471	0.0	2.941176471	0.0	0.0	0.0	0.0	2.941176471	0.0	0.0	2.941176471	0.0	0.0	2.941176471	0.0	0.0	0.0	0.0	0.0	0.0	2.941176471	0.0	2.941176471	5.882352941	2.941176471	2.941176471	0.0	2.941176471	0.0	17.64705882	5.882352941	8.823529412	2.941176471	0.0	0.0	0.0	0.0	0.0	0.0	0.0	0.0
4395	90	0.0204778156996587	-3.8884131397890127	肥満気味の方の体重、体脂肪、血中中性脂肪の減少をサポート＆高めの血圧を下げる成分をW配合！製薬会社開発の青汁が凄すぎ…！しかも抹茶風味で飲みやすい♪1杯約70円で始めてみませんか？	2023-04-27	2023-05-12	60	1.666666667	1.666666667	0.0	0.0	0.0	0.0	0.0	0.0	0.0	0.0	0.0	0.0	0.0	0.0	0.0	13.33333333	6.666666667	8.333333333	0.0	10.0	0.0	5.0	1.666666667	1.666666667	0.0	0.0	0.0	0.0	0.0	0.0	5.0	3.333333333	1.666666667	0.0	0.0	1.666666667	3.333333333	0.0	0.0	1.666666667	1.666666667	0.0
48347	989	0.0204562847746499	-3.889465119763896	＼アンケート回答で半額以下のチャンス／ <***>「ずっとコレ」9割が実感！400万本突破の【毛穴専門】無添加クレンジング♪	2021-10-18	2021-10-20	34	2.941176471	2.941176471	0.0	2.941176471	0.0	0.0	0.0	0.0	14.70588235	2.941176471	5.882352941	0.0	5.882352941	0.0	2.941176471	0.0	0.0	0.0	0.0	0.0	0.0	0.0	0.0	0.0	5.882352941	2.941176471	0.0	0.0	2.941176471	0.0	2.941176471	2.941176471	2.941176471	0.0	0.0	0.0	5.882352941	0.0	0.0	0.0	0.0	0.0
3618	74	0.0204532891100055	-3.889611572751072	【若いコには教えたくない🤐オトナのシミ対策】 痛み止めの『<***>』などでお馴染みの<***>が開発。 シミを防ぎ、乾燥にもアプローチする<***>の本品２品セットが2,990円（税込）で登場。 ⚠定期購入ではございません。毎月先着10,000セット限定	2022-10-05	2022-10-06	75	0.0	0.0	0.0	0.0	0.0	0.0	0.0	0.0	2.666666667	0.0	0.0	0.0	1.333333333	1.333333333	0.0	1.333333333	1.333333333	0.0	0.0	0.0	0.0	2.666666667	1.333333333	1.333333333	6.666666667	1.333333333	1.333333333	0.0	2.666666667	1.333333333	5.333333333	0.0	4.0	1.333333333	0.0	4.0	4.0	0.0	0.0	0.0	0.0	0.0
15601	319	0.020447407217486	-3.889899190962408	疲労と糖に驚きの関係🍰あの「<***>」でおなじみの<***>が開発した、話題の新対策が初回70%OFF！一時品切れになるほど人気爆発中！人気商品サンプルなど豪華4大特典付きでお得に始められるチャンス！	2021-01-29	2021-02-01	62	11.29032258	9.677419355	1.612903226	4.838709677	0.0	0.0	0.0	0.0	3.225806452	1.612903226	0.0	0.0	0.0	0.0	1.612903226	1.612903226	1.612903226	0.0	0.0	0.0	0.0	1.612903226	0.0	0.0	6.451612903	0.0	0.0	1.612903226	4.838709677	1.612903226	9.677419355	3.225806452	6.451612903	0.0	0.0	0.0	3.225806452	0.0	0.0	0.0	0.0	0.0
38742	792	0.0204429301533219	-3.8901181700401	製薬会社<***>が開発した、1日約4粒の手軽な血圧ケアとは	2021-03-20	2021-03-22	19	5.263157895	5.263157895	0.0	0.0	0.0	0.0	0.0	0.0	0.0	0.0	0.0	0.0	0.0	0.0	0.0	0.0	0.0	0.0	0.0	0.0	0.0	0.0	0.0	0.0	0.0	0.0	0.0	0.0	0.0	0.0	10.52631579	0.0	10.52631579	0.0	0.0	0.0	10.52631579	0.0	0.0	0.0	0.0	0.0
14969	306	0.0204422473111096	-3.890151572962856	【驚愕！】東大農学博士開発の機能性表示食品！高めの血圧に！コレステロールに！中性脂肪に！トリプル効果が凄いと話題	2022-09-16	2022-09-19	31	6.451612903	6.451612903	0.0	0.0	0.0	0.0	0.0	0.0	3.225806452	0.0	0.0	3.225806452	0.0	0.0	3.225806452	9.677419355	6.451612903	3.225806452	0.0	6.451612903	0.0	3.225806452	0.0	3.225806452	3.225806452	3.225806452	0.0	0.0	0.0	0.0	0.0	0.0	0.0	0.0	0.0	0.0	6.451612903	0.0	0.0	0.0	0.0	0.0
147405	3012	0.0204334995420779	-3.890579590544855	【血圧高めの方へ】血圧130になったら要注意。製薬会社<***>が開発した手軽な血圧<***>とは	2021-11-22	2021-11-23	26	3.846153846	3.846153846	0.0	0.0	0.0	0.0	0.0	0.0	0.0	0.0	0.0	0.0	0.0	0.0	0.0	0.0	0.0	0.0	0.0	0.0	0.0	0.0	0.0	0.0	0.0	0.0	0.0	0.0	0.0	0.0	3.846153846	0.0	3.846153846	0.0	0.0	0.0	7.692307692	0.0	0.0	0.0	3.846153846	0.0
6709	137	0.0204203308987926	-3.891224261734767	【定期ではございません】<***>企業が世界中を探して見つけた高品質の<***>配合🦌 超高保湿で敏感肌ケアと年齢肌ケアまでできる<***>の本気をお得なトライアルセットで体感！	2022-03-24	2022-03-26	50	2.0	0.0	0.0	0.0	0.0	0.0	0.0	0.0	4.0	0.0	0.0	0.0	0.0	0.0	4.0	4.0	0.0	4.0	0.0	0.0	0.0	4.0	4.0	0.0	6.0	2.0	0.0	0.0	4.0	2.0	10.0	4.0	8.0	0.0	0.0	2.0	2.0	0.0	0.0	0.0	0.0	0.0
2792	57	0.0204154727793696	-3.891462196047714	＼アンケートに答えて定期初回がお得／ <***>シリーズの<***>が開発した美容サプリ！話題の美容サプリを、お得にゲット	2023-05-10	2023-05-11	33	0.0	0.0	0.0	0.0	0.0	0.0	0.0	0.0	3.03030303	0.0	0.0	3.03030303	0.0	0.0	3.03030303	0.0	0.0	0.0	0.0	0.0	0.0	0.0	0.0	0.0	6.060606061	0.0	0.0	0.0	6.060606061	6.060606061	6.060606061	0.0	6.060606061	0.0	0.0	0.0	3.03030303	0.0	0.0	0.0	0.0	0.0
14254	291	0.020415322014873	-3.891469580890325	「<***>」でおなじみの<***>が開発した新対策！【お一人様一回限り】定期初回1,980円	2023-03-25	2023-03-25	31	0.0	0.0	0.0	3.225806452	0.0	0.0	0.0	0.0	0.0	0.0	0.0	0.0	0.0	0.0	0.0	0.0	0.0	0.0	0.0	0.0	0.0	0.0	0.0	0.0	9.677419355	3.225806452	0.0	0.0	6.451612903	0.0	12.90322581	3.225806452	9.677419355	3.225806452	0.0	3.225806452	3.225806452	0.0	0.0	0.0	0.0	0.0
127361	2600	0.0204144125752781	-3.891514128796608	【若いコには教えたくない🤐オトナのシミ対策】 痛み止めの『<***>』などでお馴染みの<***>が開発。 シミを防ぎ、乾燥にもアプローチする<***>の本品２品セットが2,990円（税込）で登場。 ⚠定期購入ではございません。毎月先着10,000セット限定	2022-10-04	2022-10-21	75	0.0	0.0	0.0	0.0	0.0	0.0	0.0	0.0	2.666666667	0.0	0.0	0.0	1.333333333	1.333333333	0.0	1.333333333	1.333333333	0.0	0.0	0.0	0.0	2.666666667	1.333333333	1.333333333	6.666666667	1.333333333	1.333333333	0.0	2.666666667	1.333333333	5.333333333	0.0	4.0	1.333333333	0.0	4.0	4.0	0.0	0.0	0.0	0.0	0.0
435657	8891	0.0204082569544389	-3.891815707353658	驚愕！<***>の密着ファンデ！ ✅マスクにファンデが付きにくい！ 簡単プロ級若見えメイクを時短で！	2022-01-04	2022-02-06	29	17.24137931	13.79310345	3.448275862	0.0	0.0	0.0	0.0	0.0	0.0	0.0	0.0	0.0	0.0	0.0	0.0	0.0	0.0	0.0	0.0	0.0	0.0	3.448275862	0.0	3.448275862	0.0	0.0	0.0	0.0	0.0	0.0	6.896551724	0.0	6.896551724	0.0	0.0	0.0	3.448275862	0.0	0.0	0.0	0.0	0.0
86808	1770	0.0203898258225048	-3.892719236732171	初回半額。バリスタ絶賛のコーヒーダイエットで美ボディ女性が急増中	2022-07-08	2022-07-19	15	6.666666667	6.666666667	0.0	6.666666667	0.0	6.666666667	0.0	0.0	0.0	0.0	0.0	0.0	0.0	0.0	0.0	13.33333333	6.666666667	0.0	0.0	6.666666667	0.0	6.666666667	0.0	6.666666667	6.666666667	6.666666667	0.0	0.0	6.666666667	0.0	6.666666667	6.666666667	0.0	0.0	0.0	0.0	0.0	0.0	0.0	6.666666667	0.0	0.0
14272	291	0.0203895739910313	-3.8927315876483024	疲れを根本からどうにかしたい女性、必見！あの「<***>」でおなじみの<***>が開発した、話題の新対策が1日66円で試せちゃう！非定期コースで、30日間お得になるチャンス♪	2021-06-10	2021-06-13	54	1.851851852	1.851851852	0.0	1.851851852	0.0	1.851851852	0.0	0.0	11.11111111	5.555555556	1.851851852	1.851851852	0.0	1.851851852	0.0	1.851851852	1.851851852	0.0	0.0	0.0	0.0	0.0	0.0	0.0	5.555555556	0.0	0.0	0.0	5.555555556	1.851851852	7.407407407	0.0	7.407407407	0.0	0.0	1.851851852	3.703703704	0.0	0.0	0.0	0.0	0.0
15501	316	0.0203857815624798	-3.892917603368384	寒い季節は疲れやすい？💦あの「<***>」でおなじみの<***>が開発した、新対策が1日66円で試せちゃう！非定期コースで、30日間お得になるチャンス♪	2021-11-29	2021-11-29	48	2.083333333	2.083333333	0.0	0.0	0.0	0.0	0.0	0.0	4.166666667	4.166666667	0.0	0.0	0.0	0.0	0.0	2.083333333	2.083333333	0.0	0.0	0.0	0.0	2.083333333	2.083333333	0.0	6.25	0.0	0.0	0.0	6.25	2.083333333	10.41666667	0.0	10.41666667	0.0	0.0	2.083333333	4.166666667	0.0	0.0	0.0	0.0	0.0
2600	53	0.0203846153846153	-3.892974810457456	疲労と糖に驚きの関係🍰あの「<***>」でおなじみの<***>が開発した、話題の新対策が初回70%OFF！一時品切れになるほど人気爆発中！人気商品サンプルなど豪華4大特典付きでお得に始められるチャンス！	2020-12-05	2020-12-07	62	11.29032258	9.677419355	1.612903226	4.838709677	0.0	0.0	0.0	0.0	3.225806452	1.612903226	0.0	0.0	0.0	0.0	1.612903226	1.612903226	1.612903226	0.0	0.0	0.0	0.0	1.612903226	0.0	0.0	6.451612903	0.0	0.0	1.612903226	4.838709677	1.612903226	9.677419355	3.225806452	6.451612903	0.0	0.0	0.0	3.225806452	0.0	0.0	0.0	0.0	0.0
3385	69	0.0203840472673559	-3.89300268074912	✨<***>の技術力を結集した一品で、シワもシミも賢くケア✨WEBサイト特別セットは先行型美容液入り♪	2023-04-17	2023-04-19	30	10.0	10.0	0.0	0.0	0.0	0.0	0.0	0.0	6.666666667	0.0	0.0	3.333333333	0.0	0.0	3.333333333	0.0	0.0	0.0	0.0	0.0	0.0	0.0	0.0	0.0	6.666666667	6.666666667	0.0	0.0	0.0	0.0	10.0	3.333333333	3.333333333	3.333333333	0.0	0.0	3.333333333	0.0	0.0	0.0	0.0	0.0
2993	61	0.0203808887403942	-3.89315764367939	肥満気味の方の体重、体脂肪、血中中性脂肪の減少をサポート＆高めの血圧を下げる成分をW配合！製薬会社開発の青汁が凄すぎ…！しかも抹茶風味で飲みやすい♪1杯約70円で始めてみませんか？	2023-05-12	2023-05-15	60	1.666666667	1.666666667	0.0	0.0	0.0	0.0	0.0	0.0	0.0	0.0	0.0	0.0	0.0	0.0	0.0	13.33333333	6.666666667	8.333333333	0.0	10.0	0.0	5.0	1.666666667	1.666666667	0.0	0.0	0.0	0.0	0.0	0.0	5.0	3.333333333	1.666666667	0.0	0.0	1.666666667	3.333333333	0.0	0.0	1.666666667	1.666666667	0.0
12463	254	0.0203803257642622	-3.893185266807841	「<***>」でおなじみの<***>が開発した新対策！【お一人様一回限り】定期初回1,980円	2023-03-25	2023-03-25	31	0.0	0.0	0.0	3.225806452	0.0	0.0	0.0	0.0	0.0	0.0	0.0	0.0	0.0	0.0	0.0	0.0	0.0	0.0	0.0	0.0	0.0	0.0	0.0	0.0	9.677419355	3.225806452	0.0	0.0	6.451612903	0.0	12.90322581	3.225806452	9.677419355	3.225806452	0.0	3.225806452	3.225806452	0.0	0.0	0.0	0.0	0.0
13152	268	0.0203771289537712	-3.893342136785109	「<***>」でおなじみの<***>が開発した新対策！【お一人様一回限り】定期初回1,980円	2023-06-18	2023-06-18	32	0.0	0.0	0.0	3.125	0.0	0.0	0.0	0.0	0.0	0.0	0.0	0.0	0.0	0.0	0.0	0.0	0.0	0.0	0.0	0.0	0.0	0.0	0.0	0.0	9.375	3.125	0.0	0.0	6.25	0.0	12.5	3.125	9.375	3.125	0.0	3.125	3.125	0.0	0.0	0.0	0.0	0.0
8981	183	0.020376350072375	-3.8933803608295294	製薬会社<***>が開発した、1日約4粒の手軽な血圧ケアとは	2021-03-06	2021-03-06	19	5.263157895	5.263157895	0.0	0.0	0.0	0.0	0.0	0.0	0.0	0.0	0.0	0.0	0.0	0.0	0.0	0.0	0.0	0.0	0.0	0.0	0.0	0.0	0.0	0.0	0.0	0.0	0.0	0.0	0.0	0.0	10.52631579	0.0	10.52631579	0.0	0.0	0.0	10.52631579	0.0	0.0	0.0	0.0	0.0
56045	1140	0.0203407975733785	-3.895126677066656	「<***>」でおなじみの<***>が開発した新対策！【お一人様一回限り】定期初回1,980円	2023-04-15	2023-04-16	31	0.0	0.0	0.0	3.225806452	0.0	0.0	0.0	0.0	0.0	0.0	0.0	0.0	0.0	0.0	0.0	0.0	0.0	0.0	0.0	0.0	0.0	0.0	0.0	0.0	9.677419355	3.225806452	0.0	0.0	6.451612903	0.0	12.90322581	3.225806452	9.677419355	3.225806452	0.0	3.225806452	3.225806452	0.0	0.0	0.0	0.0	0.0
7623	155	0.0203332021513839	-3.895500155069031	「<***>」でおなじみの<***>が開発した新対策！【お一人様一回限り】定期初回1,980円	2023-03-13	2023-03-13	31	0.0	0.0	0.0	3.225806452	0.0	0.0	0.0	0.0	0.0	0.0	0.0	0.0	0.0	0.0	0.0	0.0	0.0	0.0	0.0	0.0	0.0	0.0	0.0	0.0	9.677419355	3.225806452	0.0	0.0	6.451612903	0.0	12.90322581	3.225806452	9.677419355	3.225806452	0.0	3.225806452	3.225806452	0.0	0.0	0.0	0.0	0.0
3246	66	0.0203327171903881	-3.8955240060481136	<***>開発！体重を減らすサプリ【初回限定】14日間モニター募集	2023-04-19	2023-04-23	15	0.0	0.0	0.0	0.0	0.0	0.0	0.0	0.0	0.0	0.0	0.0	0.0	0.0	0.0	0.0	6.666666667	0.0	0.0	0.0	6.666666667	0.0	13.33333333	6.666666667	6.666666667	6.666666667	0.0	0.0	0.0	6.666666667	0.0	0.0	0.0	0.0	0.0	0.0	0.0	13.33333333	0.0	0.0	0.0	0.0	0.0
1634271	33209	0.0203203752621199	-3.8961311888183694	疲れを根本からどうにかしたい女性、必見！あの「<***>」でおなじみの<***>が開発した、話題の新対策が1日66円で試せちゃう！非定期コースで、30日間お得になるチャンス♪	2021-05-02	2021-07-29	54	1.851851852	1.851851852	0.0	1.851851852	0.0	1.851851852	0.0	0.0	11.11111111	5.555555556	1.851851852	1.851851852	0.0	1.851851852	0.0	1.851851852	1.851851852	0.0	0.0	0.0	0.0	0.0	0.0	0.0	5.555555556	0.0	0.0	0.0	5.555555556	1.851851852	7.407407407	0.0	7.407407407	0.0	0.0	1.851851852	3.703703704	0.0	0.0	0.0	0.0	0.0
227952	4632	0.0203200673826068	-3.8961463402041847	寝落ちるほどの疲れの意外な原因とは？	2023-03-22	2023-03-29	11	0.0	0.0	0.0	0.0	0.0	0.0	0.0	0.0	18.18181818	0.0	0.0	9.090909091	0.0	9.090909091	0.0	18.18181818	9.090909091	9.090909091	0.0	0.0	0.0	0.0	0.0	0.0	0.0	0.0	0.0	0.0	0.0	0.0	9.090909091	0.0	0.0	9.090909091	0.0	0.0	0.0	0.0	0.0	0.0	0.0	0.0
48339	982	0.0203148596371459	-3.896402658887218	＼定期初回がお得／<***>シリーズの<***>が開発した美容サプリ！話題の美容サプリを、お得にゲット	2022-07-19	2022-08-08	29	0.0	0.0	0.0	0.0	0.0	0.0	0.0	0.0	0.0	0.0	0.0	0.0	0.0	0.0	0.0	0.0	0.0	0.0	0.0	0.0	0.0	0.0	0.0	0.0	6.896551724	0.0	0.0	0.0	6.896551724	6.896551724	6.896551724	0.0	6.896551724	0.0	0.0	0.0	3.448275862	0.0	0.0	0.0	0.0	0.0
16122	327	0.0202828433196873	-3.897979906946297	寝落ちるほどの疲れの意外な原因とは？	2023-03-18	2023-03-21	11	0.0	0.0	0.0	0.0	0.0	0.0	0.0	0.0	18.18181818	0.0	0.0	9.090909091	0.0	9.090909091	0.0	18.18181818	9.090909091	9.090909091	0.0	0.0	0.0	0.0	0.0	0.0	0.0	0.0	0.0	0.0	0.0	0.0	9.090909091	0.0	0.0	9.090909091	0.0	0.0	0.0	0.0	0.0	0.0	0.0	0.0
11297	229	0.0202708683721341	-3.898570479172694	驚愕！<***>の密着ファンデ！ ✅マスクにファンデが付きにくい！ 簡単プロ級若見えメイクを時短で！	2021-12-14	2021-12-28	29	17.24137931	13.79310345	3.448275862	0.0	0.0	0.0	0.0	0.0	0.0	0.0	0.0	0.0	0.0	0.0	0.0	0.0	0.0	0.0	0.0	0.0	0.0	3.448275862	0.0	3.448275862	0.0	0.0	0.0	0.0	0.0	0.0	6.896551724	0.0	6.896551724	0.0	0.0	0.0	3.448275862	0.0	0.0	0.0	0.0	0.0
10015	203	0.0202695956065901	-3.898633269058132	<***>から、<***>エイジングケアセットが新登場✨化粧水・美容液・クリーム・美白美容液の豪華4点セットが税込3,500円！💓＜先着10,000名様限定＞肌人生を変えるこのチャンス、絶対に見逃すな…！😍	2021-10-29	2021-12-27	56	5.357142857	5.357142857	0.0	1.785714286	0.0	0.0	0.0	0.0	5.357142857	1.785714286	1.785714286	1.785714286	0.0	0.0	0.0	7.142857143	1.785714286	1.785714286	0.0	3.571428571	0.0	8.928571429	1.785714286	5.357142857	5.357142857	1.785714286	0.0	0.0	3.571428571	0.0	5.357142857	1.785714286	1.785714286	1.785714286	0.0	3.571428571	0.0	0.0	0.0	0.0	0.0	0.0
3355	68	0.0202682563338301	-3.898699344229676	朝、感動「気持ちいい…」買って正解、<***>でも販売中	2022-06-07	2022-06-15	16	6.25	6.25	0.0	6.25	0.0	0.0	0.0	0.0	0.0	0.0	0.0	0.0	0.0	0.0	0.0	0.0	0.0	0.0	0.0	0.0	0.0	0.0	0.0	0.0	0.0	0.0	0.0	0.0	0.0	0.0	12.5	6.25	6.25	0.0	6.25	12.5	0.0	0.0	0.0	0.0	0.0	0.0
3355	68	0.0202682563338301	-3.898699344229676	朝、感動「気持ちいい…」買って正解、<***>でも販売中	2022-06-07	2022-06-15	16	6.25	6.25	0.0	6.25	0.0	0.0	0.0	0.0	0.0	0.0	0.0	0.0	0.0	0.0	0.0	0.0	0.0	0.0	0.0	0.0	0.0	0.0	0.0	0.0	0.0	0.0	0.0	0.0	0.0	0.0	12.5	6.25	6.25	0.0	6.25	12.5	0.0	0.0	0.0	0.0	0.0	0.0
3355	68	0.0202682563338301	-3.898699344229676	朝、感動「気持ちいい…」買って正解、<***>でも販売中	2022-06-07	2022-06-15	16	6.25	6.25	0.0	6.25	0.0	0.0	0.0	0.0	0.0	0.0	0.0	0.0	0.0	0.0	0.0	0.0	0.0	0.0	0.0	0.0	0.0	0.0	0.0	0.0	0.0	0.0	0.0	0.0	0.0	0.0	12.5	6.25	6.25	0.0	6.25	12.5	0.0	0.0	0.0	0.0	0.0	0.0
3208	65	0.0202618453865336	-3.8990156990907714	＜50代＞首の「ポツポツ」放置はNG！ 960円で試せるケア商品とは	2022-04-11	2022-04-13	20	5.0	0.0	5.0	0.0	0.0	0.0	0.0	0.0	0.0	0.0	0.0	0.0	0.0	0.0	0.0	5.0	0.0	5.0	0.0	0.0	0.0	0.0	0.0	0.0	0.0	0.0	0.0	0.0	0.0	0.0	5.0	0.0	5.0	0.0	0.0	5.0	5.0	0.0	0.0	0.0	0.0	0.0
47990	971	0.0202333819545738	-3.9004214665609696	「<***>」でおなじみの<***>が開発した新対策！【お一人様一回限り】定期初回980円	2022-08-25	2022-08-29	29	0.0	0.0	0.0	3.448275862	0.0	0.0	0.0	0.0	0.0	0.0	0.0	0.0	0.0	0.0	0.0	0.0	0.0	0.0	0.0	0.0	0.0	0.0	0.0	0.0	10.34482759	3.448275862	0.0	0.0	6.896551724	0.0	13.79310345	3.448275862	10.34482759	3.448275862	0.0	3.448275862	3.448275862	0.0	0.0	0.0	0.0	0.0
12805	259	0.0202264740335806	-3.900762936934089	疲労と糖に驚きの関係🍰あの「<***>」でおなじみの<***>が開発した、話題の新対策が初回約71%OFF！一時品切れになるほど人気爆発中！人気商品サンプルなど豪華特典付きでお得に試せるチャンス！	2021-02-06	2021-03-13	60	11.66666667	10.0	1.666666667	5.0	0.0	0.0	0.0	0.0	3.333333333	1.666666667	0.0	0.0	0.0	0.0	1.666666667	1.666666667	1.666666667	0.0	0.0	0.0	0.0	1.666666667	0.0	0.0	6.666666667	0.0	0.0	1.666666667	5.0	1.666666667	6.666666667	1.666666667	5.0	0.0	0.0	0.0	3.333333333	0.0	0.0	0.0	0.0	0.0
23541	476	0.0202200416294974	-3.901081006564167	「スルンと自然に！」<***>から必見の規則正しいスッキリ習慣を伝授/7日間500円の腸活体験	2021-11-04	2021-11-05	24	0.0	0.0	0.0	0.0	0.0	0.0	0.0	0.0	4.166666667	0.0	4.166666667	0.0	0.0	0.0	0.0	4.166666667	0.0	4.166666667	0.0	0.0	0.0	8.333333333	0.0	0.0	0.0	0.0	0.0	0.0	0.0	0.0	0.0	0.0	0.0	0.0	0.0	4.166666667	0.0	0.0	0.0	0.0	0.0	0.0
6640	134	0.0201807228915662	-3.903027442519572	牛乳から発見！ 骨密度を6ヶ月で高めた、すごい成分！ カルシウムではない、その正体とは？	2021-07-12	2021-07-13	25	4.0	4.0	0.0	0.0	0.0	0.0	0.0	0.0	4.0	0.0	0.0	0.0	0.0	0.0	4.0	8.0	0.0	4.0	0.0	4.0	0.0	0.0	0.0	0.0	4.0	0.0	0.0	0.0	4.0	0.0	8.0	4.0	4.0	0.0	0.0	0.0	0.0	0.0	0.0	0.0	0.0	0.0
11606	234	0.0201619851800792	-3.903956369392856	<***>開発！体重を減らすサプリ【初回限定】14日間モニター募集	2022-11-21	2022-11-22	15	0.0	0.0	0.0	0.0	0.0	0.0	0.0	0.0	0.0	0.0	0.0	0.0	0.0	0.0	0.0	6.666666667	0.0	0.0	0.0	6.666666667	0.0	13.33333333	6.666666667	6.666666667	6.666666667	0.0	0.0	0.0	6.666666667	0.0	0.0	0.0	0.0	0.0	0.0	0.0	13.33333333	0.0	0.0	0.0	0.0	0.0
4464	90	0.0201612903225806	-3.903990833730884	【指名買い】「もっと早く出会いたかった…」<***>開発、溜まりやすい食事の脂肪、糖＋便通にトリプル効果！<***>タイプでお手軽ケア＆かしこくすっきりするっと！	2022-03-05	2022-03-06	41	7.317073171	7.317073171	0.0	0.0	0.0	0.0	0.0	0.0	4.87804878	0.0	0.0	2.43902439	0.0	2.43902439	2.43902439	4.87804878	2.43902439	2.43902439	0.0	4.87804878	0.0	0.0	0.0	0.0	4.87804878	2.43902439	0.0	2.43902439	0.0	0.0	7.317073171	2.43902439	4.87804878	0.0	0.0	2.43902439	2.43902439	0.0	0.0	0.0	0.0	0.0
2629	53	0.0201597565614302	-3.90406691117776	疲労と糖に驚きの関係🍰あの「<***>」でおなじみの<***>が開発した、話題の新対策が初回70%OFF！一時品切れになるほど人気爆発中！人気商品サンプルなど豪華4大特典付きでお得に始められるチャンス！	2020-09-08	2020-09-08	62	11.29032258	9.677419355	1.612903226	4.838709677	0.0	0.0	0.0	0.0	3.225806452	1.612903226	0.0	0.0	0.0	0.0	1.612903226	1.612903226	1.612903226	0.0	0.0	0.0	0.0	1.612903226	0.0	0.0	6.451612903	0.0	0.0	1.612903226	4.838709677	1.612903226	9.677419355	3.225806452	6.451612903	0.0	0.0	0.0	3.225806452	0.0	0.0	0.0	0.0	0.0
12899	260	0.0201566012869214	-3.904223436949612	＜40代＞首の「ポツポツ」放置はNG！ 970円で試せるケア商品とは	2022-08-16	2022-08-18	20	5.0	0.0	5.0	0.0	0.0	0.0	0.0	0.0	0.0	0.0	0.0	0.0	0.0	0.0	0.0	5.0	0.0	5.0	0.0	0.0	0.0	0.0	0.0	0.0	0.0	0.0	0.0	0.0	0.0	0.0	5.0	0.0	5.0	0.0	0.0	5.0	5.0	0.0	0.0	0.0	0.0	0.0
8536	172	0.0201499531396438	-3.904553316168139	＼そのシミ、そのシワなかったことに✨／ しっとり美肌ファンデの<***>なら、塗れば塗るほど『シワまで改善』！初回限定2178円(税込)で定期しばり<***>！ 今すぐチェック＞＞	2023-04-19	2023-04-26	45	2.222222222	2.222222222	0.0	0.0	0.0	0.0	0.0	0.0	2.222222222	2.222222222	0.0	0.0	2.222222222	0.0	0.0	0.0	0.0	0.0	0.0	0.0	0.0	6.666666667	6.666666667	0.0	4.444444444	0.0	0.0	0.0	4.444444444	0.0	11.11111111	4.444444444	11.11111111	0.0	0.0	4.444444444	0.0	0.0	0.0	0.0	0.0	0.0
11616	234	0.0201446280991735	-3.9048176217068784	【指名買い】「もっと早く出会いたかった…」<***>開発、溜まりやすい食事の脂肪、糖＋便通にトリプル効果！<***>タイプでお手軽ケア＆かしこくすっきりするっと！	2021-12-19	2021-12-20	41	7.317073171	7.317073171	0.0	0.0	0.0	0.0	0.0	0.0	4.87804878	0.0	0.0	2.43902439	0.0	2.43902439	2.43902439	4.87804878	2.43902439	2.43902439	0.0	4.87804878	0.0	0.0	0.0	0.0	4.87804878	2.43902439	0.0	2.43902439	0.0	0.0	7.317073171	2.43902439	4.87804878	0.0	0.0	2.43902439	2.43902439	0.0	0.0	0.0	0.0	0.0
15603	314	0.0201243350637697	-3.905825496532933	肥満気味の方の体重、体脂肪、血中中性脂肪の減少をサポート＆高めの血圧を下げる成分をW配合！製薬会社開発の青汁が凄すぎ…！しかも抹茶風味で飲みやすい♪1杯約70円で始めてみませんか？	2023-06-10	2023-06-15	60	1.666666667	1.666666667	0.0	0.0	0.0	0.0	0.0	0.0	0.0	0.0	0.0	0.0	0.0	0.0	0.0	13.33333333	6.666666667	8.333333333	0.0	10.0	0.0	5.0	1.666666667	1.666666667	0.0	0.0	0.0	0.0	0.0	0.0	5.0	3.333333333	1.666666667	0.0	0.0	1.666666667	3.333333333	0.0	0.0	1.666666667	1.666666667	0.0
12877	259	0.0201133804457559	-3.906369991574251	「スルンと自然に！」<***>から必見の規則正しいスッキリ習慣を伝授/7日間500円の腸活体験	2021-11-15	2021-11-16	24	0.0	0.0	0.0	0.0	0.0	0.0	0.0	0.0	4.166666667	0.0	4.166666667	0.0	0.0	0.0	0.0	4.166666667	0.0	4.166666667	0.0	0.0	0.0	8.333333333	0.0	0.0	0.0	0.0	0.0	0.0	0.0	0.0	0.0	0.0	0.0	0.0	0.0	4.166666667	0.0	0.0	0.0	0.0	0.0	0.0
25606	515	0.0201124736389908	-3.906415077342391	話題の美容成分摂取法！チョコラBBシリーズの<***>が開発した美容サプリとは	2023-06-10	2023-06-13	19	0.0	0.0	0.0	0.0	0.0	0.0	0.0	0.0	0.0	0.0	0.0	0.0	0.0	0.0	0.0	5.263157895	5.263157895	0.0	0.0	5.263157895	0.0	0.0	0.0	0.0	5.263157895	5.263157895	0.0	0.0	0.0	0.0	5.263157895	0.0	5.263157895	0.0	0.0	0.0	10.52631579	0.0	0.0	0.0	0.0	0.0
12990	261	0.0200923787528868	-3.9074147023419536	<***>開発！体重を減らすサプリ【初回限定】14日間モニター募集	2023-04-25	2023-04-26	15	0.0	0.0	0.0	0.0	0.0	0.0	0.0	0.0	0.0	0.0	0.0	0.0	0.0	0.0	0.0	6.666666667	0.0	0.0	0.0	6.666666667	0.0	13.33333333	6.666666667	6.666666667	6.666666667	0.0	0.0	0.0	6.666666667	0.0	0.0	0.0	0.0	0.0	0.0	0.0	13.33333333	0.0	0.0	0.0	0.0	0.0
6673	134	0.0200809231230331	-3.907985012952696	疲労と糖に驚きの関係🍰あの「<***>」でおなじみの<***>が開発した、新対策が1日66円で試せちゃう！非定期コースで、30日間お得になるチャンス♪	2021-05-17	2021-05-22	49	6.12244898	4.081632653	2.040816327	2.040816327	0.0	0.0	0.0	0.0	6.12244898	4.081632653	0.0	0.0	0.0	0.0	2.040816327	2.040816327	2.040816327	0.0	0.0	0.0	0.0	0.0	0.0	0.0	8.163265306	0.0	0.0	2.040816327	6.12244898	2.040816327	8.163265306	0.0	8.163265306	0.0	0.0	2.040816327	4.081632653	0.0	0.0	0.0	0.0	0.0
5778	116	0.0200761509172724	-3.908222689919816	肥満気味の方の体重、体脂肪、血中中性脂肪の減少をサポート＆高めの血圧を下げる成分をW配合！製薬会社開発の青汁が凄すぎ…！しかも抹茶風味で飲みやすい♪1杯約70円で始めてみませんか？	2023-05-12	2023-05-19	60	1.666666667	1.666666667	0.0	0.0	0.0	0.0	0.0	0.0	0.0	0.0	0.0	0.0	0.0	0.0	0.0	13.33333333	6.666666667	8.333333333	0.0	10.0	0.0	5.0	1.666666667	1.666666667	0.0	0.0	0.0	0.0	0.0	0.0	5.0	3.333333333	1.666666667	0.0	0.0	1.666666667	3.333333333	0.0	0.0	1.666666667	1.666666667	0.0
11061	222	0.0200705180363439	-3.908503305029976	肥満気味の方の体重、体脂肪、血中中性脂肪の減少をサポート＆高めの血圧を下げる成分をW配合！製薬会社開発の青汁が凄すぎ…！しかも抹茶風味で飲みやすい♪1杯約70円で始めてみませんか？	2023-04-27	2023-05-10	60	1.666666667	1.666666667	0.0	0.0	0.0	0.0	0.0	0.0	0.0	0.0	0.0	0.0	0.0	0.0	0.0	13.33333333	6.666666667	8.333333333	0.0	10.0	0.0	5.0	1.666666667	1.666666667	0.0	0.0	0.0	0.0	0.0	0.0	5.0	3.333333333	1.666666667	0.0	0.0	1.666666667	3.333333333	0.0	0.0	1.666666667	1.666666667	0.0
119630	2401	0.0200702165008777	-3.908518328943697	<***>開発会社の<***>錠剤が話題 やめられない炭水化物や甘いものが原因に？<***>が長年の研究で解明	2022-07-14	2022-07-18	30	6.666666667	3.333333333	3.333333333	0.0	0.0	0.0	0.0	0.0	6.666666667	0.0	0.0	6.666666667	0.0	0.0	3.333333333	6.666666667	3.333333333	0.0	0.0	6.666666667	0.0	3.333333333	0.0	0.0	6.666666667	0.0	3.333333333	0.0	6.666666667	0.0	3.333333333	0.0	3.333333333	0.0	0.0	0.0	10.0	0.0	0.0	0.0	0.0	0.0
7823	157	0.0200690272274063	-3.908577586336776	疲労と糖に驚きの関係🍰あの「<***>」でおなじみの<***>が開発した、新対策が1日66円で試せちゃう！非定期コースで、30日間お得になるチャンス♪	2021-04-29	2021-05-01	49	6.12244898	4.081632653	2.040816327	2.040816327	0.0	0.0	0.0	0.0	6.12244898	4.081632653	0.0	0.0	0.0	0.0	2.040816327	2.040816327	2.040816327	0.0	0.0	0.0	0.0	0.0	0.0	0.0	8.163265306	0.0	0.0	2.040816327	6.12244898	2.040816327	8.163265306	0.0	8.163265306	0.0	0.0	2.040816327	4.081632653	0.0	0.0	0.0	0.0	0.0
9021	181	0.0200642944241214	-3.9088134403908175	あの<***>が開発した便通改善サプリがすごい！その驚きの実力とは	2022-02-16	2022-02-17	18	11.11111111	11.11111111	0.0	0.0	0.0	0.0	0.0	0.0	0.0	0.0	0.0	0.0	0.0	0.0	0.0	0.0	0.0	0.0	0.0	0.0	0.0	0.0	0.0	0.0	11.11111111	0.0	0.0	0.0	11.11111111	0.0	5.555555556	0.0	5.555555556	0.0	0.0	0.0	5.555555556	0.0	0.0	0.0	0.0	0.0
9021	181	0.0200642944241214	-3.9088134403908175	あの<***>が開発した便通改善サプリがすごい！その驚きの実力とは	2022-02-16	2022-02-17	18	11.11111111	11.11111111	0.0	0.0	0.0	0.0	0.0	0.0	0.0	0.0	0.0	0.0	0.0	0.0	0.0	0.0	0.0	0.0	0.0	0.0	0.0	0.0	0.0	0.0	11.11111111	0.0	0.0	0.0	11.11111111	0.0	5.555555556	0.0	5.555555556	0.0	0.0	0.0	5.555555556	0.0	0.0	0.0	0.0	0.0
45309	909	0.0200622392902072	-3.908915873056975	寝ても取れない疲れの意外な原因？あの「<***>」でおなじみの<***>が開発した、話題の新対策が初回70%OFF！一時品切れになるほど人気爆発中！人気商品サンプルなど豪華4大特典付きでお得に始められるチャンス！	2020-12-03	2020-12-10	65	7.692307692	7.692307692	0.0	3.076923077	0.0	0.0	0.0	0.0	4.615384615	1.538461538	0.0	1.538461538	0.0	1.538461538	0.0	3.076923077	1.538461538	1.538461538	0.0	0.0	0.0	1.538461538	0.0	0.0	6.153846154	0.0	0.0	0.0	4.615384615	3.076923077	9.230769231	3.076923077	6.153846154	0.0	0.0	0.0	3.076923077	0.0	0.0	0.0	0.0	0.0
66711	1337	0.0200416722879285	-3.9099415587456	【申し訳ございません】多くの方にお試しいただきたいので、初めての方限定・お一人様1点限りとさせていただいております。	2023-06-10	2023-06-23	36	2.777777778	0.0	2.777777778	5.555555556	0.0	0.0	0.0	0.0	8.333333333	2.777777778	0.0	2.777777778	0.0	2.777777778	0.0	0.0	0.0	0.0	0.0	0.0	0.0	0.0	0.0	0.0	11.11111111	2.777777778	0.0	0.0	8.333333333	0.0	5.555555556	2.777777778	2.777777778	0.0	0.0	0.0	0.0	0.0	0.0	0.0	0.0	0.0
5143	103	0.0200272214660703	-3.910662857545285	✨<***>の技術力を結集した一品で、シワもシミも賢くケア✨WEBサイト特別セットは先行型美容液入り♪	2023-05-11	2023-05-12	30	10.0	10.0	0.0	0.0	0.0	0.0	0.0	0.0	6.666666667	0.0	0.0	3.333333333	0.0	0.0	3.333333333	0.0	0.0	0.0	0.0	0.0	0.0	0.0	0.0	0.0	6.666666667	6.666666667	0.0	0.0	0.0	0.0	10.0	3.333333333	3.333333333	3.333333333	0.0	0.0	3.333333333	0.0	0.0	0.0	0.0	0.0
9837	197	0.0200264308224052	-3.9107023367747695	「とんでもない…」赤字覚悟！あの「<***>」企業が ”効果を出すことにとことんこだわった”神級オールインワンジェルがお得！	2021-10-24	2021-11-01	31	3.225806452	3.225806452	0.0	0.0	0.0	0.0	0.0	0.0	9.677419355	0.0	3.225806452	3.225806452	0.0	0.0	3.225806452	0.0	0.0	0.0	0.0	0.0	0.0	0.0	0.0	0.0	6.451612903	3.225806452	0.0	0.0	3.225806452	3.225806452	6.451612903	3.225806452	3.225806452	3.225806452	0.0	3.225806452	3.225806452	0.0	3.225806452	0.0	0.0	0.0
47165	944	0.0200148415138344	-3.9112812049384535	疲労と糖に驚きの関係🍰あの「<***>」でおなじみの<***>が開発した、話題の新対策が初回70%OFF！一時品切れになるほど人気爆発中！人気商品サンプルなど豪華4大特典付きでお得に始められるチャンス！	2020-10-11	2020-10-17	62	11.29032258	9.677419355	1.612903226	4.838709677	0.0	0.0	0.0	0.0	3.225806452	1.612903226	0.0	0.0	0.0	0.0	1.612903226	1.612903226	1.612903226	0.0	0.0	0.0	0.0	1.612903226	0.0	0.0	6.451612903	0.0	0.0	1.612903226	4.838709677	1.612903226	9.677419355	3.225806452	6.451612903	0.0	0.0	0.0	3.225806452	0.0	0.0	0.0	0.0	0.0
10853	217	0.0199944715746798	-3.912299464905556	<***>から、<***>エイジングケアセットが新登場✨化粧水・美容液・クリーム・美白美容液の豪華4点セットが税込3,500円！💓＜先着10,000名様限定＞肌人生を変えるこのチャンス、絶対に見逃すな…！😍	2021-10-19	2021-10-29	56	5.357142857	5.357142857	0.0	1.785714286	0.0	0.0	0.0	0.0	5.357142857	1.785714286	1.785714286	1.785714286	0.0	0.0	0.0	7.142857143	1.785714286	1.785714286	0.0	3.571428571	0.0	8.928571429	1.785714286	5.357142857	5.357142857	1.785714286	0.0	0.0	3.571428571	0.0	5.357142857	1.785714286	1.785714286	1.785714286	0.0	3.571428571	0.0	0.0	0.0	0.0	0.0	0.0
6304	126	0.01998730964467	-3.91265772458624	"【定期ではございません】<***>企業が世界中を探して見つけた高品質の<***>配合🦌 超高保湿で敏感肌ケアと年齢肌ケアまでできる<***>の本気をお得なトライアルセットで体感！"	2022-03-04	2022-03-23	50	2.0	0.0	0.0	0.0	0.0	0.0	0.0	0.0	4.0	0.0	0.0	0.0	0.0	0.0	4.0	4.0	0.0	4.0	0.0	0.0	0.0	4.0	4.0	0.0	6.0	2.0	0.0	0.0	4.0	2.0	10.0	4.0	8.0	0.0	0.0	2.0	2.0	0.0	0.0	0.0	0.0	0.0
6755	135	0.0199851961509992	-3.9127634719558726	疲労と糖に驚きの関係🍰あの「<***>」でおなじみの<***>が開発した、新対策が1日66円で試せちゃう！非定期コースで、30日間お得になるチャンス♪	2021-05-23	2021-05-23	49	6.12244898	4.081632653	2.040816327	2.040816327	0.0	0.0	0.0	0.0	6.12244898	4.081632653	0.0	0.0	0.0	0.0	2.040816327	2.040816327	2.040816327	0.0	0.0	0.0	0.0	0.0	0.0	0.0	8.163265306	0.0	0.0	2.040816327	6.12244898	2.040816327	8.163265306	0.0	8.163265306	0.0	0.0	2.040816327	4.081632653	0.0	0.0	0.0	0.0	0.0
8160	163	0.0199754901960784	-3.913249247151392	初回半額。バリスタ絶賛のコーヒーダイエットで美ボディ女性が急増中	2022-07-08	2022-07-09	15	6.666666667	6.666666667	0.0	6.666666667	0.0	6.666666667	0.0	0.0	0.0	0.0	0.0	0.0	0.0	0.0	0.0	13.33333333	6.666666667	0.0	0.0	6.666666667	0.0	6.666666667	0.0	6.666666667	6.666666667	6.666666667	0.0	0.0	6.666666667	0.0	6.666666667	6.666666667	0.0	0.0	0.0	0.0	0.0	0.0	0.0	6.666666667	0.0	0.0
8416	168	0.0199619771863117	-3.913925955574237	疲れを根本からどうにかしたい女性、必見！あの「<***>」でおなじみの<***>が開発した、話題の新対策が1日66円で試せちゃう！非定期コースで、30日間お得になるチャンス♪	2021-05-07	2021-05-08	54	1.851851852	1.851851852	0.0	1.851851852	0.0	1.851851852	0.0	0.0	11.11111111	5.555555556	1.851851852	1.851851852	0.0	1.851851852	0.0	1.851851852	1.851851852	0.0	0.0	0.0	0.0	0.0	0.0	0.0	5.555555556	0.0	0.0	0.0	5.555555556	1.851851852	7.407407407	0.0	7.407407407	0.0	0.0	1.851851852	3.703703704	0.0	0.0	0.0	0.0	0.0
31578	629	0.0199189309012603	-3.916084697881397	【ドラッグストアでも話題！】1年頑張る自分への贈り物🎁目元美容液・ローション・クリーム・とろみマスク・アイカラー・ポーチの豪華セットをお得に！	2023-02-21	2023-02-27	33	3.03030303	3.03030303	0.0	6.060606061	0.0	0.0	0.0	0.0	0.0	0.0	0.0	0.0	0.0	0.0	0.0	6.060606061	3.03030303	0.0	0.0	3.03030303	0.0	3.03030303	0.0	0.0	6.060606061	0.0	0.0	0.0	6.060606061	3.03030303	3.03030303	0.0	3.03030303	0.0	0.0	0.0	0.0	0.0	0.0	0.0	0.0	0.0
8987	179	0.0199176588405474	-3.9161485618176215	【NHKで話題の新事実】善玉菌が増えていないと感じたら必見！ スッキリの秘密は、善玉菌が作り出す「エキス」だった？ 毎日ドッサリ！腸内フローラを整える「裏ワザ」が話題！	2021-04-20	2021-04-24	50	4.0	2.0	0.0	2.0	0.0	0.0	0.0	0.0	10.0	0.0	6.0	2.0	0.0	0.0	2.0	2.0	0.0	2.0	0.0	0.0	0.0	2.0	2.0	0.0	2.0	0.0	0.0	0.0	0.0	2.0	12.0	4.0	6.0	2.0	0.0	0.0	0.0	0.0	0.0	0.0	0.0	0.0
15317	305	0.0199125155056473	-3.9164068250571433	牛乳から発見！ 骨密度を6ヶ月で高めた、すごい成分！ カルシウムではない、その正体とは？	2021-11-05	2021-11-08	25	4.0	4.0	0.0	0.0	0.0	0.0	0.0	0.0	4.0	0.0	0.0	0.0	0.0	0.0	4.0	8.0	0.0	4.0	0.0	4.0	0.0	0.0	0.0	0.0	4.0	0.0	0.0	0.0	4.0	0.0	8.0	4.0	4.0	0.0	0.0	0.0	0.0	0.0	0.0	0.0	0.0	0.0
2864	57	0.0199022346368715	-3.916923260245986	＼そのシミ、そのシワなかったことに✨／ しっとり美肌ファンデの<***>なら、塗れば塗るほど『シワまで改善』！初回限定2178円(税込)で定期しばり<***>！ 今すぐチェック＞＞	2023-02-10	2023-02-11	45	2.222222222	2.222222222	0.0	0.0	0.0	0.0	0.0	0.0	2.222222222	2.222222222	0.0	0.0	2.222222222	0.0	0.0	0.0	0.0	0.0	0.0	0.0	0.0	6.666666667	6.666666667	0.0	4.444444444	0.0	0.0	0.0	4.444444444	0.0	11.11111111	4.444444444	11.11111111	0.0	0.0	4.444444444	0.0	0.0	0.0	0.0	0.0	0.0
5330	106	0.0198874296435272	-3.9176674230478232	✅9月1日から！ 【泡の酵素洗顔付】豪華セットがお得	2021-09-30	2021-10-01	19	5.263157895	5.263157895	0.0	0.0	0.0	0.0	0.0	0.0	0.0	0.0	0.0	0.0	0.0	0.0	0.0	0.0	0.0	0.0	0.0	0.0	0.0	5.263157895	0.0	0.0	10.52631579	0.0	0.0	0.0	10.52631579	5.263157895	5.263157895	0.0	5.263157895	0.0	0.0	0.0	0.0	0.0	0.0	0.0	0.0	0.0
8146	162	0.019887061134299	-3.917685952975976	疲労と糖に驚きの関係🍰あの「<***>」でおなじみの<***>が開発した、話題の新対策が初回約71%OFF！一時品切れになるほど人気爆発中！人気商品サンプルなど豪華特典付きでお得に試せるチャンス！	2021-04-04	2021-04-05	60	11.66666667	10.0	1.666666667	5.0	0.0	0.0	0.0	0.0	3.333333333	1.666666667	0.0	0.0	0.0	0.0	1.666666667	1.666666667	1.666666667	0.0	0.0	0.0	0.0	1.666666667	0.0	0.0	6.666666667	0.0	0.0	1.666666667	5.0	1.666666667	6.666666667	1.666666667	5.0	0.0	0.0	0.0	3.333333333	0.0	0.0	0.0	0.0	0.0
33197	660	0.0198813145766183	-3.917974954355488	疲労と糖に驚きの関係🍰あの「<***>」でおなじみの<***>が開発した、新対策が1日66円で試せちゃう！非定期コースで、30日間お得になるチャンス♪	2021-06-01	2021-06-04	49	6.12244898	4.081632653	2.040816327	2.040816327	0.0	0.0	0.0	0.0	6.12244898	4.081632653	0.0	0.0	0.0	0.0	2.040816327	2.040816327	2.040816327	0.0	0.0	0.0	0.0	0.0	0.0	0.0	8.163265306	0.0	0.0	2.040816327	6.12244898	2.040816327	8.163265306	0.0	8.163265306	0.0	0.0	2.040816327	4.081632653	0.0	0.0	0.0	0.0	0.0
19476	387	0.0198706099815157	-3.9185135242728095	【指名買い】「もっと早く出会いたかった…」<***>開発、溜まりやすい食事の脂肪、糖＋便通にトリプル効果！<***>タイプでお手軽ケア＆かしこくすっきりするっと！	2021-12-14	2021-12-22	41	7.317073171	7.317073171	0.0	0.0	0.0	0.0	0.0	0.0	4.87804878	0.0	0.0	2.43902439	0.0	2.43902439	2.43902439	4.87804878	2.43902439	2.43902439	0.0	4.87804878	0.0	0.0	0.0	0.0	4.87804878	2.43902439	0.0	2.43902439	0.0	0.0	7.317073171	2.43902439	4.87804878	0.0	0.0	2.43902439	2.43902439	0.0	0.0	0.0	0.0	0.0
25928	515	0.0198626966985498	-3.9189118441576487	「自分史上最高かもしれない…」シミ予防と深いシワに効く、<***>の”薬用コスメ”が発売初月から品薄中😲	2022-05-01	2022-05-23	32	3.125	3.125	0.0	3.125	0.0	0.0	0.0	0.0	3.125	0.0	0.0	3.125	0.0	0.0	3.125	0.0	0.0	0.0	0.0	0.0	0.0	0.0	0.0	0.0	9.375	3.125	3.125	0.0	6.25	0.0	15.625	6.25	9.375	0.0	0.0	0.0	0.0	0.0	0.0	0.0	0.0	0.0
12492	248	0.0198527057316682	-3.9194149722379903	牛乳から発見！ 骨密度を6ヶ月で高めた、すごい成分！ カルシウムではない、その正体とは？	2022-12-01	2022-12-02	25	4.0	4.0	0.0	0.0	0.0	0.0	0.0	0.0	4.0	0.0	0.0	0.0	0.0	0.0	4.0	8.0	0.0	4.0	0.0	4.0	0.0	0.0	0.0	0.0	4.0	0.0	0.0	0.0	4.0	0.0	8.0	4.0	4.0	0.0	0.0	0.0	0.0	0.0	0.0	0.0	0.0	0.0
10279	204	0.0198462885494697	-3.91973826416871	【驚愕！】東大農学博士開発の機能性表示食品！高めの血圧に！コレステロールに！中性脂肪に！トリプル効果が凄いと話題	2022-09-14	2022-09-21	31	6.451612903	6.451612903	0.0	0.0	0.0	0.0	0.0	0.0	3.225806452	0.0	0.0	3.225806452	0.0	0.0	3.225806452	9.677419355	6.451612903	3.225806452	0.0	6.451612903	0.0	3.225806452	0.0	3.225806452	3.225806452	3.225806452	0.0	0.0	0.0	0.0	0.0	0.0	0.0	0.0	0.0	0.0	6.451612903	0.0	0.0	0.0	0.0	0.0
6097	121	0.019845825815975	-3.919761580311079	「<***>」でおなじみの<***>が開発した新対策！【お一人様一回限り】定期初回980円	2022-09-07	2022-09-08	29	0.0	0.0	0.0	3.448275862	0.0	0.0	0.0	0.0	0.0	0.0	0.0	0.0	0.0	0.0	0.0	0.0	0.0	0.0	0.0	0.0	0.0	0.0	0.0	0.0	10.34482759	3.448275862	0.0	0.0	6.896551724	0.0	13.79310345	3.448275862	10.34482759	3.448275862	0.0	3.448275862	3.448275862	0.0	0.0	0.0	0.0	0.0
7207	143	0.019841820452338	-3.919963424664534	「頑固な悩みがスッキリ…！」２つの力が掃除機のように内側からスッキリをサポート！ 新発想の<***>を【定期初回半額】で試すチャンス✨	2022-03-08	2022-03-11	38	13.15789474	7.894736842	5.263157895	0.0	0.0	0.0	0.0	0.0	13.15789474	7.894736842	0.0	2.631578947	0.0	0.0	2.631578947	0.0	0.0	0.0	0.0	0.0	0.0	0.0	0.0	0.0	7.894736842	2.631578947	2.631578947	0.0	2.631578947	0.0	7.894736842	2.631578947	5.263157895	0.0	2.631578947	0.0	0.0	0.0	0.0	0.0	0.0	0.0
4789	95	0.0198371267487993	-3.92020000874207	肥満気味の方の体重、体脂肪、血中中性脂肪の減少をサポート＆高めの血圧を下げる成分をW配合！製薬会社開発の青汁が凄すぎ…！しかも抹茶風味で飲みやすい♪1杯約70円で始めてみませんか？	2023-06-09	2023-06-10	60	1.666666667	1.666666667	0.0	0.0	0.0	0.0	0.0	0.0	0.0	0.0	0.0	0.0	0.0	0.0	0.0	13.33333333	6.666666667	8.333333333	0.0	10.0	0.0	5.0	1.666666667	1.666666667	0.0	0.0	0.0	0.0	0.0	0.0	5.0	3.333333333	1.666666667	0.0	0.0	1.666666667	3.333333333	0.0	0.0	1.666666667	1.666666667	0.0
8571	170	0.0198343250495858	-3.9203412538486218	疲れを根本からどうにかしたい女性、必見！あの「<***>」でおなじみの<***>が開発した、話題の新対策が1日66円で試せちゃう！非定期コースで、30日間お得になるチャンス♪	2021-05-29	2021-05-30	54	1.851851852	1.851851852	0.0	1.851851852	0.0	1.851851852	0.0	0.0	11.11111111	5.555555556	1.851851852	1.851851852	0.0	1.851851852	0.0	1.851851852	1.851851852	0.0	0.0	0.0	0.0	0.0	0.0	0.0	5.555555556	0.0	0.0	0.0	5.555555556	1.851851852	7.407407407	0.0	7.407407407	0.0	0.0	1.851851852	3.703703704	0.0	0.0	0.0	0.0	0.0
3934	78	0.0198271479410269	-3.920703172259415	肥満気味の方の体重、体脂肪、血中中性脂肪の減少をサポート＆高めの血圧を下げる成分をW配合！製薬会社開発の青汁が凄すぎ…！しかも抹茶風味で飲みやすい♪1杯約70円で始めてみませんか？	2023-04-19	2023-04-23	60	1.666666667	1.666666667	0.0	0.0	0.0	0.0	0.0	0.0	0.0	0.0	0.0	0.0	0.0	0.0	0.0	13.33333333	6.666666667	8.333333333	0.0	10.0	0.0	5.0	1.666666667	1.666666667	0.0	0.0	0.0	0.0	0.0	0.0	5.0	3.333333333	1.666666667	0.0	0.0	1.666666667	3.333333333	0.0	0.0	1.666666667	1.666666667	0.0
13575	269	0.0198158379373848	-3.921273765200302	疲労と糖に驚きの関係🍰あの「<***>」でおなじみの<***>が開発した、新対策が1日66円で試せちゃう！非定期コースで、30日間お得になるチャンス♪	2021-04-27	2021-06-07	49	6.12244898	4.081632653	2.040816327	2.040816327	0.0	0.0	0.0	0.0	6.12244898	4.081632653	0.0	0.0	0.0	0.0	2.040816327	2.040816327	2.040816327	0.0	0.0	0.0	0.0	0.0	0.0	0.0	8.163265306	0.0	0.0	2.040816327	6.12244898	2.040816327	8.163265306	0.0	8.163265306	0.0	0.0	2.040816327	4.081632653	0.0	0.0	0.0	0.0	0.0
5303	105	0.0198001131435036	-3.92206762697961	数量限定！豪華12点セットがお得。約9,600円オフ（57%OFF）ローション・クリーム・トライアルキット・パックのセットに無料でビタミンC美容液ミニが付いてくる。毎日頑張る自分へのご褒美に！	2022-06-24	2022-07-13	54	3.703703704	3.703703704	0.0	1.851851852	0.0	0.0	0.0	0.0	1.851851852	0.0	1.851851852	0.0	0.0	0.0	0.0	3.703703704	1.851851852	0.0	0.0	1.851851852	0.0	1.851851852	0.0	0.0	7.407407407	0.0	0.0	0.0	5.555555556	3.703703704	3.703703704	1.851851852	1.851851852	0.0	0.0	3.703703704	0.0	0.0	0.0	0.0	0.0	0.0
3688	73	0.0197939262472885	-3.922380143528093	疲労と糖に驚きの関係🍰あの「<***>」でおなじみの<***>が開発した、新対策が1日66円で試せちゃう！非定期コースで、30日間お得になるチャンス♪	2021-06-23	2021-06-28	49	6.12244898	4.081632653	2.040816327	2.040816327	0.0	0.0	0.0	0.0	6.12244898	4.081632653	0.0	0.0	0.0	0.0	2.040816327	2.040816327	2.040816327	0.0	0.0	0.0	0.0	0.0	0.0	0.0	8.163265306	0.0	0.0	2.040816327	6.12244898	2.040816327	8.163265306	0.0	8.163265306	0.0	0.0	2.040816327	4.081632653	0.0	0.0	0.0	0.0	0.0
8943	177	0.0197920161019792	-3.922476649772352	＼定期初回がお得／<***>シリーズの<***>が開発した美容サプリ！話題の美容サプリを、お得にゲット	2022-11-09	2022-11-10	29	0.0	0.0	0.0	0.0	0.0	0.0	0.0	0.0	0.0	0.0	0.0	0.0	0.0	0.0	0.0	0.0	0.0	0.0	0.0	0.0	0.0	0.0	0.0	0.0	6.896551724	0.0	0.0	0.0	6.896551724	6.896551724	6.896551724	0.0	6.896551724	0.0	0.0	0.0	3.448275862	0.0	0.0	0.0	0.0	0.0
3285	65	0.0197869101978691	-3.9227346610230738	製薬会社の「これだけ」塗りが、さらにパワーアップ！<***>が開発した、新生<***>。お求めやすいスターターキットで！	2023-01-16	2023-01-17	32	0.0	0.0	0.0	3.125	0.0	0.0	0.0	0.0	3.125	0.0	0.0	0.0	0.0	3.125	0.0	0.0	0.0	0.0	0.0	0.0	0.0	3.125	3.125	0.0	0.0	0.0	0.0	0.0	0.0	0.0	3.125	0.0	3.125	0.0	0.0	0.0	6.25	0.0	0.0	0.0	0.0	0.0
11979	237	0.0197846230904082	-3.922850254596201	寒い季節は疲れやすい？💦あの「<***>」でおなじみの<***>が開発した、新対策が1日66円で試せちゃう！非定期コースで、30日間お得になるチャンス♪	2021-12-08	2021-12-09	48	2.083333333	2.083333333	0.0	0.0	0.0	0.0	0.0	0.0	4.166666667	4.166666667	0.0	0.0	0.0	0.0	0.0	2.083333333	2.083333333	0.0	0.0	0.0	0.0	2.083333333	2.083333333	0.0	6.25	0.0	0.0	0.0	6.25	2.083333333	10.41666667	0.0	10.41666667	0.0	0.0	2.083333333	4.166666667	0.0	0.0	0.0	0.0	0.0
63930	1264	0.0197716252150789	-3.9235074390539744	やめられない炭水化物や甘いものが疲労の原因に？<***>が長年の研究で解明	2021-06-12	2021-06-13	23	13.04347826	4.347826087	8.695652174	0.0	0.0	0.0	0.0	0.0	8.695652174	0.0	0.0	8.695652174	0.0	0.0	4.347826087	8.695652174	4.347826087	0.0	0.0	4.347826087	0.0	4.347826087	0.0	0.0	8.695652174	0.0	4.347826087	0.0	8.695652174	0.0	4.347826087	0.0	4.347826087	0.0	0.0	0.0	4.347826087	0.0	0.0	0.0	0.0	0.0
5918	117	0.0197701926326461	-3.923579898162402	「<***>」でおなじみの<***>が開発した新対策！【お一人様一回限り】定期初回980円	2022-09-02	2022-09-02	29	0.0	0.0	0.0	3.448275862	0.0	0.0	0.0	0.0	0.0	0.0	0.0	0.0	0.0	0.0	0.0	0.0	0.0	0.0	0.0	0.0	0.0	0.0	0.0	0.0	10.34482759	3.448275862	0.0	0.0	6.896551724	0.0	13.79310345	3.448275862	10.34482759	3.448275862	0.0	3.448275862	3.448275862	0.0	0.0	0.0	0.0	0.0
5160	102	0.0197674418604651	-3.9237190451913375	＼おひとり様１回限り／ コスパすぎ…と絶賛止まらない<***>を超お得にゲット！	2022-04-26	2022-05-02	23	4.347826087	0.0	4.347826087	4.347826087	0.0	0.0	0.0	0.0	0.0	0.0	0.0	0.0	0.0	0.0	0.0	0.0	0.0	0.0	0.0	0.0	0.0	0.0	0.0	0.0	17.39130435	8.695652174	0.0	0.0	13.04347826	4.347826087	8.695652174	4.347826087	0.0	8.695652174	0.0	0.0	0.0	0.0	0.0	0.0	0.0	0.0
27419	542	0.0197673146358364	-3.923725481281502	疲れを根本からどうにかしたい女性、必見！あの「<***>」でおなじみの<***>が開発した、話題の新対策が1日66円で試せちゃう！非定期コースで、30日間お得になるチャンス♪	2021-05-23	2021-05-24	54	1.851851852	1.851851852	0.0	1.851851852	0.0	1.851851852	0.0	0.0	11.11111111	5.555555556	1.851851852	1.851851852	0.0	1.851851852	0.0	1.851851852	1.851851852	0.0	0.0	0.0	0.0	0.0	0.0	0.0	5.555555556	0.0	0.0	0.0	5.555555556	1.851851852	7.407407407	0.0	7.407407407	0.0	0.0	1.851851852	3.703703704	0.0	0.0	0.0	0.0	0.0
19530	386	0.0197644649257552	-3.923869654405896	やめられない炭水化物や甘いものが疲労の原因に？<***>が長年の研究で解明	2021-01-14	2021-01-16	23	13.04347826	4.347826087	8.695652174	0.0	0.0	0.0	0.0	0.0	8.695652174	0.0	0.0	8.695652174	0.0	0.0	4.347826087	8.695652174	4.347826087	0.0	0.0	4.347826087	0.0	4.347826087	0.0	0.0	8.695652174	0.0	4.347826087	0.0	8.695652174	0.0	4.347826087	0.0	4.347826087	0.0	0.0	0.0	4.347826087	0.0	0.0	0.0	0.0	0.0
54964	1086	0.0197583873080561	-3.924177203957788	牛乳から発見！ 骨密度を6ヶ月で高めた、すごい成分！ カルシウムではない、その正体とは？	2021-12-15	2021-12-18	25	4.0	4.0	0.0	0.0	0.0	0.0	0.0	0.0	4.0	0.0	0.0	0.0	0.0	0.0	4.0	8.0	0.0	4.0	0.0	4.0	0.0	0.0	0.0	0.0	4.0	0.0	0.0	0.0	4.0	0.0	8.0	4.0	4.0	0.0	0.0	0.0	0.0	0.0	0.0	0.0	0.0	0.0
14023	277	0.0197532624973258	-3.9244366115393134	やめられない炭水化物や甘いものが疲労の原因に？<***>が長年の研究で解明	2021-11-30	2021-11-30	23	13.04347826	4.347826087	8.695652174	0.0	0.0	0.0	0.0	0.0	8.695652174	0.0	0.0	8.695652174	0.0	0.0	4.347826087	8.695652174	4.347826087	0.0	0.0	4.347826087	0.0	4.347826087	0.0	0.0	8.695652174	0.0	4.347826087	0.0	8.695652174	0.0	4.347826087	0.0	4.347826087	0.0	0.0	0.0	4.347826087	0.0	0.0	0.0	0.0	0.0
55251	1091	0.0197462489366708	-3.9247917329306463	あの<***>が開発した便通改善サプリがすごい！その驚きの実力とは	2022-02-12	2022-02-16	18	11.11111111	11.11111111	0.0	0.0	0.0	0.0	0.0	0.0	0.0	0.0	0.0	0.0	0.0	0.0	0.0	0.0	0.0	0.0	0.0	0.0	0.0	0.0	0.0	0.0	11.11111111	0.0	0.0	0.0	11.11111111	0.0	5.555555556	0.0	5.555555556	0.0	0.0	0.0	5.555555556	0.0	0.0	0.0	0.0	0.0
55251	1091	0.0197462489366708	-3.9247917329306463	あの<***>が開発した便通改善サプリがすごい！その驚きの実力とは	2022-02-12	2022-02-16	18	11.11111111	11.11111111	0.0	0.0	0.0	0.0	0.0	0.0	0.0	0.0	0.0	0.0	0.0	0.0	0.0	0.0	0.0	0.0	0.0	0.0	0.0	0.0	0.0	0.0	11.11111111	0.0	0.0	0.0	11.11111111	0.0	5.555555556	0.0	5.555555556	0.0	0.0	0.0	5.555555556	0.0	0.0	0.0	0.0	0.0
4813	95	0.0197382090172449	-3.925198977702572	美白市場売上No1（<***>部門）コスメを初回特別価格で！<***>の本気エイジングケア（※<***>を美白有効成分として配合している化粧品ブランドの通販チャネルにおける2020年売上実績（<***>調べ））	2022-02-22	2022-02-25	56	5.357142857	5.357142857	0.0	0.0	0.0	0.0	0.0	0.0	1.785714286	0.0	0.0	0.0	0.0	0.0	1.785714286	0.0	0.0	0.0	0.0	0.0	0.0	10.71428571	0.0	7.142857143	1.785714286	0.0	0.0	0.0	1.785714286	0.0	1.785714286	0.0	1.785714286	0.0	0.0	5.357142857	7.142857143	0.0	0.0	0.0	0.0	0.0
5879	116	0.019731246810682	-3.925551767295895	「<***>」でおなじみの<***>が開発した新対策！【お一人様一回限り】定期初回1,980円	2023-05-11	2023-05-12	32	0.0	0.0	0.0	3.125	0.0	0.0	0.0	0.0	0.0	0.0	0.0	0.0	0.0	0.0	0.0	0.0	0.0	0.0	0.0	0.0	0.0	0.0	0.0	0.0	9.375	3.125	0.0	0.0	6.25	0.0	12.5	3.125	9.375	3.125	0.0	3.125	3.125	0.0	0.0	0.0	0.0	0.0
40308	795	0.0197231318844894	-3.9259631247459614	やめられない炭水化物や甘いものが疲労の原因に？<***>が長年の研究で解明	2021-01-28	2021-01-30	23	13.04347826	4.347826087	8.695652174	0.0	0.0	0.0	0.0	0.0	8.695652174	0.0	0.0	8.695652174	0.0	0.0	4.347826087	8.695652174	4.347826087	0.0	0.0	4.347826087	0.0	4.347826087	0.0	0.0	8.695652174	0.0	4.347826087	0.0	8.695652174	0.0	4.347826087	0.0	4.347826087	0.0	0.0	0.0	4.347826087	0.0	0.0	0.0	0.0	0.0
23476	463	0.0197222695518827	-3.926006847591995	【血圧高めの方へ】血圧130になったら要注意。製薬会社<***>が開発した手軽な血圧<***>とは	2021-10-30	2021-10-30	26	3.846153846	3.846153846	0.0	0.0	0.0	0.0	0.0	0.0	0.0	0.0	0.0	0.0	0.0	0.0	0.0	0.0	0.0	0.0	0.0	0.0	0.0	0.0	0.0	0.0	0.0	0.0	0.0	0.0	0.0	0.0	3.846153846	0.0	3.846153846	0.0	0.0	0.0	7.692307692	0.0	0.0	0.0	3.846153846	0.0
4868	96	0.019720624486442	-3.926090262639585	試験で高い保湿力、浸透力が証明。新発想の発酵/熟成されたプラセンタ ハリ・ツヤにお悩みの方から人気	2023-01-25	2023-02-24	32	12.5	9.375	3.125	3.125	0.0	0.0	0.0	0.0	12.5	3.125	0.0	6.25	0.0	0.0	3.125	0.0	0.0	0.0	0.0	0.0	0.0	0.0	0.0	0.0	9.375	6.25	3.125	0.0	0.0	0.0	12.5	3.125	9.375	0.0	0.0	0.0	6.25	0.0	0.0	0.0	0.0	0.0
8621	170	0.0197192901055562	-3.9261579291596633	「<***>」でおなじみの<***>が開発した新対策！【お一人様一回限り】定期初回1,980円	2023-05-20	2023-05-26	32	0.0	0.0	0.0	3.125	0.0	0.0	0.0	0.0	0.0	0.0	0.0	0.0	0.0	0.0	0.0	0.0	0.0	0.0	0.0	0.0	0.0	0.0	0.0	0.0	9.375	3.125	0.0	0.0	6.25	0.0	12.5	3.125	9.375	3.125	0.0	3.125	3.125	0.0	0.0	0.0	0.0	0.0
10751	212	0.0197190958980559	-3.926167777813221	<***>開発！体重を減らすサプリ【初回限定】14日間モニター募集	2023-04-19	2023-04-24	15	0.0	0.0	0.0	0.0	0.0	0.0	0.0	0.0	0.0	0.0	0.0	0.0	0.0	0.0	0.0	6.666666667	0.0	0.0	0.0	6.666666667	0.0	13.33333333	6.666666667	6.666666667	6.666666667	0.0	0.0	0.0	6.666666667	0.0	0.0	0.0	0.0	0.0	0.0	0.0	13.33333333	0.0	0.0	0.0	0.0	0.0
36567	721	0.0197172313834878	-3.926262336038999	<***>開発！体重を減らすサプリ【初回限定】14日間モニター募集	2023-01-04	2023-01-05	15	0.0	0.0	0.0	0.0	0.0	0.0	0.0	0.0	0.0	0.0	0.0	0.0	0.0	0.0	0.0	6.666666667	0.0	0.0	0.0	6.666666667	0.0	13.33333333	6.666666667	6.666666667	6.666666667	0.0	0.0	0.0	6.666666667	0.0	0.0	0.0	0.0	0.0	0.0	0.0	13.33333333	0.0	0.0	0.0	0.0	0.0
14154	279	0.019711742263671	-3.926540766814367	疲労と糖に驚きの関係🍰あの「<***>」でおなじみの<***>が開発した、新対策が1日66円で試せちゃう！非定期コースで、30日間お得になるチャンス♪	2022-03-14	2022-03-15	49	6.12244898	4.081632653	2.040816327	2.040816327	0.0	0.0	0.0	0.0	6.12244898	4.081632653	0.0	0.0	0.0	0.0	2.040816327	2.040816327	2.040816327	0.0	0.0	0.0	0.0	0.0	0.0	0.0	8.163265306	0.0	0.0	2.040816327	6.12244898	2.040816327	8.163265306	0.0	8.163265306	0.0	0.0	2.040816327	4.081632653	0.0	0.0	0.0	0.0	0.0
15391	303	0.0196868299655642	-3.9278053964705895	【指名買い】「もっと早く出会いたかった…」<***>開発、溜まりやすい食事の脂肪、糖＋便通にトリプル効果！<***>タイプでお手軽ケア＆かしこくすっきりするっと！	2022-04-09	2022-04-12	41	7.317073171	7.317073171	0.0	0.0	0.0	0.0	0.0	0.0	4.87804878	0.0	0.0	2.43902439	0.0	2.43902439	2.43902439	4.87804878	2.43902439	2.43902439	0.0	4.87804878	0.0	0.0	0.0	0.0	4.87804878	2.43902439	0.0	2.43902439	0.0	0.0	7.317073171	2.43902439	4.87804878	0.0	0.0	2.43902439	2.43902439	0.0	0.0	0.0	0.0	0.0
17982	354	0.0196863530196863	-3.9278296234109455	＼<***>の記憶力対策がすごい／ 「すごいドリンクできました」<***>が開発した 記憶力対策ドリンクを１本５０円で試せるチャンス	2022-04-09	2022-04-09	33	15.15151515	15.15151515	0.0	0.0	0.0	0.0	0.0	0.0	15.15151515	3.03030303	0.0	6.060606061	0.0	0.0	6.060606061	0.0	0.0	0.0	0.0	0.0	0.0	0.0	0.0	0.0	18.18181818	6.060606061	0.0	0.0	12.12121212	0.0	12.12121212	0.0	12.12121212	0.0	0.0	3.03030303	6.060606061	0.0	0.0	0.0	0.0	0.0
2747	54	0.0196578085183836	-3.929280639531004	疲労と糖に驚きの関係🍰あの「<***>」でおなじみの<***>が開発した、話題の新対策が初回70%OFF！一時品切れになるほど人気爆発中！人気商品サンプルなど豪華4大特典付きでお得に始められるチャンス！	2020-09-16	2020-09-20	62	11.29032258	9.677419355	1.612903226	4.838709677	0.0	0.0	0.0	0.0	3.225806452	1.612903226	0.0	0.0	0.0	0.0	1.612903226	1.612903226	1.612903226	0.0	0.0	0.0	0.0	1.612903226	0.0	0.0	6.451612903	0.0	0.0	1.612903226	4.838709677	1.612903226	9.677419355	3.225806452	6.451612903	0.0	0.0	0.0	3.225806452	0.0	0.0	0.0	0.0	0.0
273515	5376	0.0196552291464819	-3.929411861744224	試験で高い保湿力、浸透力が証明。新発想の発酵/熟成されたプラセンタ ハリ・ツヤにお悩みの方から人気	2022-12-14	2023-06-06	32	12.5	9.375	3.125	3.125	0.0	0.0	0.0	0.0	12.5	3.125	0.0	6.25	0.0	0.0	3.125	0.0	0.0	0.0	0.0	0.0	0.0	0.0	0.0	0.0	9.375	6.25	3.125	0.0	0.0	0.0	12.5	3.125	9.375	0.0	0.0	0.0	6.25	0.0	0.0	0.0	0.0	0.0
41501	815	0.0196380810100961	-3.930284689073158	「<***>」でおなじみの<***>が開発した新対策！【お一人様一回限り】定期初回1,980円	2023-02-24	2023-02-25	31	0.0	0.0	0.0	3.225806452	0.0	0.0	0.0	0.0	0.0	0.0	0.0	0.0	0.0	0.0	0.0	0.0	0.0	0.0	0.0	0.0	0.0	0.0	0.0	0.0	9.677419355	3.225806452	0.0	0.0	6.451612903	0.0	12.90322581	3.225806452	9.677419355	3.225806452	0.0	3.225806452	3.225806452	0.0	0.0	0.0	0.0	0.0
4940	97	0.0196356275303643	-3.930409631678589	【定期ではございません】<***>企業が世界中を探して見つけた高品質の<***>配合🦌 超高保湿で敏感肌ケアと年齢肌ケアまでできる<***>の本気をお得なトライアルセットで体感！	2022-02-03	2022-02-03	50	2.0	0.0	0.0	0.0	0.0	0.0	0.0	0.0	4.0	0.0	0.0	0.0	0.0	0.0	4.0	4.0	0.0	4.0	0.0	0.0	0.0	4.0	4.0	0.0	6.0	2.0	0.0	0.0	4.0	2.0	10.0	4.0	8.0	0.0	0.0	2.0	2.0	0.0	0.0	0.0	0.0	0.0
23240	456	0.0196213425129087	-3.9311374014514655	今あるシミや全身のシミにも効く！あの「<***>」から新発売の「飲むシミ対策」初回限定半額以下で始める！	2023-04-02	2023-04-09	31	0.0	0.0	0.0	0.0	0.0	0.0	0.0	0.0	3.225806452	0.0	0.0	3.225806452	0.0	0.0	3.225806452	3.225806452	0.0	0.0	0.0	3.225806452	0.0	0.0	0.0	0.0	9.677419355	3.225806452	0.0	0.0	6.451612903	0.0	9.677419355	0.0	9.677419355	0.0	0.0	0.0	0.0	0.0	0.0	3.225806452	0.0	0.0
111624	2189	0.0196104780333978	-3.9316912620491817	【定期ではございません】<***>企業が世界中を探して見つけた高品質の<***>配合🦌 超高保湿で敏感肌ケアと年齢肌ケアまでできる<***>の本気をお得なトライアルセットで体感！	2022-03-31	2022-04-10	50	2.0	0.0	0.0	0.0	0.0	0.0	0.0	0.0	4.0	0.0	0.0	0.0	0.0	0.0	4.0	4.0	0.0	4.0	0.0	0.0	0.0	4.0	4.0	0.0	6.0	2.0	0.0	0.0	4.0	2.0	10.0	4.0	8.0	0.0	0.0	2.0	2.0	0.0	0.0	0.0	0.0	0.0
158065	3099	0.0196058583494132	-3.931926862027765	「<***>」でおなじみの<***>が開発した新対策！【お一人様一回限り】定期初回1,980円	2023-03-10	2023-03-16	31	0.0	0.0	0.0	3.225806452	0.0	0.0	0.0	0.0	0.0	0.0	0.0	0.0	0.0	0.0	0.0	0.0	0.0	0.0	0.0	0.0	0.0	0.0	0.0	0.0	9.677419355	3.225806452	0.0	0.0	6.451612903	0.0	12.90322581	3.225806452	9.677419355	3.225806452	0.0	3.225806452	3.225806452	0.0	0.0	0.0	0.0	0.0
8467	166	0.0196055273414432	-3.9319437452857366	【定期ではございません】<***>企業が世界中を探して見つけた高品質の<***>配合🦌 超高保湿で敏感肌ケアと年齢肌ケアまでできる<***>の本気をお得なトライアルセットで体感！	2022-03-26	2022-03-28	50	2.0	0.0	0.0	0.0	0.0	0.0	0.0	0.0	4.0	0.0	0.0	0.0	0.0	0.0	4.0	4.0	0.0	4.0	0.0	0.0	0.0	4.0	4.0	0.0	6.0	2.0	0.0	0.0	4.0	2.0	10.0	4.0	8.0	0.0	0.0	2.0	2.0	0.0	0.0	0.0	0.0	0.0
13058	256	0.0196048399448613	-3.9319788072670208	「<***>」でおなじみの<***>が開発した新対策！【お一人様一回限り】定期初回980円	2022-08-31	2022-09-09	29	0.0	0.0	0.0	3.448275862	0.0	0.0	0.0	0.0	0.0	0.0	0.0	0.0	0.0	0.0	0.0	0.0	0.0	0.0	0.0	0.0	0.0	0.0	0.0	0.0	10.34482759	3.448275862	0.0	0.0	6.896551724	0.0	13.79310345	3.448275862	10.34482759	3.448275862	0.0	3.448275862	3.448275862	0.0	0.0	0.0	0.0	0.0
83813	1643	0.0196031641869399	-3.932064287666216	疲れを根本からどうにかしたい女性、必見！あの「<***>」でおなじみの<***>が開発した、話題の新対策が1日66円で試せちゃう！非定期コースで、30日間お得になるチャンス♪	2021-05-29	2021-05-30	54	1.851851852	1.851851852	0.0	1.851851852	0.0	1.851851852	0.0	0.0	11.11111111	5.555555556	1.851851852	1.851851852	0.0	1.851851852	0.0	1.851851852	1.851851852	0.0	0.0	0.0	0.0	0.0	0.0	0.0	5.555555556	0.0	0.0	0.0	5.555555556	1.851851852	7.407407407	0.0	7.407407407	0.0	0.0	1.851851852	3.703703704	0.0	0.0	0.0	0.0	0.0
59843	1173	0.0196012900422772	-3.932159896428076	疲労と糖に驚きの関係🍰あの「<***>」でおなじみの<***>が開発した、話題の新対策が初回約71%OFF！一時品切れになるほど人気爆発中！人気商品サンプルなど豪華特典付きでお得に試せるチャンス！	2021-02-01	2021-04-11	60	11.66666667	10.0	1.666666667	5.0	0.0	0.0	0.0	0.0	3.333333333	1.666666667	0.0	0.0	0.0	0.0	1.666666667	1.666666667	1.666666667	0.0	0.0	0.0	0.0	1.666666667	0.0	0.0	6.666666667	0.0	0.0	1.666666667	5.0	1.666666667	6.666666667	1.666666667	5.0	0.0	0.0	0.0	3.333333333	0.0	0.0	0.0	0.0	0.0
14960	293	0.0195855614973262	-3.932962642511401	「<***>」でおなじみの<***>が開発した新対策！【お一人様一回限り】定期初回1,980円	2023-06-10	2023-06-10	32	0.0	0.0	0.0	3.125	0.0	0.0	0.0	0.0	0.0	0.0	0.0	0.0	0.0	0.0	0.0	0.0	0.0	0.0	0.0	0.0	0.0	0.0	0.0	0.0	9.375	3.125	0.0	0.0	6.25	0.0	12.5	3.125	9.375	3.125	0.0	3.125	3.125	0.0	0.0	0.0	0.0	0.0
8427	165	0.0195799216803132	-3.9332506418717768	あの<***>が開発した腸活サプリがすごい！その驚きの実力とは	2021-12-17	2021-12-18	17	11.76470588	11.76470588	0.0	0.0	0.0	0.0	0.0	0.0	0.0	0.0	0.0	0.0	0.0	0.0	0.0	5.882352941	0.0	5.882352941	0.0	0.0	0.0	0.0	0.0	0.0	5.882352941	0.0	0.0	0.0	5.882352941	0.0	5.882352941	0.0	5.882352941	0.0	0.0	0.0	5.882352941	0.0	0.0	0.0	0.0	0.0
73866	1446	0.0195759889529688	-3.9334515171569646	疲労と糖に驚きの関係🍰あの「<***>」でおなじみの<***>が開発した、話題の新対策が初回70%OFF！一時品切れになるほど人気爆発中！人気商品サンプルなど豪華4大特典付きでお得に試せるチャンス！	2020-07-13	2020-07-25	61	11.47540984	9.836065574	1.639344262	4.918032787	0.0	0.0	0.0	0.0	3.278688525	1.639344262	0.0	0.0	0.0	0.0	1.639344262	1.639344262	1.639344262	0.0	0.0	0.0	0.0	1.639344262	0.0	0.0	6.557377049	0.0	0.0	1.639344262	4.918032787	1.639344262	8.196721311	3.278688525	4.918032787	0.0	0.0	0.0	3.278688525	0.0	0.0	0.0	0.0	0.0
13131	257	0.019572005178585	-3.9336550409637865	＼おひとり様１回限り／ コスパすぎ…と絶賛止まらない<***>を超お得にゲット！	2022-03-19	2022-03-23	23	4.347826087	0.0	4.347826087	4.347826087	0.0	0.0	0.0	0.0	0.0	0.0	0.0	0.0	0.0	0.0	0.0	0.0	0.0	0.0	0.0	0.0	0.0	0.0	0.0	0.0	17.39130435	8.695652174	0.0	0.0	13.04347826	4.347826087	8.695652174	4.347826087	0.0	8.695652174	0.0	0.0	0.0	0.0	0.0	0.0	0.0	0.0
4448	87	0.0195593525179856	-3.934301717275835	2月限定企画！初回半額以下で試せるチャンス！？ 疲労と糖に驚きの関係🍰あの「<***>」でおなじみの<***>が開発した、話題の新対策が一時品切れになるほど人気爆発中！	2021-02-20	2021-02-24	51	7.843137255	5.882352941	1.960784314	3.921568627	0.0	0.0	0.0	0.0	5.882352941	3.921568627	0.0	0.0	0.0	0.0	1.960784314	1.960784314	1.960784314	0.0	0.0	0.0	0.0	0.0	0.0	0.0	7.843137255	1.960784314	0.0	1.960784314	3.921568627	0.0	7.843137255	1.960784314	5.882352941	0.0	0.0	0.0	3.921568627	0.0	0.0	0.0	0.0	0.0
2710	53	0.0195571955719557	-3.934412000321626	「自分史上最高かもしれない…」シミ予防と深いシワに効く”薬用コスメ”が、<***>から新登場🎉発売記念キャンペーン実施中！	2022-05-05	2022-05-06	34	2.941176471	2.941176471	0.0	2.941176471	0.0	0.0	0.0	0.0	2.941176471	0.0	0.0	2.941176471	0.0	0.0	2.941176471	0.0	0.0	0.0	0.0	0.0	0.0	2.941176471	0.0	2.941176471	5.882352941	2.941176471	2.941176471	0.0	2.941176471	0.0	17.64705882	5.882352941	8.823529412	2.941176471	0.0	0.0	0.0	0.0	0.0	0.0	0.0	0.0
4555	89	0.0195389681668496	-3.93534443996192	＼アンケートに答えて定期初回がお得／ <***>シリーズの<***>が開発した美容サプリ！話題の美容サプリを、お得にゲット	2022-05-29	2022-05-29	33	0.0	0.0	0.0	0.0	0.0	0.0	0.0	0.0	3.03030303	0.0	0.0	3.03030303	0.0	0.0	3.03030303	0.0	0.0	0.0	0.0	0.0	0.0	0.0	0.0	0.0	6.060606061	0.0	0.0	0.0	6.060606061	6.060606061	6.060606061	0.0	6.060606061	0.0	0.0	0.0	3.03030303	0.0	0.0	0.0	0.0	0.0
23053	450	0.0195202359779638	-3.936303609035232	試験で高い保湿力、浸透力が証明。新発想の発酵/熟成されたプラセンタ ハリ・ツヤにお悩みの方から人気	2023-02-02	2023-04-06	32	12.5	9.375	3.125	3.125	0.0	0.0	0.0	0.0	12.5	3.125	0.0	6.25	0.0	0.0	3.125	0.0	0.0	0.0	0.0	0.0	0.0	0.0	0.0	0.0	9.375	6.25	3.125	0.0	0.0	0.0	12.5	3.125	9.375	0.0	0.0	0.0	6.25	0.0	0.0	0.0	0.0	0.0
2613	51	0.0195177956371986	-3.936428632796288	製薬会社の「これだけ」塗りが、さらにパワーアップ！<***>が開発した、新生<***>。お求めやすいスターターキットで！	2023-01-17	2023-01-17	32	0.0	0.0	0.0	3.125	0.0	0.0	0.0	0.0	3.125	0.0	0.0	0.0	0.0	3.125	0.0	0.0	0.0	0.0	0.0	0.0	0.0	3.125	3.125	0.0	0.0	0.0	0.0	0.0	0.0	0.0	3.125	0.0	3.125	0.0	0.0	0.0	6.25	0.0	0.0	0.0	0.0	0.0
11068	216	0.0195157209974701	-3.936534933222656	【驚愕！】東大農学博士開発の機能性表示食品！高めの血圧に！コレステロールに！中性脂肪に！トリプル効果が凄いと話題	2022-09-26	2022-10-14	31	6.451612903	6.451612903	0.0	0.0	0.0	0.0	0.0	0.0	3.225806452	0.0	0.0	3.225806452	0.0	0.0	3.225806452	9.677419355	6.451612903	3.225806452	0.0	6.451612903	0.0	3.225806452	0.0	3.225806452	3.225806452	3.225806452	0.0	0.0	0.0	0.0	0.0	0.0	0.0	0.0	0.0	0.0	6.451612903	0.0	0.0	0.0	0.0	0.0
4458	87	0.0195154777927321	-3.936547395291234	疲労と糖に驚きの関係🍰あの「<***>」でおなじみの<***>が開発した、新対策が1日66円で試せちゃう！非定期コースで、30日間お得になるチャンス♪	2022-02-07	2022-02-08	49	6.12244898	4.081632653	2.040816327	2.040816327	0.0	0.0	0.0	0.0	6.12244898	4.081632653	0.0	0.0	0.0	0.0	2.040816327	2.040816327	2.040816327	0.0	0.0	0.0	0.0	0.0	0.0	0.0	8.163265306	0.0	0.0	2.040816327	6.12244898	2.040816327	8.163265306	0.0	8.163265306	0.0	0.0	2.040816327	4.081632653	0.0	0.0	0.0	0.0	0.0
11275	220	0.0195121951219512	-3.936715618018519	牛乳から発見！ 骨密度を6ヶ月で高めた、すごい成分！ カルシウムではない、その正体とは？	2022-04-19	2022-04-20	25	4.0	4.0	0.0	0.0	0.0	0.0	0.0	0.0	4.0	0.0	0.0	0.0	0.0	0.0	4.0	8.0	0.0	4.0	0.0	4.0	0.0	0.0	0.0	0.0	4.0	0.0	0.0	0.0	4.0	0.0	8.0	4.0	4.0	0.0	0.0	0.0	0.0	0.0	0.0	0.0	0.0	0.0
6919	135	0.0195114900997253	-3.9367517510603856	「とんでもない…」赤字覚悟！あの「<***>」企業が ”効果を出すことにとことんこだわった”神級オールインワンジェルがお得！	2021-10-20	2021-11-01	31	3.225806452	3.225806452	0.0	0.0	0.0	0.0	0.0	0.0	9.677419355	0.0	3.225806452	3.225806452	0.0	0.0	3.225806452	0.0	0.0	0.0	0.0	0.0	0.0	0.0	0.0	0.0	6.451612903	3.225806452	0.0	0.0	3.225806452	3.225806452	6.451612903	3.225806452	3.225806452	3.225806452	0.0	3.225806452	3.225806452	0.0	3.225806452	0.0	0.0	0.0
2617	51	0.0194879633167749	-3.9379582698058218	<***>開発！高めのLDL（悪玉）コレステロール対策サプリ	2023-05-07	2023-05-11	12	0.0	0.0	0.0	0.0	0.0	0.0	0.0	0.0	0.0	0.0	0.0	0.0	0.0	0.0	0.0	8.333333333	8.333333333	0.0	0.0	0.0	0.0	0.0	0.0	0.0	8.333333333	0.0	0.0	0.0	8.333333333	0.0	0.0	0.0	0.0	0.0	0.0	0.0	8.333333333	0.0	0.0	0.0	0.0	0.0
6878	134	0.0194824076766501	-3.9382433910413046	＼そのシミ、そのシワなかったことに✨／ しっとり美肌ファンデの<***>なら、塗れば塗るほど『シワまで改善』！初回限定2178円(税込)で定期しばり<***>！ 今すぐチェック＞＞	2023-03-14	2023-03-25	45	2.222222222	2.222222222	0.0	0.0	0.0	0.0	0.0	0.0	2.222222222	2.222222222	0.0	0.0	2.222222222	0.0	0.0	0.0	0.0	0.0	0.0	0.0	0.0	6.666666667	6.666666667	0.0	4.444444444	0.0	0.0	0.0	4.444444444	0.0	11.11111111	4.444444444	11.11111111	0.0	0.0	4.444444444	0.0	0.0	0.0	0.0	0.0	0.0
2671	52	0.0194683639086484	-3.938964494528536	肥満気味の方の体重、体脂肪、血中中性脂肪の減少をサポート＆高めの血圧を下げる成分をW配合！製薬会社開発の青汁が凄すぎ…！しかも抹茶風味で飲みやすい♪1杯約70円で始めてみませんか？	2023-05-13	2023-05-18	60	1.666666667	1.666666667	0.0	0.0	0.0	0.0	0.0	0.0	0.0	0.0	0.0	0.0	0.0	0.0	0.0	13.33333333	6.666666667	8.333333333	0.0	10.0	0.0	5.0	1.666666667	1.666666667	0.0	0.0	0.0	0.0	0.0	0.0	5.0	3.333333333	1.666666667	0.0	0.0	1.666666667	3.333333333	0.0	0.0	1.666666667	1.666666667	0.0
73042	1422	0.0194682511431779	-3.9389702867870735	疲労と糖に驚きの関係🍰あの「<***>」でおなじみの<***>が開発した、話題の新対策が初回70%OFF！一時品切れになるほど人気爆発中！人気商品サンプルなど豪華4大特典付きでお得に始められるチャンス！	2020-10-09	2020-10-15	62	11.29032258	9.677419355	1.612903226	4.838709677	0.0	0.0	0.0	0.0	3.225806452	1.612903226	0.0	0.0	0.0	0.0	1.612903226	1.612903226	1.612903226	0.0	0.0	0.0	0.0	1.612903226	0.0	0.0	6.451612903	0.0	0.0	1.612903226	4.838709677	1.612903226	9.677419355	3.225806452	6.451612903	0.0	0.0	0.0	3.225806452	0.0	0.0	0.0	0.0	0.0
13977	272	0.0194605423195249	-3.939366334188911	「<***>」でおなじみの<***>が開発した新対策！【お一人様一回限り】定期初回980円	2022-08-22	2022-08-23	29	0.0	0.0	0.0	3.448275862	0.0	0.0	0.0	0.0	0.0	0.0	0.0	0.0	0.0	0.0	0.0	0.0	0.0	0.0	0.0	0.0	0.0	0.0	0.0	0.0	10.34482759	3.448275862	0.0	0.0	6.896551724	0.0	13.79310345	3.448275862	10.34482759	3.448275862	0.0	3.448275862	3.448275862	0.0	0.0	0.0	0.0	0.0
4010	78	0.0194513715710723	-3.939837693611024	＼おひとり様１回限り／ 実質無料でゲット⁉今月は<***>が超お得✨ 自信をもってマスク外せる！「これひとつで年齢肌ピーン♪」を体験しよう！	2022-06-06	2022-06-10	39	7.692307692	5.128205128	2.564102564	2.564102564	0.0	0.0	0.0	0.0	7.692307692	2.564102564	2.564102564	2.564102564	0.0	0.0	0.0	2.564102564	0.0	2.564102564	0.0	0.0	0.0	5.128205128	2.564102564	0.0	12.82051282	7.692307692	0.0	0.0	7.692307692	5.128205128	5.128205128	2.564102564	2.564102564	2.564102564	0.0	2.564102564	0.0	0.0	0.0	0.0	0.0	0.0
4010	78	0.0194513715710723	-3.939837693611024	＼おひとり様１回限り／ 実質無料でゲット⁉今月は<***>が超お得✨ 自信をもってマスク外せる！「これひとつで年齢肌ピーン♪」を体験しよう！	2022-06-06	2022-06-10	39	7.692307692	5.128205128	2.564102564	2.564102564	0.0	0.0	0.0	0.0	7.692307692	2.564102564	2.564102564	2.564102564	0.0	0.0	0.0	2.564102564	0.0	2.564102564	0.0	0.0	0.0	5.128205128	2.564102564	0.0	12.82051282	7.692307692	0.0	0.0	7.692307692	5.128205128	5.128205128	2.564102564	2.564102564	2.564102564	0.0	2.564102564	0.0	0.0	0.0	0.0	0.0	0.0
4010	78	0.0194513715710723	-3.939837693611024	＼おひとり様１回限り／ 実質無料でゲット⁉今月は<***>が超お得✨ 自信をもってマスク外せる！「これひとつで年齢肌ピーン♪」を体験しよう！	2022-06-06	2022-06-10	39	7.692307692	5.128205128	2.564102564	2.564102564	0.0	0.0	0.0	0.0	7.692307692	2.564102564	2.564102564	2.564102564	0.0	0.0	0.0	2.564102564	0.0	2.564102564	0.0	0.0	0.0	5.128205128	2.564102564	0.0	12.82051282	7.692307692	0.0	0.0	7.692307692	5.128205128	5.128205128	2.564102564	2.564102564	2.564102564	0.0	2.564102564	0.0	0.0	0.0	0.0	0.0	0.0
11574	225	0.0194401244167962	-3.940416079929368	肥満気味の方の体重、体脂肪、血中中性脂肪の減少をサポート＆高めの血圧を下げる成分をW配合！製薬会社開発の青汁が凄すぎ…！しかも抹茶風味で飲みやすい♪1杯約70円で始めてみませんか？	2023-04-07	2023-04-12	60	1.666666667	1.666666667	0.0	0.0	0.0	0.0	0.0	0.0	0.0	0.0	0.0	0.0	0.0	0.0	0.0	13.33333333	6.666666667	8.333333333	0.0	10.0	0.0	5.0	1.666666667	1.666666667	0.0	0.0	0.0	0.0	0.0	0.0	5.0	3.333333333	1.666666667	0.0	0.0	1.666666667	3.333333333	0.0	0.0	1.666666667	1.666666667	0.0
7566	147	0.0194290245836637	-3.940987218414241	＜40代＞首の「ポツポツ」放置はNG！ 970円で試せるケア商品とは"	2022-11-05	2023-01-10	21	4.761904762	0.0	4.761904762	0.0	0.0	0.0	0.0	0.0	0.0	0.0	0.0	0.0	0.0	0.0	0.0	4.761904762	0.0	4.761904762	0.0	0.0	0.0	0.0	0.0	0.0	0.0	0.0	0.0	0.0	0.0	0.0	4.761904762	0.0	4.761904762	0.0	0.0	4.761904762	4.761904762	0.0	0.0	0.0	0.0	0.0
8506	165	0.0193980719492123	-3.942581601913	疲労と糖に驚きの関係🍰あの「<***>」でおなじみの<***>が開発した、話題の新対策が初回70%OFF！一時品切れになるほど人気爆発中！人気商品サンプルなど豪華4大特典付きでお得に始められるチャンス！	2020-11-04	2020-11-07	62	11.29032258	9.677419355	1.612903226	4.838709677	0.0	0.0	0.0	0.0	3.225806452	1.612903226	0.0	0.0	0.0	0.0	1.612903226	1.612903226	1.612903226	0.0	0.0	0.0	0.0	1.612903226	0.0	0.0	6.451612903	0.0	0.0	1.612903226	4.838709677	1.612903226	9.677419355	3.225806452	6.451612903	0.0	0.0	0.0	3.225806452	0.0	0.0	0.0	0.0	0.0
6963	135	0.0193881947436449	-3.943090916504121	"【定期ではございません】<***>企業が世界中を探して見つけた高品質の<***>配合🦌 超高保湿で敏感肌ケアと年齢肌ケアまでできる<***>の本気をお得なトライアルセットで体感！"	2022-03-07	2022-03-11	50	2.0	0.0	0.0	0.0	0.0	0.0	0.0	0.0	4.0	0.0	0.0	0.0	0.0	0.0	4.0	4.0	0.0	4.0	0.0	0.0	0.0	4.0	4.0	0.0	6.0	2.0	0.0	0.0	4.0	2.0	10.0	4.0	8.0	0.0	0.0	2.0	2.0	0.0	0.0	0.0	0.0	0.0
4236	82	0.0193578847969782	-3.944655459457048	疲労と糖に驚きの関係🍰あの「<***>」でおなじみの<***>が開発した、話題の新対策が初回70%OFF！一時品切れになるほど人気爆発中！人気商品サンプルなど豪華4大特典付きでお得に始められるチャンス！	2020-10-27	2020-10-28	62	11.29032258	9.677419355	1.612903226	4.838709677	0.0	0.0	0.0	0.0	3.225806452	1.612903226	0.0	0.0	0.0	0.0	1.612903226	1.612903226	1.612903226	0.0	0.0	0.0	0.0	1.612903226	0.0	0.0	6.451612903	0.0	0.0	1.612903226	4.838709677	1.612903226	9.677419355	3.225806452	6.451612903	0.0	0.0	0.0	3.225806452	0.0	0.0	0.0	0.0	0.0
13485	261	0.0193548387096774	-3.944812828251138	「<***>」でおなじみの<***>が開発した新対策！【お一人様一回限り】定期初回1,980円	2023-03-11	2023-03-11	31	0.0	0.0	0.0	3.225806452	0.0	0.0	0.0	0.0	0.0	0.0	0.0	0.0	0.0	0.0	0.0	0.0	0.0	0.0	0.0	0.0	0.0	0.0	0.0	0.0	9.677419355	3.225806452	0.0	0.0	6.451612903	0.0	12.90322581	3.225806452	9.677419355	3.225806452	0.0	3.225806452	3.225806452	0.0	0.0	0.0	0.0	0.0
10697	207	0.0193512199682153	-3.944999814040768	＼チョコラBBシリーズ／ 顔だけじゃない！全身のシミに効く医薬品の飲むシミ対策『<***>』。アンケート回答で500円お試し	2022-05-15	2022-05-18	35	0.0	0.0	0.0	2.857142857	0.0	0.0	0.0	0.0	8.571428571	2.857142857	0.0	2.857142857	0.0	0.0	5.714285714	5.714285714	0.0	2.857142857	0.0	2.857142857	0.0	0.0	0.0	0.0	5.714285714	0.0	0.0	0.0	5.714285714	0.0	0.0	0.0	0.0	0.0	0.0	5.714285714	0.0	0.0	0.0	2.857142857	0.0	0.0
35828	693	0.0193424137546053	-3.945454990405184	疲労と糖に驚きの関係🍰あの「<***>」でおなじみの<***>が開発した、新対策が1日66円で試せちゃう！非定期コースで、30日間お得になるチャンス♪	2021-11-26	2021-11-26	49	6.12244898	4.081632653	2.040816327	2.040816327	0.0	0.0	0.0	0.0	6.12244898	4.081632653	0.0	0.0	0.0	0.0	2.040816327	2.040816327	2.040816327	0.0	0.0	0.0	0.0	0.0	0.0	0.0	8.163265306	0.0	0.0	2.040816327	6.12244898	2.040816327	8.163265306	0.0	8.163265306	0.0	0.0	2.040816327	4.081632653	0.0	0.0	0.0	0.0	0.0
5532	107	0.0193420101229211	-3.945475858322747	製薬会社<***>が開発した、1日約4粒の手軽な血圧ケアとは	2021-04-15	2021-04-18	19	5.263157895	5.263157895	0.0	0.0	0.0	0.0	0.0	0.0	0.0	0.0	0.0	0.0	0.0	0.0	0.0	0.0	0.0	0.0	0.0	0.0	0.0	0.0	0.0	0.0	0.0	0.0	0.0	0.0	0.0	0.0	10.52631579	0.0	10.52631579	0.0	0.0	0.0	10.52631579	0.0	0.0	0.0	0.0	0.0
3416	66	0.0193208430913348	-3.94657081288204	＼おひとり様１回限り／ 実質無料でゲット⁉今月は<***>が超お得✨ 自信をもってマスク外せる！「これひとつで年齢肌ピーン♪」を体験しよう！	2022-06-03	2022-06-04	39	7.692307692	5.128205128	2.564102564	2.564102564	0.0	0.0	0.0	0.0	7.692307692	2.564102564	2.564102564	2.564102564	0.0	0.0	0.0	2.564102564	0.0	2.564102564	0.0	0.0	0.0	5.128205128	2.564102564	0.0	12.82051282	7.692307692	0.0	0.0	7.692307692	5.128205128	5.128205128	2.564102564	2.564102564	2.564102564	0.0	2.564102564	0.0	0.0	0.0	0.0	0.0	0.0
17602	340	0.0193159868196795	-3.946822193323554	疲労と糖に驚きの関係🍰あの「<***>」でおなじみの<***>が開発した、新対策が1日66円で試せちゃう！非定期コースで、30日間お得になるチャンス♪	2022-06-27	2022-06-27	49	6.12244898	4.081632653	2.040816327	2.040816327	0.0	0.0	0.0	0.0	6.12244898	4.081632653	0.0	0.0	0.0	0.0	2.040816327	2.040816327	2.040816327	0.0	0.0	0.0	0.0	0.0	0.0	0.0	8.163265306	0.0	0.0	2.040816327	6.12244898	2.040816327	8.163265306	0.0	8.163265306	0.0	0.0	2.040816327	4.081632653	0.0	0.0	0.0	0.0	0.0
60779	1174	0.019315882130341	-3.9468276131668776	寒い季節は疲れやすい？💦あの「<***>」でおなじみの<***>が開発した、新対策が1日66円で試せちゃう！非定期コースで、30日間お得になるチャンス♪	2021-12-02	2021-12-03	48	2.083333333	2.083333333	0.0	0.0	0.0	0.0	0.0	0.0	4.166666667	4.166666667	0.0	0.0	0.0	0.0	0.0	2.083333333	2.083333333	0.0	0.0	0.0	0.0	2.083333333	2.083333333	0.0	6.25	0.0	0.0	0.0	6.25	2.083333333	10.41666667	0.0	10.41666667	0.0	0.0	2.083333333	4.166666667	0.0	0.0	0.0	0.0	0.0
33686	650	0.0192958499079736	-3.94786523686865	疲労と糖に驚きの関係🍰あの「<***>」でおなじみの<***>が開発した、新対策が1日66円で試せちゃう！非定期コースで、30日間お得になるチャンス♪	2022-03-03	2022-03-07	49	6.12244898	4.081632653	2.040816327	2.040816327	0.0	0.0	0.0	0.0	6.12244898	4.081632653	0.0	0.0	0.0	0.0	2.040816327	2.040816327	2.040816327	0.0	0.0	0.0	0.0	0.0	0.0	0.0	8.163265306	0.0	0.0	2.040816327	6.12244898	2.040816327	8.163265306	0.0	8.163265306	0.0	0.0	2.040816327	4.081632653	0.0	0.0	0.0	0.0	0.0
29700	573	0.0192929292929292	-3.948016608076056	【若いコには教えたくない🤐オトナのシミ対策】 痛み止めの『<***>』などでお馴染みの<***>が開発。 シミを防ぎ、乾燥にもアプローチする<***>の本品２品セットが2,990円（税込）で登場。 ⚠定期購入ではございません。毎月先着10,000セット限定	2022-10-21	2022-11-13	75	0.0	0.0	0.0	0.0	0.0	0.0	0.0	0.0	2.666666667	0.0	0.0	0.0	1.333333333	1.333333333	0.0	1.333333333	1.333333333	0.0	0.0	0.0	0.0	2.666666667	1.333333333	1.333333333	6.666666667	1.333333333	1.333333333	0.0	2.666666667	1.333333333	5.333333333	0.0	4.0	1.333333333	0.0	4.0	4.0	0.0	0.0	0.0	0.0	0.0
9695	187	0.0192882929345023	-3.948256950822167	疲れを根本からどうにかしたい女性、必見！あの「<***>」でおなじみの<***>が開発した、話題の新対策が1日66円で試せちゃう！非定期コースで、30日間お得になるチャンス♪	2021-05-07	2021-05-09	54	1.851851852	1.851851852	0.0	1.851851852	0.0	1.851851852	0.0	0.0	11.11111111	5.555555556	1.851851852	1.851851852	0.0	1.851851852	0.0	1.851851852	1.851851852	0.0	0.0	0.0	0.0	0.0	0.0	0.0	5.555555556	0.0	0.0	0.0	5.555555556	1.851851852	7.407407407	0.0	7.407407407	0.0	0.0	1.851851852	3.703703704	0.0	0.0	0.0	0.0	0.0
6277	121	0.0192767245499442	-3.948856892720793	今あるシミや全身のシミにも効く！あの「<***>」から新発売の「飲むシミ対策」初回限定半額以下で始める！	2023-04-12	2023-04-19	31	0.0	0.0	0.0	0.0	0.0	0.0	0.0	0.0	3.225806452	0.0	0.0	3.225806452	0.0	0.0	3.225806452	3.225806452	0.0	0.0	0.0	3.225806452	0.0	0.0	0.0	0.0	9.677419355	3.225806452	0.0	0.0	6.451612903	0.0	9.677419355	0.0	9.677419355	0.0	0.0	0.0	0.0	0.0	0.0	3.225806452	0.0	0.0
15829	305	0.0192684313601617	-3.949287203078328	寒い季節は疲れやすい？💦あの「<***>」でおなじみの<***>が開発した、新対策が1日66円で試せちゃう！非定期コースで、30日間お得になるチャンス♪	2021-11-30	2021-11-30	48	2.083333333	2.083333333	0.0	0.0	0.0	0.0	0.0	0.0	4.166666667	4.166666667	0.0	0.0	0.0	0.0	0.0	2.083333333	2.083333333	0.0	0.0	0.0	0.0	2.083333333	2.083333333	0.0	6.25	0.0	0.0	0.0	6.25	2.083333333	10.41666667	0.0	10.41666667	0.0	0.0	2.083333333	4.166666667	0.0	0.0	0.0	0.0	0.0
6851	132	0.0192672602539775	-3.9493479834165295	【定期ではございません】<***>企業が世界中を探して見つけた高品質の<***>配合🦌 超高保湿で敏感肌ケアと年齢肌ケアまでできる<***>の本気をお得なトライアルセットで体感！	2022-03-11	2022-03-16	50	2.0	0.0	0.0	0.0	0.0	0.0	0.0	0.0	4.0	0.0	0.0	0.0	0.0	0.0	4.0	4.0	0.0	4.0	0.0	0.0	0.0	4.0	4.0	0.0	6.0	2.0	0.0	0.0	4.0	2.0	10.0	4.0	8.0	0.0	0.0	2.0	2.0	0.0	0.0	0.0	0.0	0.0
5509	106	0.0192412416046469	-3.950699303360651	「夜勤が楽になりました」日本初の飲む疲労感対策がスゴイ。 ＼10人に9人が実感／4週間で約214％も疲労感を軽減！ノンカフェインで続けやすい◎	2022-06-13	2022-06-15	46	6.52173913	2.173913043	4.347826087	4.347826087	0.0	0.0	0.0	0.0	4.347826087	0.0	0.0	0.0	0.0	0.0	4.347826087	8.695652174	4.347826087	0.0	0.0	4.347826087	0.0	4.347826087	4.347826087	0.0	6.52173913	0.0	0.0	0.0	6.52173913	0.0	8.695652174	0.0	8.695652174	0.0	0.0	0.0	0.0	0.0	0.0	2.173913043	0.0	0.0
4003	77	0.0192355733200099	-3.950993937138896	あの<***>が開発した便通改善サプリがすごい！その驚きの実力とは	2022-02-01	2022-02-02	18	11.11111111	11.11111111	0.0	0.0	0.0	0.0	0.0	0.0	0.0	0.0	0.0	0.0	0.0	0.0	0.0	0.0	0.0	0.0	0.0	0.0	0.0	0.0	0.0	0.0	11.11111111	0.0	0.0	0.0	11.11111111	0.0	5.555555556	0.0	5.555555556	0.0	0.0	0.0	5.555555556	0.0	0.0	0.0	0.0	0.0
5096	98	0.0192307692307692	-3.951243718581429	疲労と糖に驚きの関係🍰あの「<***>」でおなじみの<***>が開発した、話題の新対策が初回70%OFF！一時品切れになるほど人気爆発中！人気商品サンプルなど豪華4大特典付きでお得に始められるチャンス！	2020-12-21	2020-12-22	62	11.29032258	9.677419355	1.612903226	4.838709677	0.0	0.0	0.0	0.0	3.225806452	1.612903226	0.0	0.0	0.0	0.0	1.612903226	1.612903226	1.612903226	0.0	0.0	0.0	0.0	1.612903226	0.0	0.0	6.451612903	0.0	0.0	1.612903226	4.838709677	1.612903226	9.677419355	3.225806452	6.451612903	0.0	0.0	0.0	3.225806452	0.0	0.0	0.0	0.0	0.0
63390	1219	0.0192301624861965	-3.951275269796944	【この画面が表示された方へ】実質史上「最安値」でご案内中！	2021-11-30	2021-12-01	22	0.0	0.0	0.0	0.0	0.0	0.0	0.0	0.0	9.090909091	4.545454545	0.0	0.0	0.0	0.0	4.545454545	0.0	0.0	0.0	0.0	0.0	0.0	9.090909091	0.0	9.090909091	0.0	0.0	0.0	0.0	0.0	0.0	9.090909091	4.545454545	4.545454545	0.0	0.0	0.0	0.0	0.0	0.0	0.0	0.0	0.0
50109	963	0.0192181045321199	-3.951902499859936	やめられない炭水化物や甘いものが疲労の原因に？<***>が長年の研究で解明	2021-05-10	2021-05-25	23	13.04347826	4.347826087	8.695652174	0.0	0.0	0.0	0.0	0.0	8.695652174	0.0	0.0	8.695652174	0.0	0.0	4.347826087	8.695652174	4.347826087	0.0	0.0	4.347826087	0.0	4.347826087	0.0	0.0	8.695652174	0.0	4.347826087	0.0	8.695652174	0.0	4.347826087	0.0	4.347826087	0.0	0.0	0.0	4.347826087	0.0	0.0	0.0	0.0	0.0
13955	268	0.0192045861698316	-3.952606165459566	＼そのシミ、そのシワなかったことに✨／ しっとり美肌ファンデの<***>なら、塗れば塗るほど『シワまで改善』！初回限定2178円(税込)で定期しばり<***>！ 今すぐチェック＞＞	2023-03-10	2023-06-13	45	2.222222222	2.222222222	0.0	0.0	0.0	0.0	0.0	0.0	2.222222222	2.222222222	0.0	0.0	2.222222222	0.0	0.0	0.0	0.0	0.0	0.0	0.0	0.0	6.666666667	6.666666667	0.0	4.444444444	0.0	0.0	0.0	4.444444444	0.0	11.11111111	4.444444444	11.11111111	0.0	0.0	4.444444444	0.0	0.0	0.0	0.0	0.0	0.0
57025	1095	0.0192021043402016	-3.952735404901991	疲れを根本からどうにかしたい女性、必見！あの「<***>」でおなじみの<***>が開発した、話題の新対策が1日66円で試せちゃう！非定期コースで、30日間お得になるチャンス♪	2021-05-23	2021-05-25	54	1.851851852	1.851851852	0.0	1.851851852	0.0	1.851851852	0.0	0.0	11.11111111	5.555555556	1.851851852	1.851851852	0.0	1.851851852	0.0	1.851851852	1.851851852	0.0	0.0	0.0	0.0	0.0	0.0	0.0	5.555555556	0.0	0.0	0.0	5.555555556	1.851851852	7.407407407	0.0	7.407407407	0.0	0.0	1.851851852	3.703703704	0.0	0.0	0.0	0.0	0.0
8021	154	0.0191996010472509	-3.952865778953299	「もっと早く出会いたかった…」<***>開発、溜まりやすい食事の脂肪、糖＋便通にトリプル効果！<***>タイプでお手軽ケア＆かしこくすっきりするっと！	2021-12-09	2021-12-09	37	8.108108108	8.108108108	0.0	0.0	0.0	0.0	0.0	0.0	5.405405405	0.0	0.0	2.702702703	0.0	2.702702703	2.702702703	5.405405405	2.702702703	2.702702703	0.0	5.405405405	0.0	0.0	0.0	0.0	2.702702703	0.0	0.0	2.702702703	0.0	0.0	8.108108108	2.702702703	5.405405405	0.0	0.0	0.0	2.702702703	0.0	0.0	0.0	0.0	0.0
3128	60	0.0191815856777493	-3.953804539443104	【指名買い】「もっと早く出会いたかった…」<***>開発、溜まりやすい食事の脂肪、糖＋便通にトリプル効果！<***>タイプでお手軽ケア＆かしこくすっきりするっと！	2022-01-09	2022-01-09	41	7.317073171	7.317073171	0.0	0.0	0.0	0.0	0.0	0.0	4.87804878	0.0	0.0	2.43902439	0.0	2.43902439	2.43902439	4.87804878	2.43902439	2.43902439	0.0	4.87804878	0.0	0.0	0.0	0.0	4.87804878	2.43902439	0.0	2.43902439	0.0	0.0	7.317073171	2.43902439	4.87804878	0.0	0.0	2.43902439	2.43902439	0.0	0.0	0.0	0.0	0.0
85311	1636	0.0191768939527141	-3.954049164626573	【血圧高め要注意】製薬会社<***>が開発した手軽な血圧<***>とは	2022-02-09	2022-02-10	17	5.882352941	5.882352941	0.0	0.0	0.0	0.0	0.0	0.0	0.0	0.0	0.0	0.0	0.0	0.0	0.0	0.0	0.0	0.0	0.0	0.0	0.0	0.0	0.0	0.0	0.0	0.0	0.0	0.0	0.0	0.0	5.882352941	0.0	5.882352941	0.0	0.0	0.0	11.76470588	0.0	0.0	0.0	0.0	0.0
50910	976	0.019171086230603	-3.9543520604832905	やめられない炭水化物や甘いものが疲労の原因に？<***>が長年の研究で解明	2020-12-08	2020-12-11	23	13.04347826	4.347826087	8.695652174	0.0	0.0	0.0	0.0	0.0	8.695652174	0.0	0.0	8.695652174	0.0	0.0	4.347826087	8.695652174	4.347826087	0.0	0.0	4.347826087	0.0	4.347826087	0.0	0.0	8.695652174	0.0	4.347826087	0.0	8.695652174	0.0	4.347826087	0.0	4.347826087	0.0	0.0	0.0	4.347826087	0.0	0.0	0.0	0.0	0.0
155416	2979	0.0191679106398311	-3.9545177190053376	疲れを根本からどうにかしたい女性、必見！あの「<***>」でおなじみの<***>が開発した、話題の新対策が1日66円で試せちゃう！非定期コースで、30日間お得になるチャンス♪	2021-06-23	2021-06-27	54	1.851851852	1.851851852	0.0	1.851851852	0.0	1.851851852	0.0	0.0	11.11111111	5.555555556	1.851851852	1.851851852	0.0	1.851851852	0.0	1.851851852	1.851851852	0.0	0.0	0.0	0.0	0.0	0.0	0.0	5.555555556	0.0	0.0	0.0	5.555555556	1.851851852	7.407407407	0.0	7.407407407	0.0	0.0	1.851851852	3.703703704	0.0	0.0	0.0	0.0	0.0
2952439	56567	0.0191594136237869	-3.954961111094228	疲労と糖に驚きの関係🍰あの「<***>」でおなじみの<***>が開発した、新対策が1日66円で試せちゃう！非定期コースで、30日間お得になるチャンス♪	2022-01-04	2022-01-20	49	6.12244898	4.081632653	2.040816327	2.040816327	0.0	0.0	0.0	0.0	6.12244898	4.081632653	0.0	0.0	0.0	0.0	2.040816327	2.040816327	2.040816327	0.0	0.0	0.0	0.0	0.0	0.0	0.0	8.163265306	0.0	0.0	2.040816327	6.12244898	2.040816327	8.163265306	0.0	8.163265306	0.0	0.0	2.040816327	4.081632653	0.0	0.0	0.0	0.0	0.0
6735	129	0.0191536748329621	-3.955260684482794	やめられない炭水化物や甘いものが疲労の原因に？<***>が長年の研究で解明	2021-05-22	2021-05-25	23	13.04347826	4.347826087	8.695652174	0.0	0.0	0.0	0.0	0.0	8.695652174	0.0	0.0	8.695652174	0.0	0.0	4.347826087	8.695652174	4.347826087	0.0	0.0	4.347826087	0.0	4.347826087	0.0	0.0	8.695652174	0.0	4.347826087	0.0	8.695652174	0.0	4.347826087	0.0	4.347826087	0.0	0.0	0.0	4.347826087	0.0	0.0	0.0	0.0	0.0
9242	177	0.0191516987665007	-3.955363858856385	「<***>」でおなじみの<***>が開発した新対策！【お一人様一回限り】定期初回1,980円	2023-03-11	2023-03-11	31	0.0	0.0	0.0	3.225806452	0.0	0.0	0.0	0.0	0.0	0.0	0.0	0.0	0.0	0.0	0.0	0.0	0.0	0.0	0.0	0.0	0.0	0.0	0.0	0.0	9.677419355	3.225806452	0.0	0.0	6.451612903	0.0	12.90322581	3.225806452	9.677419355	3.225806452	0.0	3.225806452	3.225806452	0.0	0.0	0.0	0.0	0.0
3394	65	0.0191514437242192	-3.955377175898535	＼そのシミ、そのシワなかったことに✨／ しっとり美肌ファンデの<***>なら、塗れば塗るほど『シワまで改善』！初回限定2178円(税込)で定期しばり<***>！ 今すぐチェック＞＞	2023-01-16	2023-01-17	45	2.222222222	2.222222222	0.0	0.0	0.0	0.0	0.0	0.0	2.222222222	2.222222222	0.0	0.0	2.222222222	0.0	0.0	0.0	0.0	0.0	0.0	0.0	0.0	6.666666667	6.666666667	0.0	4.444444444	0.0	0.0	0.0	4.444444444	0.0	11.11111111	4.444444444	11.11111111	0.0	0.0	4.444444444	0.0	0.0	0.0	0.0	0.0	0.0
3134	60	0.0191448627951499	-3.955720860693869	【若いコには教えたくない🤐オトナのシミ対策】 痛み止めの『<***>』などでお馴染みの<***>が開発。 シミを防ぎ、乾燥にもアプローチする<***>の本品２品セットが2,990円（税込）で登場。 ⚠定期購入ではございません。毎月先着10,000セット限定	2022-07-14	2022-07-15	75	0.0	0.0	0.0	0.0	0.0	0.0	0.0	0.0	2.666666667	0.0	0.0	0.0	1.333333333	1.333333333	0.0	1.333333333	1.333333333	0.0	0.0	0.0	0.0	2.666666667	1.333333333	1.333333333	6.666666667	1.333333333	1.333333333	0.0	2.666666667	1.333333333	5.333333333	0.0	4.0	1.333333333	0.0	4.0	4.0	0.0	0.0	0.0	0.0	0.0
94354	1805	0.0191300845751107	-3.956493074467574	初回半額。バリスタ絶賛のコーヒーダイエットで美ボディ女性が急増中	2022-06-26	2022-07-05	15	6.666666667	6.666666667	0.0	6.666666667	0.0	6.666666667	0.0	0.0	0.0	0.0	0.0	0.0	0.0	0.0	0.0	13.33333333	6.666666667	0.0	0.0	6.666666667	0.0	6.666666667	0.0	6.666666667	6.666666667	6.666666667	0.0	0.0	6.666666667	0.0	6.666666667	6.666666667	0.0	0.0	0.0	0.0	0.0	0.0	0.0	6.666666667	0.0	0.0
4340	83	0.0191244239631336	-3.956789019297855	あの<***>が開発した腸活サプリがすごい！その驚きの実力とは	2021-09-03	2021-09-20	17	11.76470588	11.76470588	0.0	0.0	0.0	0.0	0.0	0.0	0.0	0.0	0.0	0.0	0.0	0.0	0.0	5.882352941	0.0	5.882352941	0.0	0.0	0.0	0.0	0.0	0.0	5.882352941	0.0	0.0	0.0	5.882352941	0.0	5.882352941	0.0	5.882352941	0.0	0.0	0.0	5.882352941	0.0	0.0	0.0	0.0	0.0
22554	431	0.0191096922940498	-3.9575596226884873	＜40代＞首の「ポツポツ」放置はNG！ 970円で試せるケア商品とは	2023-04-08	2023-04-12	20	5.0	0.0	5.0	0.0	0.0	0.0	0.0	0.0	0.0	0.0	0.0	0.0	0.0	0.0	0.0	5.0	0.0	5.0	0.0	0.0	0.0	0.0	0.0	0.0	0.0	0.0	0.0	0.0	0.0	0.0	5.0	0.0	5.0	0.0	0.0	5.0	5.0	0.0	0.0	0.0	0.0	0.0
10730	205	0.0191053122087604	-3.957788856486341	＼おひとり様１回限り／ 実質無料でゲット⁉今月は<***>が超お得✨ 自信をもってマスク外せる！「これひとつで年齢肌ピーン♪」を体験しよう！	2022-06-06	2022-06-07	39	7.692307692	5.128205128	2.564102564	2.564102564	0.0	0.0	0.0	0.0	7.692307692	2.564102564	2.564102564	2.564102564	0.0	0.0	0.0	2.564102564	0.0	2.564102564	0.0	0.0	0.0	5.128205128	2.564102564	0.0	12.82051282	7.692307692	0.0	0.0	7.692307692	5.128205128	5.128205128	2.564102564	2.564102564	2.564102564	0.0	2.564102564	0.0	0.0	0.0	0.0	0.0	0.0
10730	205	0.0191053122087604	-3.957788856486341	＼おひとり様１回限り／ 実質無料でゲット⁉今月は<***>が超お得✨ 自信をもってマスク外せる！「これひとつで年齢肌ピーン♪」を体験しよう！	2022-06-06	2022-06-07	39	7.692307692	5.128205128	2.564102564	2.564102564	0.0	0.0	0.0	0.0	7.692307692	2.564102564	2.564102564	2.564102564	0.0	0.0	0.0	2.564102564	0.0	2.564102564	0.0	0.0	0.0	5.128205128	2.564102564	0.0	12.82051282	7.692307692	0.0	0.0	7.692307692	5.128205128	5.128205128	2.564102564	2.564102564	2.564102564	0.0	2.564102564	0.0	0.0	0.0	0.0	0.0	0.0
10730	205	0.0191053122087604	-3.957788856486341	＼おひとり様１回限り／ 実質無料でゲット⁉今月は<***>が超お得✨ 自信をもってマスク外せる！「これひとつで年齢肌ピーン♪」を体験しよう！	2022-06-06	2022-06-07	39	7.692307692	5.128205128	2.564102564	2.564102564	0.0	0.0	0.0	0.0	7.692307692	2.564102564	2.564102564	2.564102564	0.0	0.0	0.0	2.564102564	0.0	2.564102564	0.0	0.0	0.0	5.128205128	2.564102564	0.0	12.82051282	7.692307692	0.0	0.0	7.692307692	5.128205128	5.128205128	2.564102564	2.564102564	2.564102564	0.0	2.564102564	0.0	0.0	0.0	0.0	0.0	0.0
460681	8796	0.0190934724896403	-3.958408756810014	【定期ではございません】<***>企業が世界中を探して見つけた高品質の<***>配合🦌 超高保湿で敏感肌ケアと年齢肌ケアまでできる<***>の本気をお得なトライアルセットで体感！	2022-05-03	2022-05-24	50	2.0	0.0	0.0	0.0	0.0	0.0	0.0	0.0	4.0	0.0	0.0	0.0	0.0	0.0	4.0	4.0	0.0	4.0	0.0	0.0	0.0	4.0	4.0	0.0	6.0	2.0	0.0	0.0	4.0	2.0	10.0	4.0	8.0	0.0	0.0	2.0	2.0	0.0	0.0	0.0	0.0	0.0
11110	212	0.019081908190819	-3.959014607961668	<***>開発！体重を減らすサプリ【初回限定】14日間モニター募集	2023-06-25	2023-06-25	15	0.0	0.0	0.0	0.0	0.0	0.0	0.0	0.0	0.0	0.0	0.0	0.0	0.0	0.0	0.0	6.666666667	0.0	0.0	0.0	6.666666667	0.0	13.33333333	6.666666667	6.666666667	6.666666667	0.0	0.0	0.0	6.666666667	0.0	0.0	0.0	0.0	0.0	0.0	0.0	13.33333333	0.0	0.0	0.0	0.0	0.0
153381	2925	0.0190701586246014	-3.9596305413865016	「<***>」でおなじみの<***>が開発した新対策！【お一人様一回限り】定期初回1,980円	2023-06-01	2023-06-16	32	0.0	0.0	0.0	3.125	0.0	0.0	0.0	0.0	0.0	0.0	0.0	0.0	0.0	0.0	0.0	0.0	0.0	0.0	0.0	0.0	0.0	0.0	0.0	0.0	9.375	3.125	0.0	0.0	6.25	0.0	12.5	3.125	9.375	3.125	0.0	3.125	3.125	0.0	0.0	0.0	0.0	0.0
11330	216	0.0190644307149161	-3.95993094633789	美白市場売上No1（<***>部門）コスメを初回特別価格で！<***>の本気エイジングケア（※<***>を美白有効成分として配合している化粧品ブランドの通販チャネルにおける2020年売上実績（<***>調べ））	2022-02-01	2022-02-11	56	5.357142857	5.357142857	0.0	0.0	0.0	0.0	0.0	0.0	1.785714286	0.0	0.0	0.0	0.0	0.0	1.785714286	0.0	0.0	0.0	0.0	0.0	0.0	10.71428571	0.0	7.142857143	1.785714286	0.0	0.0	0.0	1.785714286	0.0	1.785714286	0.0	1.785714286	0.0	0.0	5.357142857	7.142857143	0.0	0.0	0.0	0.0	0.0
13271	253	0.0190641247833622	-3.95994699370973	「<***>」でおなじみの<***>が開発した新対策！【お一人様一回限り】定期初回1,980円	2023-05-30	2023-05-30	32	0.0	0.0	0.0	3.125	0.0	0.0	0.0	0.0	0.0	0.0	0.0	0.0	0.0	0.0	0.0	0.0	0.0	0.0	0.0	0.0	0.0	0.0	0.0	0.0	9.375	3.125	0.0	0.0	6.25	0.0	12.5	3.125	9.375	3.125	0.0	3.125	3.125	0.0	0.0	0.0	0.0	0.0
3830	73	0.0190600522193211	-3.9601606410263033	＜40代＞首の「ポツポツ」放置はNG！ 970円で試せるケア商品とは	2022-09-11	2022-09-12	20	5.0	0.0	5.0	0.0	0.0	0.0	0.0	0.0	0.0	0.0	0.0	0.0	0.0	0.0	0.0	5.0	0.0	5.0	0.0	0.0	0.0	0.0	0.0	0.0	0.0	0.0	0.0	0.0	0.0	0.0	5.0	0.0	5.0	0.0	0.0	5.0	5.0	0.0	0.0	0.0	0.0	0.0
3569	68	0.0190529560100868	-3.960533018314057	【若いコには教えたくない🤐オトナのシミ対策】 痛み止めの『<***>』などでお馴染みの<***>が開発。 シミを防ぎ、乾燥にもアプローチする<***>の本品２品セットが2,990円（税込）で登場。 ⚠定期購入ではございません。毎月先着10,000セット限定	2022-11-09	2022-11-11	75	0.0	0.0	0.0	0.0	0.0	0.0	0.0	0.0	2.666666667	0.0	0.0	0.0	1.333333333	1.333333333	0.0	1.333333333	1.333333333	0.0	0.0	0.0	0.0	2.666666667	1.333333333	1.333333333	6.666666667	1.333333333	1.333333333	0.0	2.666666667	1.333333333	5.333333333	0.0	4.0	1.333333333	0.0	4.0	4.0	0.0	0.0	0.0	0.0	0.0
184125	3508	0.0190522742701968	-3.9605688002728616	アミノ酸業界のパイオニアが、本気で開発した『<***>』サプリが凄い。	2021-08-08	2021-10-22	18	5.555555556	5.555555556	0.0	0.0	0.0	0.0	0.0	0.0	0.0	0.0	0.0	0.0	0.0	0.0	0.0	0.0	0.0	0.0	0.0	0.0	0.0	0.0	0.0	0.0	0.0	0.0	0.0	0.0	0.0	0.0	5.555555556	0.0	5.555555556	0.0	0.0	0.0	11.11111111	0.0	0.0	0.0	0.0	0.0
4464	85	0.0190412186379928	-3.961149247570832	「とんでもない…」赤字覚悟！あの「<***>」企業が ”効果を出すことにとことんこだわった”神級オールインワンジェルがお得！	2021-09-06	2021-09-10	31	3.225806452	3.225806452	0.0	0.0	0.0	0.0	0.0	0.0	9.677419355	0.0	3.225806452	3.225806452	0.0	0.0	3.225806452	0.0	0.0	0.0	0.0	0.0	0.0	0.0	0.0	0.0	6.451612903	3.225806452	0.0	0.0	3.225806452	3.225806452	6.451612903	3.225806452	3.225806452	3.225806452	0.0	3.225806452	3.225806452	0.0	3.225806452	0.0	0.0	0.0
33146	631	0.0190369878718397	-3.9613714621422784	「<***>」でおなじみの<***>が開発した新対策！【お一人様一回限り】定期初回1,980円	2023-05-12	2023-05-12	32	0.0	0.0	0.0	3.125	0.0	0.0	0.0	0.0	0.0	0.0	0.0	0.0	0.0	0.0	0.0	0.0	0.0	0.0	0.0	0.0	0.0	0.0	0.0	0.0	9.375	3.125	0.0	0.0	6.25	0.0	12.5	3.125	9.375	3.125	0.0	3.125	3.125	0.0	0.0	0.0	0.0	0.0
11454	218	0.0190326523485245	-3.9615992301647154	<***>開発！体重を減らすサプリ【初回限定】14日間モニター募集	2022-11-17	2022-11-24	15	0.0	0.0	0.0	0.0	0.0	0.0	0.0	0.0	0.0	0.0	0.0	0.0	0.0	0.0	0.0	6.666666667	0.0	0.0	0.0	6.666666667	0.0	13.33333333	6.666666667	6.666666667	6.666666667	0.0	0.0	0.0	6.666666667	0.0	0.0	0.0	0.0	0.0	0.0	0.0	13.33333333	0.0	0.0	0.0	0.0	0.0
11356	216	0.0190207819654808	-3.962223109908697	【NHKで話題】まだヨーグルトで腸活してるの？頑固なツマりを良くする衝撃の裏技が初回限定６１％OFFに	2020-07-07	2020-07-10	32	9.375	3.125	3.125	0.0	0.0	0.0	0.0	0.0	0.0	0.0	0.0	0.0	0.0	0.0	0.0	3.125	0.0	3.125	0.0	0.0	0.0	0.0	0.0	0.0	6.25	0.0	0.0	0.0	3.125	3.125	6.25	3.125	3.125	0.0	0.0	0.0	0.0	0.0	0.0	0.0	0.0	0.0
68826	1309	0.0190189753872083	-3.962318093599424	【定期ではございません】<***>企業が世界中を探して見つけた高品質の<***>配合🦌 超高保湿で敏感肌ケアと年齢肌ケアまでできる<***>の本気をお得なトライアルセットで体感！	2022-04-08	2022-04-24	50	2.0	0.0	0.0	0.0	0.0	0.0	0.0	0.0	4.0	0.0	0.0	0.0	0.0	0.0	4.0	4.0	0.0	4.0	0.0	0.0	0.0	4.0	4.0	0.0	6.0	2.0	0.0	0.0	4.0	2.0	10.0	4.0	8.0	0.0	0.0	2.0	2.0	0.0	0.0	0.0	0.0	0.0
3629	69	0.019013502342243	-3.962605902615813	疲労と糖に驚きの関係🍰あの「<***>」でおなじみの<***>が開発した、話題の新対策が初回70%OFF！一時品切れになるほど人気爆発中！人気商品サンプルなど豪華4大特典付きでお得に始められるチャンス！	2020-09-21	2020-09-22	62	11.29032258	9.677419355	1.612903226	4.838709677	0.0	0.0	0.0	0.0	3.225806452	1.612903226	0.0	0.0	0.0	0.0	1.612903226	1.612903226	1.612903226	0.0	0.0	0.0	0.0	1.612903226	0.0	0.0	6.451612903	0.0	0.0	1.612903226	4.838709677	1.612903226	9.677419355	3.225806452	6.451612903	0.0	0.0	0.0	3.225806452	0.0	0.0	0.0	0.0	0.0
16420	312	0.0190012180267965	-3.9632521951969415	疲労と糖に驚きの関係🍰あの「<***>」でおなじみの<***>が開発した、新対策が1日66円で試せちゃう！非定期コースで、30日間お得になるチャンス♪	2022-07-05	2022-07-05	49	6.12244898	4.081632653	2.040816327	2.040816327	0.0	0.0	0.0	0.0	6.12244898	4.081632653	0.0	0.0	0.0	0.0	2.040816327	2.040816327	2.040816327	0.0	0.0	0.0	0.0	0.0	0.0	0.0	8.163265306	0.0	0.0	2.040816327	6.12244898	2.040816327	8.163265306	0.0	8.163265306	0.0	0.0	2.040816327	4.081632653	0.0	0.0	0.0	0.0	0.0
21844	415	0.0189983519501922	-3.96340304304135	【血圧高め要注意】製薬会社<***>が開発した手軽な血圧<***>とは	2022-02-09	2022-02-10	17	5.882352941	5.882352941	0.0	0.0	0.0	0.0	0.0	0.0	0.0	0.0	0.0	0.0	0.0	0.0	0.0	0.0	0.0	0.0	0.0	0.0	0.0	0.0	0.0	0.0	0.0	0.0	0.0	0.0	0.0	0.0	5.882352941	0.0	5.882352941	0.0	0.0	0.0	11.76470588	0.0	0.0	0.0	0.0	0.0
89715	1704	0.018993479351279	-3.9636595507575088	牛乳から発見！ 骨密度を6ヶ月で高めた、すごい成分！ カルシウムではない、その正体とは？	2021-02-05	2021-02-18	25	4.0	4.0	0.0	0.0	0.0	0.0	0.0	0.0	4.0	0.0	0.0	0.0	0.0	0.0	4.0	8.0	0.0	4.0	0.0	4.0	0.0	0.0	0.0	0.0	4.0	0.0	0.0	0.0	4.0	0.0	8.0	4.0	4.0	0.0	0.0	0.0	0.0	0.0	0.0	0.0	0.0	0.0
5108	97	0.018989819890368	-3.9638522386490496	<***>本品に、トライアルキットや夏にうれしい洗顔料ミニとシートマスクまで。おでかけにも便利なポーチ付きの豪華12点セットがお得！	2022-07-07	2022-07-08	40	7.5	7.5	0.0	0.0	0.0	0.0	0.0	0.0	0.0	0.0	0.0	0.0	0.0	0.0	0.0	0.0	0.0	0.0	0.0	0.0	0.0	2.5	0.0	0.0	5.0	0.0	0.0	0.0	5.0	2.5	7.5	5.0	5.0	0.0	0.0	2.5	2.5	0.0	0.0	0.0	0.0	0.0
18011	342	0.0189883959802343	-3.963927224274452	疲労と糖に驚きの関係🍰あの「<***>」でおなじみの<***>が開発した、話題の新対策が初回70%OFF！一時品切れになるほど人気爆発中！人気商品サンプルなど豪華4大特典付きでお得に始められるチャンス！	2020-11-09	2020-11-24	62	11.29032258	9.677419355	1.612903226	4.838709677	0.0	0.0	0.0	0.0	3.225806452	1.612903226	0.0	0.0	0.0	0.0	1.612903226	1.612903226	1.612903226	0.0	0.0	0.0	0.0	1.612903226	0.0	0.0	6.451612903	0.0	0.0	1.612903226	4.838709677	1.612903226	9.677419355	3.225806452	6.451612903	0.0	0.0	0.0	3.225806452	0.0	0.0	0.0	0.0	0.0
71678	1361	0.0189876949691676	-3.963964142822373	初回半額。バリスタ絶賛のコーヒーダイエットで美ボディ女性が急増中	2022-07-07	2022-07-14	15	6.666666667	6.666666667	0.0	6.666666667	0.0	6.666666667	0.0	0.0	0.0	0.0	0.0	0.0	0.0	0.0	0.0	13.33333333	6.666666667	0.0	0.0	6.666666667	0.0	6.666666667	0.0	6.666666667	6.666666667	6.666666667	0.0	0.0	6.666666667	0.0	6.666666667	6.666666667	0.0	0.0	0.0	0.0	0.0	0.0	0.0	6.666666667	0.0	0.0
6742	128	0.0189854642539305	-3.9640816318743934	製薬会社<***>が開発した、1日約4粒の手軽な血圧ケアとは	2021-01-28	2021-01-29	19	5.263157895	5.263157895	0.0	0.0	0.0	0.0	0.0	0.0	0.0	0.0	0.0	0.0	0.0	0.0	0.0	0.0	0.0	0.0	0.0	0.0	0.0	0.0	0.0	0.0	0.0	0.0	0.0	0.0	0.0	0.0	10.52631579	0.0	10.52631579	0.0	0.0	0.0	10.52631579	0.0	0.0	0.0	0.0	0.0
7954	151	0.018984158913754	-3.964150388952716	「お得すぎ！」<***>のハリ肌セット 洗顔＋美容液＋ジェルがすべて手に入る✨ ✅送料無料✅定期ではございません	2021-10-11	2021-10-17	34	2.941176471	2.941176471	0.0	0.0	0.0	0.0	0.0	0.0	2.941176471	0.0	2.941176471	0.0	0.0	0.0	0.0	5.882352941	0.0	5.882352941	0.0	0.0	0.0	5.882352941	5.882352941	0.0	2.941176471	0.0	0.0	0.0	2.941176471	2.941176471	8.823529412	2.941176471	5.882352941	2.941176471	0.0	2.941176471	0.0	0.0	0.0	0.0	0.0	0.0
75442	1432	0.0189814692081334	-3.964292080570011	【定期ではございません】<***>企業が世界中を探して見つけた高品質の<***>配合🦌 超高保湿で敏感肌ケアと年齢肌ケアまでできる<***>の本気をお得なトライアルセットで体感！	2022-04-22	2022-05-09	50	2.0	0.0	0.0	0.0	0.0	0.0	0.0	0.0	4.0	0.0	0.0	0.0	0.0	0.0	4.0	4.0	0.0	4.0	0.0	0.0	0.0	4.0	4.0	0.0	6.0	2.0	0.0	0.0	4.0	2.0	10.0	4.0	8.0	0.0	0.0	2.0	2.0	0.0	0.0	0.0	0.0	0.0
13807	262	0.0189758817990874	-3.964586485155056	寒い季節は疲れやすい？💦あの「<***>」でおなじみの<***>が開発した、新対策が1日66円で試せちゃう！非定期コースで、30日間お得になるチャンス♪	2021-12-15	2021-12-16	48	2.083333333	2.083333333	0.0	0.0	0.0	0.0	0.0	0.0	4.166666667	4.166666667	0.0	0.0	0.0	0.0	0.0	2.083333333	2.083333333	0.0	0.0	0.0	0.0	2.083333333	2.083333333	0.0	6.25	0.0	0.0	0.0	6.25	2.083333333	10.41666667	0.0	10.41666667	0.0	0.0	2.083333333	4.166666667	0.0	0.0	0.0	0.0	0.0
7539	143	0.0189680328956095	-3.965000195951794	疲労と糖に驚きの関係🍰あの「<***>」でおなじみの<***>が開発した、新対策が1日66円で試せちゃう！非定期コースで、30日間お得になるチャンス♪	2022-06-18	2022-06-18	49	6.12244898	4.081632653	2.040816327	2.040816327	0.0	0.0	0.0	0.0	6.12244898	4.081632653	0.0	0.0	0.0	0.0	2.040816327	2.040816327	2.040816327	0.0	0.0	0.0	0.0	0.0	0.0	0.0	8.163265306	0.0	0.0	2.040816327	6.12244898	2.040816327	8.163265306	0.0	8.163265306	0.0	0.0	2.040816327	4.081632653	0.0	0.0	0.0	0.0	0.0
12233	232	0.0189650944167416	-3.965155125380607	<***>開発会社の<***>錠剤が話題 やめられない炭水化物や甘いものが原因に？<***>が長年の研究で解明	2022-05-24	2022-06-07	30	6.666666667	3.333333333	3.333333333	0.0	0.0	0.0	0.0	0.0	6.666666667	0.0	0.0	6.666666667	0.0	0.0	3.333333333	6.666666667	3.333333333	0.0	0.0	6.666666667	0.0	3.333333333	0.0	0.0	6.666666667	0.0	3.333333333	0.0	6.666666667	0.0	3.333333333	0.0	3.333333333	0.0	0.0	0.0	10.0	0.0	0.0	0.0	0.0	0.0
15887	301	0.0189463083023855	-3.966146178971153	＼<***>から新登場／ ハリも美白もシワ改善も。1本でトータルケアできる多機能美容液が誕生！豪華フルライン約7日分を💎初回限定価格1,100円(税込)で💎	2022-11-20	2022-11-24	49	4.081632653	4.081632653	0.0	0.0	0.0	0.0	0.0	0.0	2.040816327	0.0	2.040816327	0.0	0.0	0.0	0.0	0.0	0.0	0.0	0.0	0.0	0.0	8.163265306	0.0	6.12244898	8.163265306	0.0	0.0	0.0	8.163265306	0.0	8.163265306	0.0	8.163265306	0.0	0.0	6.12244898	2.040816327	0.0	0.0	0.0	0.0	0.0
7707	146	0.0189438173089399	-3.966277664069658	加齢に伴い低下する記憶力を<***>がサポート！おいしい<***>を初回限定価格でお試し。<***>の機能性表示食品のお得な情報を見る。	2022-02-10	2022-02-11	43	6.976744186	6.976744186	0.0	0.0	0.0	0.0	0.0	0.0	9.302325581	2.325581395	0.0	2.325581395	0.0	0.0	4.651162791	4.651162791	0.0	0.0	0.0	4.651162791	0.0	6.976744186	0.0	4.651162791	9.302325581	2.325581395	0.0	0.0	6.976744186	2.325581395	2.325581395	0.0	2.325581395	0.0	0.0	2.325581395	0.0	0.0	0.0	0.0	0.0	0.0
20592	390	0.0189393939393939	-3.966511190712218	＼おひとり様１回限り／ コスパすぎ…と絶賛止まらない<***>を超お得にゲット！	2022-04-26	2022-05-02	23	4.347826087	0.0	4.347826087	4.347826087	0.0	0.0	0.0	0.0	0.0	0.0	0.0	0.0	0.0	0.0	0.0	0.0	0.0	0.0	0.0	0.0	0.0	0.0	0.0	0.0	17.39130435	8.695652174	0.0	0.0	13.04347826	4.347826087	8.695652174	4.347826087	0.0	8.695652174	0.0	0.0	0.0	0.0	0.0	0.0	0.0	0.0
24724	468	0.0189289758938683	-3.9670614148615178	肥満気味の方の体重、体脂肪、血中中性脂肪の減少をサポート＆高めの血圧を下げる成分をW配合！製薬会社開発の青汁が凄すぎ…！しかも抹茶風味で飲みやすい♪1杯約70円で始めてみませんか？	2023-06-13	2023-06-16	60	1.666666667	1.666666667	0.0	0.0	0.0	0.0	0.0	0.0	0.0	0.0	0.0	0.0	0.0	0.0	0.0	13.33333333	6.666666667	8.333333333	0.0	10.0	0.0	5.0	1.666666667	1.666666667	0.0	0.0	0.0	0.0	0.0	0.0	5.0	3.333333333	1.666666667	0.0	0.0	1.666666667	3.333333333	0.0	0.0	1.666666667	1.666666667	0.0
14904	282	0.0189210950080515	-3.967477841343313	＼おひとり様１回限り／ 実質無料でゲット⁉今月は<***>が超お得✨ 自信をもってマスク外せる！「これひとつで年齢肌ピーン♪」を体験しよう！	2022-06-08	2022-06-17	39	7.692307692	5.128205128	2.564102564	2.564102564	0.0	0.0	0.0	0.0	7.692307692	2.564102564	2.564102564	2.564102564	0.0	0.0	0.0	2.564102564	0.0	2.564102564	0.0	0.0	0.0	5.128205128	2.564102564	0.0	12.82051282	7.692307692	0.0	0.0	7.692307692	5.128205128	5.128205128	2.564102564	2.564102564	2.564102564	0.0	2.564102564	0.0	0.0	0.0	0.0	0.0	0.0
14904	282	0.0189210950080515	-3.967477841343313	＼おひとり様１回限り／ 実質無料でゲット⁉今月は<***>が超お得✨ 自信をもってマスク外せる！「これひとつで年齢肌ピーン♪」を体験しよう！	2022-06-08	2022-06-17	39	7.692307692	5.128205128	2.564102564	2.564102564	0.0	0.0	0.0	0.0	7.692307692	2.564102564	2.564102564	2.564102564	0.0	0.0	0.0	2.564102564	0.0	2.564102564	0.0	0.0	0.0	5.128205128	2.564102564	0.0	12.82051282	7.692307692	0.0	0.0	7.692307692	5.128205128	5.128205128	2.564102564	2.564102564	2.564102564	0.0	2.564102564	0.0	0.0	0.0	0.0	0.0	0.0
14904	282	0.0189210950080515	-3.967477841343313	＼おひとり様１回限り／ 実質無料でゲット⁉今月は<***>が超お得✨ 自信をもってマスク外せる！「これひとつで年齢肌ピーン♪」を体験しよう！	2022-06-08	2022-06-17	39	7.692307692	5.128205128	2.564102564	2.564102564	0.0	0.0	0.0	0.0	7.692307692	2.564102564	2.564102564	2.564102564	0.0	0.0	0.0	2.564102564	0.0	2.564102564	0.0	0.0	0.0	5.128205128	2.564102564	0.0	12.82051282	7.692307692	0.0	0.0	7.692307692	5.128205128	5.128205128	2.564102564	2.564102564	2.564102564	0.0	2.564102564	0.0	0.0	0.0	0.0	0.0	0.0
12477	236	0.0189148032379578	-3.9678104233854135	今あるシミや全身のシミにも効く！あの「<***>」から新発売の「飲むシミ対策」初回限定半額以下で始める！	2023-03-28	2023-03-31	31	0.0	0.0	0.0	0.0	0.0	0.0	0.0	0.0	3.225806452	0.0	0.0	3.225806452	0.0	0.0	3.225806452	3.225806452	0.0	0.0	0.0	3.225806452	0.0	0.0	0.0	0.0	9.677419355	3.225806452	0.0	0.0	6.451612903	0.0	9.677419355	0.0	9.677419355	0.0	0.0	0.0	0.0	0.0	0.0	3.225806452	0.0	0.0
3651	69	0.0188989317995069	-3.968649877058382	7月25日からスタート！疲労と糖に驚きの関係🍰あの「<***>」でおなじみの<***>が開発した、定期初回980円でお得に始められるチャンス♪	2022-08-05	2022-08-06	44	6.818181818	4.545454545	2.272727273	2.272727273	0.0	0.0	0.0	0.0	4.545454545	2.272727273	0.0	0.0	0.0	0.0	2.272727273	2.272727273	2.272727273	0.0	0.0	0.0	0.0	0.0	0.0	0.0	4.545454545	0.0	0.0	2.272727273	2.272727273	2.272727273	9.090909091	0.0	9.090909091	0.0	0.0	2.272727273	2.272727273	0.0	0.0	0.0	0.0	0.0
7620	144	0.0188976377952755	-3.968718349104696	＼二度完売＆コスメ大賞2冠／超濃厚な発酵美容液が【実質無料】のチャンス♪1秒で目元・口元ピーン！を体感。	2022-02-24	2022-03-04	35	5.714285714	5.714285714	0.0	0.0	0.0	0.0	0.0	0.0	5.714285714	5.714285714	0.0	0.0	0.0	0.0	0.0	0.0	0.0	0.0	0.0	0.0	0.0	2.857142857	2.857142857	0.0	2.857142857	2.857142857	0.0	0.0	0.0	0.0	2.857142857	0.0	2.857142857	0.0	0.0	2.857142857	0.0	0.0	0.0	0.0	0.0	0.0
28694	542	0.0188889663344253	-3.96917731921869	「<***>」でおなじみの<***>が開発した新対策！【お一人様一回限り】定期初回1,980円	2023-03-11	2023-03-12	31	0.0	0.0	0.0	3.225806452	0.0	0.0	0.0	0.0	0.0	0.0	0.0	0.0	0.0	0.0	0.0	0.0	0.0	0.0	0.0	0.0	0.0	0.0	0.0	0.0	9.677419355	3.225806452	0.0	0.0	6.451612903	0.0	12.90322581	3.225806452	9.677419355	3.225806452	0.0	3.225806452	3.225806452	0.0	0.0	0.0	0.0	0.0
85768	1620	0.0188881634175916	-3.969219827309648	疲労と糖に驚きの関係🍰あの「<***>」でおなじみの<***>が開発した、話題の新対策が初回70%OFF！一時品切れになるほど人気爆発中！人気商品サンプルなど豪華4大特典付きでお得に始められるチャンス！	2021-03-04	2021-03-18	62	11.29032258	9.677419355	1.612903226	4.838709677	0.0	0.0	0.0	0.0	3.225806452	1.612903226	0.0	0.0	0.0	0.0	1.612903226	1.612903226	1.612903226	0.0	0.0	0.0	0.0	1.612903226	0.0	0.0	6.451612903	0.0	0.0	1.612903226	4.838709677	1.612903226	9.677419355	3.225806452	6.451612903	0.0	0.0	0.0	3.225806452	0.0	0.0	0.0	0.0	0.0
3336	63	0.0188848920863309	-3.9693930370871056	「<***>」でおなじみの<***>が開発した新対策！【お一人様一回限り】定期初回1,980円	2023-04-15	2023-04-16	31	0.0	0.0	0.0	3.225806452	0.0	0.0	0.0	0.0	0.0	0.0	0.0	0.0	0.0	0.0	0.0	0.0	0.0	0.0	0.0	0.0	0.0	0.0	0.0	0.0	9.677419355	3.225806452	0.0	0.0	6.451612903	0.0	12.90322581	3.225806452	9.677419355	3.225806452	0.0	3.225806452	3.225806452	0.0	0.0	0.0	0.0	0.0
45841	865	0.018869570908139	-3.970204659227524	炭水化物を食べながら糖の吸収を抑える方法を<***>が発見！14日分を税込540円／送料無料でお得にお試し！	2022-06-03	2022-06-06	32	3.125	3.125	0.0	3.125	0.0	0.0	0.0	0.0	6.25	3.125	0.0	0.0	0.0	0.0	3.125	6.25	3.125	0.0	0.0	3.125	0.0	0.0	0.0	0.0	12.5	3.125	3.125	0.0	9.375	3.125	6.25	0.0	6.25	0.0	0.0	9.375	0.0	0.0	0.0	0.0	0.0	0.0
20564	388	0.0188679245283018	-3.9702919135521264	＼人気のお試しセットがリニューアル✨／ 新発売の薬用多機能美容液もたっぷり約7日分試せる豪華5点お試しセット💎初回限定価格1,100円(税込)💎	2022-08-26	2023-01-19	42	7.142857143	7.142857143	0.0	2.380952381	0.0	0.0	0.0	0.0	4.761904762	4.761904762	0.0	0.0	0.0	0.0	0.0	0.0	0.0	0.0	0.0	0.0	0.0	2.380952381	0.0	0.0	9.523809524	0.0	0.0	0.0	9.523809524	0.0	11.9047619	4.761904762	7.142857143	0.0	0.0	7.142857143	0.0	0.0	0.0	0.0	0.0	0.0
75321	1421	0.0188659205268119	-3.970398131271993	疲労と糖に驚きの関係🍰あの「<***>」でおなじみの<***>が開発した、新対策が1日66円で試せちゃう！非定期コースで、30日間お得になるチャンス♪	2022-06-15	2022-06-20	49	6.12244898	4.081632653	2.040816327	2.040816327	0.0	0.0	0.0	0.0	6.12244898	4.081632653	0.0	0.0	0.0	0.0	2.040816327	2.040816327	2.040816327	0.0	0.0	0.0	0.0	0.0	0.0	0.0	8.163265306	0.0	0.0	2.040816327	6.12244898	2.040816327	8.163265306	0.0	8.163265306	0.0	0.0	2.040816327	4.081632653	0.0	0.0	0.0	0.0	0.0
175985	3320	0.0188652441969486	-3.970433981204977	驚愕！<***>のシミ消しファンデ ✅マスクにファンデが付きにくい！ 簡単プロ級若見えメイクを時短で！	2021-12-07	2021-12-28	29	17.24137931	13.79310345	3.448275862	0.0	0.0	0.0	0.0	0.0	0.0	0.0	0.0	0.0	0.0	0.0	0.0	0.0	0.0	0.0	0.0	0.0	0.0	6.896551724	0.0	6.896551724	0.0	0.0	0.0	0.0	0.0	0.0	6.896551724	0.0	6.896551724	0.0	0.0	0.0	3.448275862	0.0	0.0	0.0	0.0	0.0
610645	11519	0.0188636605556419	-3.9705179296428135	疲労と糖に驚きの関係🍰あの「<***>」でおなじみの<***>が開発した、新対策が1日66円で試せちゃう！非定期コースで、30日間お得になるチャンス♪	2021-12-14	2022-01-20	49	6.12244898	4.081632653	2.040816327	2.040816327	0.0	0.0	0.0	0.0	6.12244898	4.081632653	0.0	0.0	0.0	0.0	2.040816327	2.040816327	2.040816327	0.0	0.0	0.0	0.0	0.0	0.0	0.0	8.163265306	0.0	0.0	2.040816327	6.12244898	2.040816327	8.163265306	0.0	8.163265306	0.0	0.0	2.040816327	4.081632653	0.0	0.0	0.0	0.0	0.0
11876	224	0.0188615695520377	-3.970628784028612	肥満気味の方の体重、体脂肪、血中中性脂肪の減少をサポート＆高めの血圧を下げる成分をW配合！製薬会社開発の青汁が凄すぎ…！しかも抹茶風味で飲みやすい♪1杯約70円で始めてみませんか？	2023-06-18	2023-06-24	60	1.666666667	1.666666667	0.0	0.0	0.0	0.0	0.0	0.0	0.0	0.0	0.0	0.0	0.0	0.0	0.0	13.33333333	6.666666667	8.333333333	0.0	10.0	0.0	5.0	1.666666667	1.666666667	0.0	0.0	0.0	0.0	0.0	0.0	5.0	3.333333333	1.666666667	0.0	0.0	1.666666667	3.333333333	0.0	0.0	1.666666667	1.666666667	0.0
28632	540	0.0188600167644593	-3.970711112887544	疲労と糖に驚きの関係🍰あの「<***>」でおなじみの<***>が開発した、新対策が1日66円で試せちゃう！非定期コースで、30日間お得になるチャンス♪	2022-05-19	2022-05-24	49	6.12244898	4.081632653	2.040816327	2.040816327	0.0	0.0	0.0	0.0	6.12244898	4.081632653	0.0	0.0	0.0	0.0	2.040816327	2.040816327	2.040816327	0.0	0.0	0.0	0.0	0.0	0.0	0.0	8.163265306	0.0	0.0	2.040816327	6.12244898	2.040816327	8.163265306	0.0	8.163265306	0.0	0.0	2.040816327	4.081632653	0.0	0.0	0.0	0.0	0.0
35864	676	0.0188489850546509	-3.971296209792312	【仰天】「LLサイズだった私が…！」製薬会社の青汁がすごすぎた。	2023-06-01	2023-06-05	22	4.545454545	4.545454545	0.0	0.0	0.0	0.0	0.0	0.0	0.0	0.0	0.0	0.0	0.0	0.0	0.0	4.545454545	0.0	0.0	0.0	4.545454545	0.0	4.545454545	0.0	4.545454545	0.0	0.0	0.0	0.0	0.0	0.0	9.090909091	0.0	9.090909091	0.0	0.0	0.0	4.545454545	0.0	0.0	0.0	0.0	0.0
2759	52	0.0188474084813338	-3.97137985563586	＼そのシミ、そのシワなかったことに✨／ しっとり美肌ファンデの<***>なら、塗れば塗るほど『シワまで改善』！初回限定2178円(税込)で定期しばり<***>！ 今すぐチェック＞＞	2023-02-12	2023-02-20	45	2.222222222	2.222222222	0.0	0.0	0.0	0.0	0.0	0.0	2.222222222	2.222222222	0.0	0.0	2.222222222	0.0	0.0	0.0	0.0	0.0	0.0	0.0	0.0	6.666666667	6.666666667	0.0	4.444444444	0.0	0.0	0.0	4.444444444	0.0	11.11111111	4.444444444	11.11111111	0.0	0.0	4.444444444	0.0	0.0	0.0	0.0	0.0	0.0
3345	63	0.0188340807174887	-3.972087246170801	疲労と糖に驚きの関係🍰あの「<***>」でおなじみの<***>が開発した、新対策が1日66円で試せちゃう！非定期コースで、30日間お得になるチャンス♪	2022-04-04	2022-04-05	49	6.12244898	4.081632653	2.040816327	2.040816327	0.0	0.0	0.0	0.0	6.12244898	4.081632653	0.0	0.0	0.0	0.0	2.040816327	2.040816327	2.040816327	0.0	0.0	0.0	0.0	0.0	0.0	0.0	8.163265306	0.0	0.0	2.040816327	6.12244898	2.040816327	8.163265306	0.0	8.163265306	0.0	0.0	2.040816327	4.081632653	0.0	0.0	0.0	0.0	0.0
9186	173	0.0188330067494012	-3.9721442703879632	疲労と糖に驚きの関係🍰あの「<***>」でおなじみの<***>が開発した、話題の新対策が初回70%OFF！一時品切れになるほど人気爆発中！人気商品サンプルなど豪華4大特典付きでお得に始められるチャンス！	2020-09-21	2020-10-19	62	11.29032258	9.677419355	1.612903226	4.838709677	0.0	0.0	0.0	0.0	3.225806452	1.612903226	0.0	0.0	0.0	0.0	1.612903226	1.612903226	1.612903226	0.0	0.0	0.0	0.0	1.612903226	0.0	0.0	6.451612903	0.0	0.0	1.612903226	4.838709677	1.612903226	9.677419355	3.225806452	6.451612903	0.0	0.0	0.0	3.225806452	0.0	0.0	0.0	0.0	0.0
5894	111	0.0188327112317611	-3.9721599619853065	疲労と糖に驚きの関係🍰あの「<***>」でおなじみの<***>が開発した、話題の新対策が初回70%OFF！一時品切れになるほど人気爆発中！人気商品サンプルなど豪華4大特典付きでお得に始められるチャンス！	2021-02-09	2021-02-09	62	11.29032258	9.677419355	1.612903226	4.838709677	0.0	0.0	0.0	0.0	3.225806452	1.612903226	0.0	0.0	0.0	0.0	1.612903226	1.612903226	1.612903226	0.0	0.0	0.0	0.0	1.612903226	0.0	0.0	6.451612903	0.0	0.0	1.612903226	4.838709677	1.612903226	9.677419355	3.225806452	6.451612903	0.0	0.0	0.0	3.225806452	0.0	0.0	0.0	0.0	0.0
39468	743	0.0188253775210296	-3.972549451259303	疲労と糖に驚きの関係🍰あの「<***>」でおなじみの<***>が開発した、新対策が1日66円で試せちゃう！非定期コースで、30日間お得になるチャンス♪	2022-03-14	2022-03-14	49	6.12244898	4.081632653	2.040816327	2.040816327	0.0	0.0	0.0	0.0	6.12244898	4.081632653	0.0	0.0	0.0	0.0	2.040816327	2.040816327	2.040816327	0.0	0.0	0.0	0.0	0.0	0.0	0.0	8.163265306	0.0	0.0	2.040816327	6.12244898	2.040816327	8.163265306	0.0	8.163265306	0.0	0.0	2.040816327	4.081632653	0.0	0.0	0.0	0.0	0.0
4675	88	0.0188235294117647	-3.972647627244581	＼キャンペーン終了せまる💦／ 今だけ、うるおいUV下地が増量中！ 💎初回限定価格1,100円(税込)で💎 さらにハリ/うるおい お試しセットがリニューアルして 人気の<***>も増量！是非この機会にお試しください。	2022-06-25	2022-06-26	54	3.703703704	3.703703704	0.0	1.851851852	0.0	0.0	0.0	0.0	7.407407407	5.555555556	1.851851852	0.0	0.0	0.0	0.0	0.0	0.0	0.0	0.0	0.0	0.0	0.0	0.0	0.0	7.407407407	0.0	0.0	0.0	7.407407407	1.851851852	7.407407407	1.851851852	5.555555556	0.0	0.0	5.555555556	0.0	0.0	0.0	0.0	0.0	0.0
110994	2089	0.0188208371623691	-3.97279066322288	【定期ではございません】<***>企業が世界中を探して見つけた高品質の<***>配合🦌 超高保湿で敏感肌ケアと年齢肌ケアまでできる<***>の本気をお得なトライアルセットで体感！	2022-01-24	2022-02-05	50	2.0	0.0	0.0	0.0	0.0	0.0	0.0	0.0	4.0	0.0	0.0	0.0	0.0	0.0	4.0	4.0	0.0	4.0	0.0	0.0	0.0	4.0	4.0	0.0	6.0	2.0	0.0	0.0	4.0	2.0	10.0	4.0	8.0	0.0	0.0	2.0	2.0	0.0	0.0	0.0	0.0	0.0
55374	1042	0.0188174955755408	-3.972968226180323	美白市場売上No1（<***>部門）コスメを初回特別価格で！<***>の本気エイジングケア（※<***>を美白有効成分として配合している化粧品ブランドの通販チャネルにおける2020年売上実績（<***>調べ））	2022-03-14	2022-03-22	56	5.357142857	5.357142857	0.0	0.0	0.0	0.0	0.0	0.0	1.785714286	0.0	0.0	0.0	0.0	0.0	1.785714286	0.0	0.0	0.0	0.0	0.0	0.0	10.71428571	0.0	7.142857143	1.785714286	0.0	0.0	0.0	1.785714286	0.0	1.785714286	0.0	1.785714286	0.0	0.0	5.357142857	7.142857143	0.0	0.0	0.0	0.0	0.0
4731	89	0.0188120904671316	-3.973255505899013	【製薬会社<***>が開発】肥満気味な方の内臓脂肪を減らすのを助ける成分を配合。アンケートに答えて定期初回約64％OFFの2,592円（税込）で始める	2022-09-27	2022-10-01	43	2.325581395	2.325581395	0.0	2.325581395	0.0	0.0	0.0	0.0	2.325581395	0.0	0.0	2.325581395	0.0	0.0	2.325581395	6.976744186	4.651162791	6.976744186	0.0	4.651162791	0.0	0.0	0.0	0.0	2.325581395	2.325581395	0.0	2.325581395	0.0	0.0	4.651162791	0.0	4.651162791	0.0	0.0	4.651162791	4.651162791	0.0	0.0	0.0	0.0	0.0
31740	597	0.0188090737240075	-3.9734158806878015	「<***>」でおなじみの<***>が開発した新対策！【お一人様一回限り】定期初回1,980円	2023-03-19	2023-03-20	31	0.0	0.0	0.0	3.225806452	0.0	0.0	0.0	0.0	0.0	0.0	0.0	0.0	0.0	0.0	0.0	0.0	0.0	0.0	0.0	0.0	0.0	0.0	0.0	0.0	9.677419355	3.225806452	0.0	0.0	6.451612903	0.0	12.90322581	3.225806452	9.677419355	3.225806452	0.0	3.225806452	3.225806452	0.0	0.0	0.0	0.0	0.0
7179	135	0.0188048474717927	-3.973640598138055	牛乳から発見！ 骨密度を6ヶ月で高めた、すごい成分！ カルシウムではない、その正体とは？	2021-07-12	2021-07-14	25	4.0	4.0	0.0	0.0	0.0	0.0	0.0	0.0	4.0	0.0	0.0	0.0	0.0	0.0	4.0	8.0	0.0	4.0	0.0	4.0	0.0	0.0	0.0	0.0	4.0	0.0	0.0	0.0	4.0	0.0	8.0	4.0	4.0	0.0	0.0	0.0	0.0	0.0	0.0	0.0	0.0	0.0
20745	390	0.0187997107736804	-3.973913793643277	牛乳から発見！ 骨密度を6ヶ月で高めた、すごい成分！ カルシウムではない、その正体とは？	2021-11-09	2021-11-10	25	4.0	4.0	0.0	0.0	0.0	0.0	0.0	0.0	4.0	0.0	0.0	0.0	0.0	0.0	4.0	8.0	0.0	4.0	0.0	4.0	0.0	0.0	0.0	0.0	4.0	0.0	0.0	0.0	4.0	0.0	8.0	4.0	4.0	0.0	0.0	0.0	0.0	0.0	0.0	0.0	0.0	0.0
18527	348	0.0187833972040805	-3.97478192677554	春の第一印象に🌸<***>で人気のシリーズ 約8,600円オフ（55%OFF）。ローション・クリームのセットにトライアルキット、ポーチが無料で付いてくる！自分へのご褒美に。	2022-04-21	2022-04-27	47	4.255319149	4.255319149	0.0	6.382978723	0.0	0.0	0.0	0.0	0.0	0.0	0.0	0.0	0.0	0.0	0.0	2.127659574	0.0	0.0	0.0	2.127659574	0.0	2.127659574	0.0	0.0	2.127659574	0.0	0.0	0.0	0.0	2.127659574	2.127659574	0.0	2.127659574	0.0	2.127659574	4.255319149	0.0	0.0	0.0	0.0	0.0	0.0
4691	88	0.018759326369644	-3.976064243850252	【NHKで話題の新事実】毎日ドッサリ！？腸内フローラを整える「裏ワザ」が話題	2020-09-23	2020-09-28	22	4.545454545	4.545454545	0.0	0.0	0.0	0.0	0.0	0.0	9.090909091	0.0	9.090909091	0.0	0.0	0.0	0.0	4.545454545	0.0	4.545454545	0.0	0.0	0.0	0.0	0.0	0.0	0.0	0.0	0.0	0.0	0.0	0.0	18.18181818	9.090909091	9.090909091	0.0	0.0	0.0	0.0	0.0	0.0	0.0	0.0	0.0
18822	353	0.0187546488152162	-3.9763136204854383	製薬会社<***>が開発した、1日約4粒の手軽な血圧ケアとは	2021-04-23	2021-04-24	19	5.263157895	5.263157895	0.0	0.0	0.0	0.0	0.0	0.0	0.0	0.0	0.0	0.0	0.0	0.0	0.0	0.0	0.0	0.0	0.0	0.0	0.0	0.0	0.0	0.0	0.0	0.0	0.0	0.0	0.0	0.0	10.52631579	0.0	10.52631579	0.0	0.0	0.0	10.52631579	0.0	0.0	0.0	0.0	0.0
7733	145	0.0187508082244924	-3.976518422188463	製薬会社の「これだけ」塗りが、さらにパワーアップ！<***>が開発した、新生<***>。お求めやすいスターターキットで！	2023-01-16	2023-01-17	32	0.0	0.0	0.0	3.125	0.0	0.0	0.0	0.0	3.125	0.0	0.0	0.0	0.0	3.125	0.0	0.0	0.0	0.0	0.0	0.0	0.0	3.125	3.125	0.0	0.0	0.0	0.0	0.0	0.0	0.0	3.125	0.0	3.125	0.0	0.0	0.0	6.25	0.0	0.0	0.0	0.0	0.0
48852	916	0.0187505117497748	-3.9765342336168494	初回半額。バリスタ絶賛のコーヒーダイエットで美ボディ女性が急増中	2022-07-11	2022-07-14	15	6.666666667	6.666666667	0.0	6.666666667	0.0	6.666666667	0.0	0.0	0.0	0.0	0.0	0.0	0.0	0.0	0.0	13.33333333	6.666666667	0.0	0.0	6.666666667	0.0	6.666666667	0.0	6.666666667	6.666666667	6.666666667	0.0	0.0	6.666666667	0.0	6.666666667	6.666666667	0.0	0.0	0.0	0.0	0.0	0.0	0.0	6.666666667	0.0	0.0
6616	124	0.0187424425634824	-3.976964671098494	＜40代＞首の「ポツポツ」放置はNG！ 970円で試せるケア商品とは	2023-05-11	2023-05-19	20	5.0	0.0	5.0	0.0	0.0	0.0	0.0	0.0	0.0	0.0	0.0	0.0	0.0	0.0	0.0	5.0	0.0	5.0	0.0	0.0	0.0	0.0	0.0	0.0	0.0	0.0	0.0	0.0	0.0	0.0	5.0	0.0	5.0	0.0	0.0	5.0	5.0	0.0	0.0	0.0	0.0	0.0
31320	587	0.0187420178799489	-3.976987330276644	「<***>」でおなじみの<***>が開発した新対策！【お一人様一回限り】定期初回1,980円	2023-05-18	2023-05-26	32	0.0	0.0	0.0	3.125	0.0	0.0	0.0	0.0	0.0	0.0	0.0	0.0	0.0	0.0	0.0	0.0	0.0	0.0	0.0	0.0	0.0	0.0	0.0	0.0	9.375	3.125	0.0	0.0	6.25	0.0	12.5	3.125	9.375	3.125	0.0	3.125	3.125	0.0	0.0	0.0	0.0	0.0
5765	108	0.018733738074588	-3.977429205578941	<***>開発！体重を減らすサプリ【初回限定】14日間モニター募集	2023-04-18	2023-04-21	15	0.0	0.0	0.0	0.0	0.0	0.0	0.0	0.0	0.0	0.0	0.0	0.0	0.0	0.0	0.0	6.666666667	0.0	0.0	0.0	6.666666667	0.0	13.33333333	6.666666667	6.666666667	6.666666667	0.0	0.0	0.0	6.666666667	0.0	0.0	0.0	0.0	0.0	0.0	0.0	13.33333333	0.0	0.0	0.0	0.0	0.0
44910	841	0.0187263415720329	-3.977824106108839	<***>開発会社の<***>錠剤が話題 やめられない炭水化物や甘いものが原因に？<***>が長年の研究で解明	2022-07-30	2022-07-31	30	6.666666667	3.333333333	3.333333333	0.0	0.0	0.0	0.0	0.0	6.666666667	0.0	0.0	6.666666667	0.0	0.0	3.333333333	6.666666667	3.333333333	0.0	0.0	6.666666667	0.0	3.333333333	0.0	0.0	6.666666667	0.0	3.333333333	0.0	6.666666667	0.0	3.333333333	0.0	3.333333333	0.0	0.0	0.0	10.0	0.0	0.0	0.0	0.0	0.0
25313	474	0.0187255560383992	-3.977866055045151	＼そのシミ、そのシワなかったことに✨／ しっとり美肌ファンデの<***>なら、塗れば塗るほど『シワまで改善』！初回限定2178円(税込)で定期しばり<***>！ 今すぐチェック＞＞	2023-06-14	2023-06-28	45	2.222222222	2.222222222	0.0	0.0	0.0	0.0	0.0	0.0	2.222222222	2.222222222	0.0	0.0	2.222222222	0.0	0.0	0.0	0.0	0.0	0.0	0.0	0.0	6.666666667	6.666666667	0.0	4.444444444	0.0	0.0	0.0	4.444444444	0.0	11.11111111	4.444444444	11.11111111	0.0	0.0	4.444444444	0.0	0.0	0.0	0.0	0.0	0.0
93478	1750	0.0187209824771604	-3.978110326555568	あの<***>が開発した腸活サプリがすごい！その驚きの実力とは	2021-08-05	2021-08-10	17	11.76470588	11.76470588	0.0	0.0	0.0	0.0	0.0	0.0	0.0	0.0	0.0	0.0	0.0	0.0	0.0	5.882352941	0.0	5.882352941	0.0	0.0	0.0	0.0	0.0	0.0	5.882352941	0.0	0.0	0.0	5.882352941	0.0	5.882352941	0.0	5.882352941	0.0	0.0	0.0	5.882352941	0.0	0.0	0.0	0.0	0.0
6840	128	0.0187134502923976	-3.9785127466969823	＜50代＞首の「ポツポツ」放置はNG！ 960円で試せるケア商品とは	2022-04-21	2022-04-25	20	5.0	0.0	5.0	0.0	0.0	0.0	0.0	0.0	0.0	0.0	0.0	0.0	0.0	0.0	0.0	5.0	0.0	5.0	0.0	0.0	0.0	0.0	0.0	0.0	0.0	0.0	0.0	0.0	0.0	0.0	5.0	0.0	5.0	0.0	0.0	5.0	5.0	0.0	0.0	0.0	0.0	0.0
5565	104	0.0186882300089847	-3.979861364568274	【この画面が表示された方へ】実質史上「最安値」でご案内中！	2021-12-17	2021-12-19	22	0.0	0.0	0.0	0.0	0.0	0.0	0.0	0.0	9.090909091	4.545454545	0.0	0.0	0.0	0.0	4.545454545	0.0	0.0	0.0	0.0	0.0	0.0	9.090909091	0.0	9.090909091	0.0	0.0	0.0	0.0	0.0	0.0	9.090909091	4.545454545	4.545454545	0.0	0.0	0.0	0.0	0.0	0.0	0.0	0.0	0.0
6053	113	0.0186684288782421	-3.980921477179352	発売初日から注文殺到！<***>の本気…！黒ずみザラつき卒業！毛穴が目立たないツル肌に♪	2021-11-28	2021-11-28	24	0.0	0.0	0.0	0.0	0.0	0.0	0.0	0.0	0.0	0.0	0.0	0.0	0.0	0.0	0.0	4.166666667	0.0	4.166666667	0.0	0.0	0.0	8.333333333	4.166666667	4.166666667	0.0	0.0	0.0	0.0	0.0	0.0	0.0	0.0	0.0	0.0	0.0	0.0	4.166666667	0.0	0.0	0.0	0.0	0.0
251339	4690	0.0186600567361213	-3.981370043046592	「<***>」でおなじみの<***>が開発した新対策！【お一人様一回限り】定期初回1,980円	2023-05-02	2023-05-14	32	0.0	0.0	0.0	3.125	0.0	0.0	0.0	0.0	0.0	0.0	0.0	0.0	0.0	0.0	0.0	0.0	0.0	0.0	0.0	0.0	0.0	0.0	0.0	0.0	9.375	3.125	0.0	0.0	6.25	0.0	12.5	3.125	9.375	3.125	0.0	3.125	3.125	0.0	0.0	0.0	0.0	0.0
5469	102	0.0186505759736697	-3.981878250062506	深いシワまで改善❗ ❓ ＼薬用有効成分<***>配合✨／ ぷるっぷるなジェルで深いシワまで改善❤ シミ予防もできる一石二鳥なオールインワンをお得に試す！	2021-08-19	2021-08-21	34	0.0	0.0	0.0	0.0	0.0	0.0	0.0	0.0	2.941176471	2.941176471	0.0	0.0	0.0	0.0	0.0	0.0	0.0	0.0	0.0	0.0	0.0	0.0	0.0	0.0	20.58823529	0.0	2.941176471	0.0	17.64705882	2.941176471	14.70588235	11.76470588	8.823529412	0.0	0.0	0.0	0.0	0.0	0.0	0.0	0.0	0.0
6113	114	0.0186487812857843	-3.981974481634235	製薬会社の「これだけ」塗りが、さらにパワーアップ！<***>が開発した、新生<***>。お求めやすいスターターキットで！	2023-01-16	2023-01-16	32	0.0	0.0	0.0	3.125	0.0	0.0	0.0	0.0	3.125	0.0	0.0	0.0	0.0	3.125	0.0	0.0	0.0	0.0	0.0	0.0	0.0	3.125	3.125	0.0	0.0	0.0	0.0	0.0	0.0	0.0	3.125	0.0	3.125	0.0	0.0	0.0	6.25	0.0	0.0	0.0	0.0	0.0
2737	51	0.0186335403726708	-3.9827920763163536	「早く買っておけば…」先着15000名様限定で、UVプロテクターミニもセット！	2023-04-16	2023-04-16	21	0.0	0.0	0.0	4.761904762	0.0	0.0	0.0	0.0	0.0	0.0	0.0	0.0	0.0	0.0	0.0	0.0	0.0	0.0	0.0	0.0	0.0	0.0	0.0	0.0	9.523809524	4.761904762	0.0	0.0	4.761904762	0.0	4.761904762	0.0	4.761904762	0.0	0.0	4.761904762	0.0	0.0	0.0	0.0	0.0	0.0
13902	259	0.0186304128902316	-3.982959931960895	＼おひとり様１回限り／ コスパすぎ…と絶賛止まらない<***>を超お得にゲット！	2022-04-20	2022-04-20	23	4.347826087	0.0	4.347826087	4.347826087	0.0	0.0	0.0	0.0	0.0	0.0	0.0	0.0	0.0	0.0	0.0	0.0	0.0	0.0	0.0	0.0	0.0	0.0	0.0	0.0	17.39130435	8.695652174	0.0	0.0	13.04347826	4.347826087	8.695652174	4.347826087	0.0	8.695652174	0.0	0.0	0.0	0.0	0.0	0.0	0.0	0.0
26739	498	0.0186244810950297	-3.983278375774176	<***>開発会社の<***>錠剤が話題 やめられない炭水化物や甘いものが原因に？<***>が長年の研究で解明	2022-06-04	2022-06-06	30	6.666666667	3.333333333	3.333333333	0.0	0.0	0.0	0.0	0.0	6.666666667	0.0	0.0	6.666666667	0.0	0.0	3.333333333	6.666666667	3.333333333	0.0	0.0	6.666666667	0.0	3.333333333	0.0	0.0	6.666666667	0.0	3.333333333	0.0	6.666666667	0.0	3.333333333	0.0	3.333333333	0.0	0.0	0.0	10.0	0.0	0.0	0.0	0.0	0.0
96931	1805	0.0186214936398056	-3.983438793389866	疲れを根本からどうにかしたい女性、必見！あの「<***>」でおなじみの<***>が開発した、話題の新対策が1日66円で試せちゃう！非定期コースで、30日間お得になるチャンス♪	2021-05-30	2021-06-07	54	1.851851852	1.851851852	0.0	1.851851852	0.0	1.851851852	0.0	0.0	11.11111111	5.555555556	1.851851852	1.851851852	0.0	1.851851852	0.0	1.851851852	1.851851852	0.0	0.0	0.0	0.0	0.0	0.0	0.0	5.555555556	0.0	0.0	0.0	5.555555556	1.851851852	7.407407407	0.0	7.407407407	0.0	0.0	1.851851852	3.703703704	0.0	0.0	0.0	0.0	0.0
6821	127	0.0186189708253921	-3.983574281196132	【定期ではございません】<***>企業が世界中を探して見つけた高品質の<***>配合🦌 超高保湿で敏感肌ケアと年齢肌ケアまでできる<***>の本気をお得なトライアルセットで体感！	2022-03-11	2022-03-16	50	2.0	0.0	0.0	0.0	0.0	0.0	0.0	0.0	4.0	0.0	0.0	0.0	0.0	0.0	4.0	4.0	0.0	4.0	0.0	0.0	0.0	4.0	4.0	0.0	6.0	2.0	0.0	0.0	4.0	2.0	10.0	4.0	8.0	0.0	0.0	2.0	2.0	0.0	0.0	0.0	0.0	0.0
338617	6302	0.0186109970852024	-3.984002631837248	疲労と糖に驚きの関係🍰あの「<***>」でおなじみの<***>が開発した、話題の新対策が初回約71%OFF！一時品切れになるほど人気爆発中！人気商品サンプルなど豪華特典付きでお得に試せるチャンス！	2021-02-04	2021-03-04	60	11.66666667	10.0	1.666666667	5.0	0.0	0.0	0.0	0.0	3.333333333	1.666666667	0.0	0.0	0.0	0.0	1.666666667	1.666666667	1.666666667	0.0	0.0	0.0	0.0	1.666666667	0.0	0.0	6.666666667	0.0	0.0	1.666666667	5.0	1.666666667	6.666666667	1.666666667	5.0	0.0	0.0	0.0	3.333333333	0.0	0.0	0.0	0.0	0.0
18166	338	0.0186061873830232	-3.984261098579142	やめられない炭水化物や甘いものが疲労の原因に？<***>が長年の研究で解明	2021-05-13	2021-05-25	23	13.04347826	4.347826087	8.695652174	0.0	0.0	0.0	0.0	0.0	8.695652174	0.0	0.0	8.695652174	0.0	0.0	4.347826087	8.695652174	4.347826087	0.0	0.0	4.347826087	0.0	4.347826087	0.0	0.0	8.695652174	0.0	4.347826087	0.0	8.695652174	0.0	4.347826087	0.0	4.347826087	0.0	0.0	0.0	4.347826087	0.0	0.0	0.0	0.0	0.0
165417	3076	0.0185954285230659	-3.9848395068012152	＜50代＞首の「ポツポツ」放置はNG！ 970円で試せるケア商品とは	2022-07-22	2022-07-27	20	5.0	0.0	5.0	0.0	0.0	0.0	0.0	0.0	0.0	0.0	0.0	0.0	0.0	0.0	0.0	5.0	0.0	5.0	0.0	0.0	0.0	0.0	0.0	0.0	0.0	0.0	0.0	0.0	0.0	0.0	5.0	0.0	5.0	0.0	0.0	5.0	5.0	0.0	0.0	0.0	0.0	0.0
20068	373	0.0185868048634642	-3.985303365960329	<***>開発会社の<***>錠剤が凄い やめられない炭水化物や甘いものが原因に？<***>が長年の研究で解明	2021-07-20	2021-07-26	30	10.0	6.666666667	3.333333333	0.0	0.0	0.0	0.0	0.0	6.666666667	0.0	0.0	6.666666667	0.0	0.0	3.333333333	6.666666667	3.333333333	0.0	0.0	6.666666667	0.0	3.333333333	0.0	0.0	6.666666667	0.0	3.333333333	0.0	6.666666667	0.0	3.333333333	0.0	3.333333333	0.0	0.0	0.0	10.0	0.0	0.0	0.0	0.0	0.0
3551	66	0.0185863137144466	-3.985329790916664	数量限定！11,280円オフ（61%OFF）ローション・クリーム・美容液ミニ・トライアルキット・美白美容液ミニの豪華10点セット💎	2023-04-29	2023-05-06	35	5.714285714	5.714285714	0.0	0.0	0.0	0.0	0.0	0.0	0.0	0.0	0.0	0.0	0.0	0.0	0.0	2.857142857	0.0	0.0	0.0	2.857142857	0.0	8.571428571	0.0	5.714285714	5.714285714	0.0	0.0	0.0	5.714285714	0.0	2.857142857	2.857142857	0.0	0.0	0.0	2.857142857	0.0	0.0	0.0	0.0	0.0	0.0
16256	302	0.0185777559055118	-3.9857903330033393	寒い季節は疲れやすい？💦あの「<***>」でおなじみの<***>が開発した、新対策が1日66円で試せちゃう！非定期コースで、30日間お得になるチャンス♪	2021-12-14	2021-12-15	48	2.083333333	2.083333333	0.0	0.0	0.0	0.0	0.0	0.0	4.166666667	4.166666667	0.0	0.0	0.0	0.0	0.0	2.083333333	2.083333333	0.0	0.0	0.0	0.0	2.083333333	2.083333333	0.0	6.25	0.0	0.0	0.0	6.25	2.083333333	10.41666667	0.0	10.41666667	0.0	0.0	2.083333333	4.166666667	0.0	0.0	0.0	0.0	0.0
4737	88	0.0185771585391598	-3.9858224884455455	疲労と糖に驚きの関係🍰あの「<***>」でおなじみの<***>が開発した、話題の新対策が初回70%OFF！一時品切れになるほど人気爆発中！人気商品サンプルなど豪華4大特典付きでお得に始められるチャンス！	2020-12-23	2020-12-25	62	11.29032258	9.677419355	1.612903226	4.838709677	0.0	0.0	0.0	0.0	3.225806452	1.612903226	0.0	0.0	0.0	0.0	1.612903226	1.612903226	1.612903226	0.0	0.0	0.0	0.0	1.612903226	0.0	0.0	6.451612903	0.0	0.0	1.612903226	4.838709677	1.612903226	9.677419355	3.225806452	6.451612903	0.0	0.0	0.0	3.225806452	0.0	0.0	0.0	0.0	0.0
6520	121	0.0185582822085889	-3.986839109323961	初回半額。バリスタ絶賛のコーヒーダイエットで美ボディ女性が急増中	2022-05-17	2022-05-18	15	6.666666667	6.666666667	0.0	6.666666667	0.0	6.666666667	0.0	0.0	0.0	0.0	0.0	0.0	0.0	0.0	0.0	13.33333333	6.666666667	0.0	0.0	6.666666667	0.0	6.666666667	0.0	6.666666667	6.666666667	6.666666667	0.0	0.0	6.666666667	0.0	6.666666667	6.666666667	0.0	0.0	0.0	0.0	0.0	0.0	0.0	6.666666667	0.0	0.0
24589	456	0.0185448777908821	-3.9875616579311504	＼チョコラBBシリーズ／ 顔だけじゃない！全身のシミに効く医薬品の飲むシミ対策『<***>』。アンケート回答で500円お試し	2022-05-12	2022-05-18	35	0.0	0.0	0.0	2.857142857	0.0	0.0	0.0	0.0	8.571428571	2.857142857	0.0	2.857142857	0.0	0.0	5.714285714	5.714285714	0.0	2.857142857	0.0	2.857142857	0.0	0.0	0.0	0.0	5.714285714	0.0	0.0	0.0	5.714285714	0.0	0.0	0.0	0.0	0.0	0.0	5.714285714	0.0	0.0	0.0	2.857142857	0.0	0.0
11764	218	0.018531111866712	-3.988304236884797	「<***>」でおなじみの<***>が開発した新対策！【お一人様一回限り】定期初回1,980円	2023-05-13	2023-05-14	32	0.0	0.0	0.0	3.125	0.0	0.0	0.0	0.0	0.0	0.0	0.0	0.0	0.0	0.0	0.0	0.0	0.0	0.0	0.0	0.0	0.0	0.0	0.0	0.0	9.375	3.125	0.0	0.0	6.25	0.0	12.5	3.125	9.375	3.125	0.0	3.125	3.125	0.0	0.0	0.0	0.0	0.0
34774	644	0.0185195835969402	-3.988926533983384	<***>開発会社の<***>錠剤が話題 やめられない炭水化物や甘いものが原因に？<***>が長年の研究で解明	2022-03-08	2022-03-09	30	6.666666667	3.333333333	3.333333333	0.0	0.0	0.0	0.0	0.0	6.666666667	0.0	0.0	6.666666667	0.0	0.0	3.333333333	6.666666667	3.333333333	0.0	0.0	6.666666667	0.0	3.333333333	0.0	0.0	6.666666667	0.0	3.333333333	0.0	6.666666667	0.0	3.333333333	0.0	3.333333333	0.0	0.0	0.0	10.0	0.0	0.0	0.0	0.0	0.0
19552	362	0.0185147299509001	-3.989188650145554	<***>から、<***>エイジングケアセットが新登場✨化粧水・美容液・クリーム・美白美容液の豪華4点セットが税込3,500円！💓＜先着10,000名様限定＞肌人生を変えるこのチャンス、絶対に見逃すな…！😍	2022-03-25	2022-03-28	56	5.357142857	5.357142857	0.0	1.785714286	0.0	0.0	0.0	0.0	5.357142857	1.785714286	1.785714286	1.785714286	0.0	0.0	0.0	7.142857143	1.785714286	1.785714286	0.0	3.571428571	0.0	8.928571429	1.785714286	5.357142857	5.357142857	1.785714286	0.0	0.0	3.571428571	0.0	5.357142857	1.785714286	1.785714286	1.785714286	0.0	3.571428571	0.0	0.0	0.0	0.0	0.0	0.0
919936	17021	0.0185023740781967	-3.989856226580089	疲れを根本からどうにかしたい女性、必見！あの「<***>」でおなじみの<***>が開発した、話題の新対策が1日66円で試せちゃう！非定期コースで、30日間お得になるチャンス♪	2021-06-10	2021-06-23	54	1.851851852	1.851851852	0.0	1.851851852	0.0	1.851851852	0.0	0.0	11.11111111	5.555555556	1.851851852	1.851851852	0.0	1.851851852	0.0	1.851851852	1.851851852	0.0	0.0	0.0	0.0	0.0	0.0	0.0	5.555555556	0.0	0.0	0.0	5.555555556	1.851851852	7.407407407	0.0	7.407407407	0.0	0.0	1.851851852	3.703703704	0.0	0.0	0.0	0.0	0.0
7891	146	0.0185020909897351	-3.989871526812701	【若いコには教えたくない🤐オトナのシミ対策】 痛み止めの『<***>』などでお馴染みの<***>が開発。 シミを防ぎ、乾燥にもアプローチする<***>の本品２品セットが2,990円（税込）で登場。 ⚠定期購入ではございません。毎月先着10,000セット限定	2022-10-25	2022-10-29	75	0.0	0.0	0.0	0.0	0.0	0.0	0.0	0.0	2.666666667	0.0	0.0	0.0	1.333333333	1.333333333	0.0	1.333333333	1.333333333	0.0	0.0	0.0	0.0	2.666666667	1.333333333	1.333333333	6.666666667	1.333333333	1.333333333	0.0	2.666666667	1.333333333	5.333333333	0.0	4.0	1.333333333	0.0	4.0	4.0	0.0	0.0	0.0	0.0	0.0
72399	1339	0.0184947305902015	-3.990269420432552	【この画面が表示された方へ】実質史上「最安値」でご案内中！	2021-12-24	2021-12-28	22	0.0	0.0	0.0	0.0	0.0	0.0	0.0	0.0	9.090909091	4.545454545	0.0	0.0	0.0	0.0	4.545454545	0.0	0.0	0.0	0.0	0.0	0.0	9.090909091	0.0	9.090909091	0.0	0.0	0.0	0.0	0.0	0.0	9.090909091	4.545454545	4.545454545	0.0	0.0	0.0	0.0	0.0	0.0	0.0	0.0	0.0
465112	8601	0.0184923201293451	-3.990399761230908	疲れを根本からどうにかしたい女性、必見！あの「<***>」でおなじみの<***>が開発した、話題の新対策が1日66円で試せちゃう！非定期コースで、30日間お得になるチャンス♪	2021-06-10	2021-06-26	54	1.851851852	1.851851852	0.0	1.851851852	0.0	1.851851852	0.0	0.0	11.11111111	5.555555556	1.851851852	1.851851852	0.0	1.851851852	0.0	1.851851852	1.851851852	0.0	0.0	0.0	0.0	0.0	0.0	0.0	5.555555556	0.0	0.0	0.0	5.555555556	1.851851852	7.407407407	0.0	7.407407407	0.0	0.0	1.851851852	3.703703704	0.0	0.0	0.0	0.0	0.0
6652	123	0.0184906794948887	-3.990488484940404	【製薬会社<***>が開発】肥満気味な方の臓脂肪を減らすのを助ける成分を配合。定期初回約64％OFFの2,592円（税込）で対策を始めたい方はこちら	2022-04-29	2022-04-30	45	2.222222222	2.222222222	0.0	2.222222222	0.0	0.0	0.0	0.0	2.222222222	0.0	0.0	0.0	0.0	2.222222222	0.0	4.444444444	4.444444444	4.444444444	0.0	4.444444444	0.0	0.0	0.0	0.0	4.444444444	2.222222222	0.0	2.222222222	2.222222222	0.0	4.444444444	0.0	4.444444444	0.0	0.0	4.444444444	4.444444444	0.0	0.0	0.0	0.0	0.0
5681	105	0.0184826615032564	-3.990922202399607	疲労と糖に驚きの関係🍰あの「<***>」でおなじみの<***>が開発した、話題の新対策が初回70%OFF！一時品切れになるほど人気爆発中！人気商品サンプルなど豪華4大特典付きでお得に始められるチャンス！	2020-10-24	2020-10-25	62	11.29032258	9.677419355	1.612903226	4.838709677	0.0	0.0	0.0	0.0	3.225806452	1.612903226	0.0	0.0	0.0	0.0	1.612903226	1.612903226	1.612903226	0.0	0.0	0.0	0.0	1.612903226	0.0	0.0	6.451612903	0.0	0.0	1.612903226	4.838709677	1.612903226	9.677419355	3.225806452	6.451612903	0.0	0.0	0.0	3.225806452	0.0	0.0	0.0	0.0	0.0
5575	103	0.0184753363228699	-3.991318608098687	【若いコには教えたくない🤐オトナのシミ対策】 痛み止めの『<***>』などでお馴染みの<***>が開発。 シミを防ぎ、乾燥にもアプローチする<***>の本品２品セットが2,990円（税込）で登場。 ⚠定期購入ではございません。毎月先着10,000セット限定	2022-10-17	2022-10-18	75	0.0	0.0	0.0	0.0	0.0	0.0	0.0	0.0	2.666666667	0.0	0.0	0.0	1.333333333	1.333333333	0.0	1.333333333	1.333333333	0.0	0.0	0.0	0.0	2.666666667	1.333333333	1.333333333	6.666666667	1.333333333	1.333333333	0.0	2.666666667	1.333333333	5.333333333	0.0	4.0	1.333333333	0.0	4.0	4.0	0.0	0.0	0.0	0.0	0.0
3843	71	0.0184751496226906	-3.991328713523529	＼定期初回がお得／<***>シリーズの<***>が開発した美容サプリ！話題の美容サプリを、お得にゲット	2022-04-26	2022-04-27	29	0.0	0.0	0.0	0.0	0.0	0.0	0.0	0.0	0.0	0.0	0.0	0.0	0.0	0.0	0.0	0.0	0.0	0.0	0.0	0.0	0.0	0.0	0.0	0.0	6.896551724	0.0	0.0	0.0	6.896551724	6.896551724	6.896551724	0.0	6.896551724	0.0	0.0	0.0	3.448275862	0.0	0.0	0.0	0.0	0.0
8553	158	0.0184730503916754	-3.9914423445538167	＼✅スキンケア診断実施中！／	2021-10-25	2021-10-31	7	0.0	0.0	0.0	0.0	0.0	0.0	0.0	0.0	0.0	0.0	0.0	0.0	0.0	0.0	0.0	14.28571429	14.28571429	0.0	0.0	0.0	0.0	14.28571429	14.28571429	0.0	0.0	0.0	0.0	0.0	0.0	0.0	28.57142857	14.28571429	0.0	14.28571429	0.0	0.0	0.0	0.0	0.0	0.0	0.0	0.0
10675	197	0.0184543325526932	-3.992456109358837	【若いコには教えたくない🤐オトナのシミ対策】 痛み止めの『<***>』などでお馴染みの<***>が開発。 シミを防ぎ、乾燥にもアプローチする<***>の本品２品セットが2,990円（税込）で登場。 ⚠定期購入ではございません。毎月先着10,000セット限定	2022-07-29	2022-07-31	75	0.0	0.0	0.0	0.0	0.0	0.0	0.0	0.0	2.666666667	0.0	0.0	0.0	1.333333333	1.333333333	0.0	1.333333333	1.333333333	0.0	0.0	0.0	0.0	2.666666667	1.333333333	1.333333333	6.666666667	1.333333333	1.333333333	0.0	2.666666667	1.333333333	5.333333333	0.0	4.0	1.333333333	0.0	4.0	4.0	0.0	0.0	0.0	0.0	0.0
73647	1359	0.0184528901380911	-3.9925342737124607	＜50代＞首の「ポツポツ」放置はNG！ 960円で試せるケア商品とは	2022-03-25	2022-04-20	20	5.0	0.0	5.0	0.0	0.0	0.0	0.0	0.0	0.0	0.0	0.0	0.0	0.0	0.0	0.0	5.0	0.0	5.0	0.0	0.0	0.0	0.0	0.0	0.0	0.0	0.0	0.0	0.0	0.0	0.0	5.0	0.0	5.0	0.0	0.0	5.0	5.0	0.0	0.0	0.0	0.0	0.0
21571	398	0.0184506976959807	-3.99265309371028	＼定期初回がお得／<***>シリーズの<***>が開発した美容サプリ！話題の美容サプリを、お得にゲット	2022-08-24	2022-08-29	29	0.0	0.0	0.0	0.0	0.0	0.0	0.0	0.0	0.0	0.0	0.0	0.0	0.0	0.0	0.0	0.0	0.0	0.0	0.0	0.0	0.0	0.0	0.0	0.0	6.896551724	0.0	0.0	0.0	6.896551724	6.896551724	6.896551724	0.0	6.896551724	0.0	0.0	0.0	3.448275862	0.0	0.0	0.0	0.0	0.0
3849	71	0.018446349701221	-3.992888776242436	【NHKで話題の新事実】毎日ドッサリ！？腸内フローラを整える「裏ワザ」が話題	2020-10-10	2020-10-14	22	4.545454545	4.545454545	0.0	0.0	0.0	0.0	0.0	0.0	9.090909091	0.0	9.090909091	0.0	0.0	0.0	0.0	4.545454545	0.0	4.545454545	0.0	0.0	0.0	0.0	0.0	0.0	0.0	0.0	0.0	0.0	0.0	0.0	18.18181818	9.090909091	9.090909091	0.0	0.0	0.0	0.0	0.0	0.0	0.0	0.0	0.0
3578	66	0.0184460592509782	-3.992904522042239	期間限定！定期コース初回約79%OFF、<***>が開発した「<***>」	2022-04-21	2022-04-24	22	0.0	0.0	0.0	0.0	0.0	0.0	0.0	0.0	0.0	0.0	0.0	0.0	0.0	0.0	0.0	0.0	0.0	0.0	0.0	0.0	0.0	4.545454545	0.0	0.0	4.545454545	0.0	0.0	0.0	4.545454545	0.0	13.63636364	0.0	13.63636364	0.0	0.0	0.0	9.090909091	0.0	0.0	0.0	0.0	0.0
3958	73	0.01844365841334	-3.993034685014124	【製薬会社<***>が開発】通販限定の糖脂ケアできる機能性表示食品が定期初回約64％OFFの2,592円（税込）。手軽に対策を始めたい方はこちら	2022-06-17	2022-06-20	42	2.380952381	2.380952381	0.0	0.0	0.0	0.0	0.0	0.0	2.380952381	0.0	0.0	0.0	0.0	2.380952381	0.0	4.761904762	2.380952381	2.380952381	0.0	4.761904762	0.0	2.380952381	0.0	2.380952381	7.142857143	0.0	0.0	0.0	7.142857143	0.0	4.761904762	0.0	4.761904762	0.0	0.0	4.761904762	4.761904762	0.0	0.0	0.0	0.0	0.0
15996	295	0.0184421105276319	-3.9931186136268897	「自分史上最高かもしれない…」シミ予防と深いシワに効く、<***>の”薬用コスメ”が発売初月から品薄中😲	2022-05-10	2022-05-23	32	3.125	3.125	0.0	3.125	0.0	0.0	0.0	0.0	3.125	0.0	0.0	3.125	0.0	0.0	3.125	0.0	0.0	0.0	0.0	0.0	0.0	0.0	0.0	0.0	9.375	3.125	3.125	0.0	6.25	0.0	15.625	6.25	9.375	0.0	0.0	0.0	0.0	0.0	0.0	0.0	0.0	0.0
3634	67	0.0184369840396257	-3.9933966295651535	発売初日から注文殺到！<***>の本気…！黒ずみザラつき卒業！毛穴が目立たないツル肌に♪	2021-12-07	2021-12-10	24	0.0	0.0	0.0	0.0	0.0	0.0	0.0	0.0	0.0	0.0	0.0	0.0	0.0	0.0	0.0	4.166666667	0.0	4.166666667	0.0	0.0	0.0	8.333333333	4.166666667	4.166666667	0.0	0.0	0.0	0.0	0.0	0.0	0.0	0.0	0.0	0.0	0.0	0.0	4.166666667	0.0	0.0	0.0	0.0	0.0
57725	1064	0.0184322217410134	-3.993654964321108	美白市場売上No1（<***>部門）コスメを初回特別価格で！<***>の本気エイジングケア（※<***>を美白有効成分として配合している化粧品ブランドの通販チャネルにおける2020年売上実績（<***>調べ））	2022-02-01	2022-02-15	56	5.357142857	5.357142857	0.0	0.0	0.0	0.0	0.0	0.0	1.785714286	0.0	0.0	0.0	0.0	0.0	1.785714286	0.0	0.0	0.0	0.0	0.0	0.0	10.71428571	0.0	7.142857143	1.785714286	0.0	0.0	0.0	1.785714286	0.0	1.785714286	0.0	1.785714286	0.0	0.0	5.357142857	7.142857143	0.0	0.0	0.0	0.0	0.0
27191	501	0.0184252142252951	-3.99403521409264	「<***>」でおなじみの<***>が開発した新対策！【お一人様一回限り】定期初回1,980円	2023-03-03	2023-03-05	31	0.0	0.0	0.0	3.225806452	0.0	0.0	0.0	0.0	0.0	0.0	0.0	0.0	0.0	0.0	0.0	0.0	0.0	0.0	0.0	0.0	0.0	0.0	0.0	0.0	9.677419355	3.225806452	0.0	0.0	6.451612903	0.0	12.90322581	3.225806452	9.677419355	3.225806452	0.0	3.225806452	3.225806452	0.0	0.0	0.0	0.0	0.0
58686	1081	0.0184200661145758	-3.994314658879344	「<***>」でおなじみの<***>が開発した新対策！【お一人様一回限り】定期初回1,980円	2023-03-03	2023-03-04	31	0.0	0.0	0.0	3.225806452	0.0	0.0	0.0	0.0	0.0	0.0	0.0	0.0	0.0	0.0	0.0	0.0	0.0	0.0	0.0	0.0	0.0	0.0	0.0	0.0	9.677419355	3.225806452	0.0	0.0	6.451612903	0.0	12.90322581	3.225806452	9.677419355	3.225806452	0.0	3.225806452	3.225806452	0.0	0.0	0.0	0.0	0.0
5868	108	0.0184049079754601	-3.995137912138654	疲労と糖に驚きの関係🍰あの「<***>」でおなじみの<***>が開発した、話題の新対策が初回70%OFF！一時品切れになるほど人気爆発中！人気商品サンプルなど豪華4大特典付きでお得に始められるチャンス！	2021-02-01	2021-02-01	62	11.29032258	9.677419355	1.612903226	4.838709677	0.0	0.0	0.0	0.0	3.225806452	1.612903226	0.0	0.0	0.0	0.0	1.612903226	1.612903226	1.612903226	0.0	0.0	0.0	0.0	1.612903226	0.0	0.0	6.451612903	0.0	0.0	1.612903226	4.838709677	1.612903226	9.677419355	3.225806452	6.451612903	0.0	0.0	0.0	3.225806452	0.0	0.0	0.0	0.0	0.0
6358	117	0.0184020132117017	-3.995295206672997	＼知らなかった「骨密度」の真実／ <***>が、牛乳から発見！ ６ヶ月で「骨密度を高める」、話題の成分とは	2022-07-24	2022-08-17	34	2.941176471	2.941176471	0.0	0.0	0.0	0.0	0.0	0.0	8.823529412	0.0	2.941176471	0.0	0.0	0.0	5.882352941	11.76470588	0.0	5.882352941	0.0	5.882352941	0.0	0.0	0.0	0.0	0.0	0.0	0.0	0.0	0.0	0.0	8.823529412	5.882352941	2.941176471	0.0	0.0	0.0	0.0	0.0	0.0	0.0	0.0	0.0
5054	93	0.0184012663237039	-3.995335794794889	【お得なセット、あなたはどれにする？】ファンデもセットの豪華セットでお届け！	2023-05-20	2023-05-21	23	8.695652174	8.695652174	0.0	4.347826087	0.0	0.0	0.0	0.0	0.0	0.0	0.0	0.0	0.0	0.0	0.0	0.0	0.0	0.0	0.0	0.0	0.0	4.347826087	0.0	0.0	8.695652174	0.0	0.0	0.0	8.695652174	4.347826087	4.347826087	0.0	0.0	4.347826087	0.0	0.0	0.0	0.0	0.0	0.0	0.0	0.0
3750	69	0.0184	-3.995404614367197	<***>開発！体重を減らすサプリ【初回限定】14日間モニター募集	2023-03-11	2023-03-12	15	0.0	0.0	0.0	0.0	0.0	0.0	0.0	0.0	0.0	0.0	0.0	0.0	0.0	0.0	0.0	6.666666667	0.0	0.0	0.0	6.666666667	0.0	13.33333333	6.666666667	6.666666667	6.666666667	0.0	0.0	0.0	6.666666667	0.0	0.0	0.0	0.0	0.0	0.0	0.0	13.33333333	0.0	0.0	0.0	0.0	0.0
6468	119	0.0183982683982684	-3.995498727585468	チョコラBBシリーズの<***>が開発した美容サプリ！話題の美容サプリを、お得にゲット	2023-06-14	2023-06-14	22	0.0	0.0	0.0	0.0	0.0	0.0	0.0	0.0	0.0	0.0	0.0	0.0	0.0	0.0	0.0	0.0	0.0	0.0	0.0	0.0	0.0	0.0	0.0	0.0	4.545454545	0.0	0.0	0.0	4.545454545	4.545454545	4.545454545	0.0	4.545454545	0.0	0.0	0.0	4.545454545	0.0	0.0	0.0	0.0	0.0
15058	277	0.0183955372559436	-3.995647184222734	疲労と糖に驚きの関係🍰あの「<***>」でおなじみの<***>が開発した、話題の新対策が初回70%OFF！一時品切れになるほど人気爆発中！人気商品サンプルなど豪華4大特典付きでお得に始められるチャンス！	2020-11-04	2020-11-15	62	11.29032258	9.677419355	1.612903226	4.838709677	0.0	0.0	0.0	0.0	3.225806452	1.612903226	0.0	0.0	0.0	0.0	1.612903226	1.612903226	1.612903226	0.0	0.0	0.0	0.0	1.612903226	0.0	0.0	6.451612903	0.0	0.0	1.612903226	4.838709677	1.612903226	9.677419355	3.225806452	6.451612903	0.0	0.0	0.0	3.225806452	0.0	0.0	0.0	0.0	0.0
36776	676	0.0183815531868609	-3.996407661443105	疲労と糖に驚きの関係🍰あの「<***>」でおなじみの<***>が開発した、話題の新対策が初回70%OFF！一時品切れになるほど人気爆発中！人気商品サンプルなど豪華4大特典付きでお得に試せるチャンス！	2021-01-23	2021-01-27	61	11.47540984	9.836065574	1.639344262	4.918032787	0.0	0.0	0.0	0.0	3.278688525	1.639344262	0.0	0.0	0.0	0.0	1.639344262	1.639344262	1.639344262	0.0	0.0	0.0	0.0	1.639344262	0.0	0.0	6.557377049	0.0	0.0	1.639344262	4.918032787	1.639344262	8.196721311	3.278688525	4.918032787	0.0	0.0	0.0	3.278688525	0.0	0.0	0.0	0.0	0.0
6802	125	0.0183769479564833	-3.996658228264845	いつまでも可愛い目元印象へ！SNS/雑誌/CMで話題のエイジングケア。目元美容液・アイカラー・ポーチもセットになったお得セットをゲット！	2023-05-17	2023-05-25	34	2.941176471	2.941176471	0.0	5.882352941	0.0	0.0	0.0	0.0	0.0	0.0	0.0	0.0	0.0	0.0	0.0	0.0	0.0	0.0	0.0	0.0	0.0	2.941176471	0.0	0.0	2.941176471	0.0	0.0	0.0	2.941176471	2.941176471	8.823529412	2.941176471	8.823529412	0.0	0.0	0.0	0.0	0.0	0.0	5.882352941	2.941176471	0.0
10668	196	0.0183727034120734	-3.9968892260713926	「<***>」でおなじみの<***>が開発した新対策！【お一人様一回限り】定期初回980円	2022-12-01	2022-12-22	29	0.0	0.0	0.0	3.448275862	0.0	0.0	0.0	0.0	0.0	0.0	0.0	0.0	0.0	0.0	0.0	0.0	0.0	0.0	0.0	0.0	0.0	0.0	0.0	0.0	10.34482759	3.448275862	0.0	0.0	6.896551724	0.0	13.79310345	3.448275862	10.34482759	3.448275862	0.0	3.448275862	3.448275862	0.0	0.0	0.0	0.0	0.0
25257	464	0.018371144633171	-3.996974071779519	【定期ではございません】<***>企業が世界中を探して見つけた高品質の<***>配合🦌 超高保湿で敏感肌ケアと年齢肌ケアまでできる<***>の本気をお得なトライアルセットで体感！	2022-03-12	2022-04-04	50	2.0	0.0	0.0	0.0	0.0	0.0	0.0	0.0	4.0	0.0	0.0	0.0	0.0	0.0	4.0	4.0	0.0	4.0	0.0	0.0	0.0	4.0	4.0	0.0	6.0	2.0	0.0	0.0	4.0	2.0	10.0	4.0	8.0	0.0	0.0	2.0	2.0	0.0	0.0	0.0	0.0	0.0
21232	390	0.0183685003767897	-3.9971180174483	＼おひとり様１回限り／ コスパすぎ…と絶賛止まらない<***>を超お得にゲット！	2022-04-20	2022-04-26	23	4.347826087	0.0	4.347826087	4.347826087	0.0	0.0	0.0	0.0	0.0	0.0	0.0	0.0	0.0	0.0	0.0	0.0	0.0	0.0	0.0	0.0	0.0	0.0	0.0	0.0	17.39130435	8.695652174	0.0	0.0	13.04347826	4.347826087	8.695652174	4.347826087	0.0	8.695652174	0.0	0.0	0.0	0.0	0.0	0.0	0.0	0.0
47000	862	0.0183404255319148	-3.998647610028508	「<***>」でおなじみの<***>が開発した新対策！【お一人様一回限り】定期初回1,980円	2023-05-13	2023-05-17	32	0.0	0.0	0.0	3.125	0.0	0.0	0.0	0.0	0.0	0.0	0.0	0.0	0.0	0.0	0.0	0.0	0.0	0.0	0.0	0.0	0.0	0.0	0.0	0.0	9.375	3.125	0.0	0.0	6.25	0.0	12.5	3.125	9.375	3.125	0.0	3.125	3.125	0.0	0.0	0.0	0.0	0.0
3165	58	0.0183254344391785	-3.999465324031858	初回半額。<***>推奨のコーヒーダイエットで美ボディ女性が急増中	2022-02-05	2022-02-07	18	5.555555556	5.555555556	0.0	11.11111111	0.0	5.555555556	0.0	0.0	0.0	0.0	0.0	0.0	0.0	0.0	0.0	11.11111111	5.555555556	0.0	0.0	5.555555556	0.0	5.555555556	0.0	5.555555556	0.0	0.0	0.0	0.0	0.0	0.0	5.555555556	5.555555556	0.0	0.0	0.0	0.0	0.0	0.0	0.0	5.555555556	0.0	0.0
15121	277	0.0183188942530255	-3.999822278925336	疲労と糖に驚きの関係🍰あの「<***>」でおなじみの<***>が開発した、話題の新対策が初回70%OFF！一時品切れになるほど人気爆発中！人気商品サンプルなど豪華4大特典付きでお得に始められるチャンス！	2020-09-06	2020-09-08	62	11.29032258	9.677419355	1.612903226	4.838709677	0.0	0.0	0.0	0.0	3.225806452	1.612903226	0.0	0.0	0.0	0.0	1.612903226	1.612903226	1.612903226	0.0	0.0	0.0	0.0	1.612903226	0.0	0.0	6.451612903	0.0	0.0	1.612903226	4.838709677	1.612903226	9.677419355	3.225806452	6.451612903	0.0	0.0	0.0	3.225806452	0.0	0.0	0.0	0.0	0.0
21186	388	0.0183139809308033	-4.000090525533171	疲労と糖に驚きの関係🍰あの「<***>」でおなじみの<***>が開発した、新対策が1日66円で試せちゃう！非定期コースで、30日間お得になるチャンス♪	2022-06-22	2022-06-24	49	6.12244898	4.081632653	2.040816327	2.040816327	0.0	0.0	0.0	0.0	6.12244898	4.081632653	0.0	0.0	0.0	0.0	2.040816327	2.040816327	2.040816327	0.0	0.0	0.0	0.0	0.0	0.0	0.0	8.163265306	0.0	0.0	2.040816327	6.12244898	2.040816327	8.163265306	0.0	8.163265306	0.0	0.0	2.040816327	4.081632653	0.0	0.0	0.0	0.0	0.0
7650	140	0.0183006535947712	-4.00081850421128	あの<***>が開発した腸活サプリがすごい！その驚きの実力とは	2021-11-21	2021-11-21	17	11.76470588	11.76470588	0.0	0.0	0.0	0.0	0.0	0.0	0.0	0.0	0.0	0.0	0.0	0.0	0.0	5.882352941	0.0	5.882352941	0.0	0.0	0.0	0.0	0.0	0.0	5.882352941	0.0	0.0	0.0	5.882352941	0.0	5.882352941	0.0	5.882352941	0.0	0.0	0.0	5.882352941	0.0	0.0	0.0	0.0	0.0
7814	143	0.0183004863066291	-4.00082764535511	「自分史上最高かもしれない…」シミ予防と深いシワに効く”薬用コスメ”が、<***>から新登場🎉発売記念キャンペーン実施中！	2022-05-13	2022-05-14	34	2.941176471	2.941176471	0.0	2.941176471	0.0	0.0	0.0	0.0	2.941176471	0.0	0.0	2.941176471	0.0	0.0	2.941176471	0.0	0.0	0.0	0.0	0.0	0.0	2.941176471	0.0	2.941176471	5.882352941	2.941176471	2.941176471	0.0	2.941176471	0.0	17.64705882	5.882352941	8.823529412	2.941176471	0.0	0.0	0.0	0.0	0.0	0.0	0.0	0.0
6175	113	0.0182995951417004	-4.000876342783838	「<***>」でおなじみの<***>が開発した新対策！【お一人様一回限り】定期初回1,980円	2023-06-16	2023-06-17	32	0.0	0.0	0.0	3.125	0.0	0.0	0.0	0.0	0.0	0.0	0.0	0.0	0.0	0.0	0.0	0.0	0.0	0.0	0.0	0.0	0.0	0.0	0.0	0.0	9.375	3.125	0.0	0.0	6.25	0.0	12.5	3.125	9.375	3.125	0.0	3.125	3.125	0.0	0.0	0.0	0.0	0.0
10439	191	0.0182967717214292	-4.001030643361672	「<***>」でおなじみの<***>が開発した新対策！【お一人様一回限り】定期初回1,980円	2023-06-15	2023-06-16	32	0.0	0.0	0.0	3.125	0.0	0.0	0.0	0.0	0.0	0.0	0.0	0.0	0.0	0.0	0.0	0.0	0.0	0.0	0.0	0.0	0.0	0.0	0.0	0.0	9.375	3.125	0.0	0.0	6.25	0.0	12.5	3.125	9.375	3.125	0.0	3.125	3.125	0.0	0.0	0.0	0.0	0.0
48044	879	0.0182957289151611	-4.001087638989204	「とんでもない…」赤字覚悟！あの「<***>」企業が ”効果を出すことにとことんこだわった”神級オールインワンジェルがお得！	2021-11-25	2021-12-01	31	3.225806452	3.225806452	0.0	0.0	0.0	0.0	0.0	0.0	9.677419355	0.0	3.225806452	3.225806452	0.0	0.0	3.225806452	0.0	0.0	0.0	0.0	0.0	0.0	0.0	0.0	0.0	6.451612903	3.225806452	0.0	0.0	3.225806452	3.225806452	6.451612903	3.225806452	3.225806452	3.225806452	0.0	3.225806452	3.225806452	0.0	3.225806452	0.0	0.0	0.0
5085	93	0.0182890855457227	-4.001450815329405	あの<***>が開発した腸活サプリがすごい！その驚きの実力とは	2021-10-15	2021-10-20	17	11.76470588	11.76470588	0.0	0.0	0.0	0.0	0.0	0.0	0.0	0.0	0.0	0.0	0.0	0.0	0.0	5.882352941	0.0	5.882352941	0.0	0.0	0.0	0.0	0.0	0.0	5.882352941	0.0	0.0	0.0	5.882352941	0.0	5.882352941	0.0	5.882352941	0.0	0.0	0.0	5.882352941	0.0	0.0	0.0	0.0	0.0
12412	227	0.0182887528198517	-4.001469008086871	疲労と糖に驚きの関係🍰あの「<***>」でおなじみの<***>が開発した、新対策が1日66円で試せちゃう！非定期コースで、30日間お得になるチャンス♪	2022-04-25	2022-04-26	49	6.12244898	4.081632653	2.040816327	2.040816327	0.0	0.0	0.0	0.0	6.12244898	4.081632653	0.0	0.0	0.0	0.0	2.040816327	2.040816327	2.040816327	0.0	0.0	0.0	0.0	0.0	0.0	0.0	8.163265306	0.0	0.0	2.040816327	6.12244898	2.040816327	8.163265306	0.0	8.163265306	0.0	0.0	2.040816327	4.081632653	0.0	0.0	0.0	0.0	0.0
3066	56	0.0182648401826484	-4.00277736869661	＼おひとり様１回限り／ 実質無料でゲット⁉今月は<***>が超お得✨ 自信をもってマスク外せる！「これひとつで年齢肌ピーン♪」を体験しよう！	2022-06-04	2022-06-05	39	7.692307692	5.128205128	2.564102564	2.564102564	0.0	0.0	0.0	0.0	7.692307692	2.564102564	2.564102564	2.564102564	0.0	0.0	0.0	2.564102564	0.0	2.564102564	0.0	0.0	0.0	5.128205128	2.564102564	0.0	12.82051282	7.692307692	0.0	0.0	7.692307692	5.128205128	5.128205128	2.564102564	2.564102564	2.564102564	0.0	2.564102564	0.0	0.0	0.0	0.0	0.0	0.0
3066	56	0.0182648401826484	-4.00277736869661	＼おひとり様１回限り／ 実質無料でゲット⁉今月は<***>が超お得✨ 自信をもってマスク外せる！「これひとつで年齢肌ピーン♪」を体験しよう！	2022-06-04	2022-06-05	39	7.692307692	5.128205128	2.564102564	2.564102564	0.0	0.0	0.0	0.0	7.692307692	2.564102564	2.564102564	2.564102564	0.0	0.0	0.0	2.564102564	0.0	2.564102564	0.0	0.0	0.0	5.128205128	2.564102564	0.0	12.82051282	7.692307692	0.0	0.0	7.692307692	5.128205128	5.128205128	2.564102564	2.564102564	2.564102564	0.0	2.564102564	0.0	0.0	0.0	0.0	0.0	0.0
3066	56	0.0182648401826484	-4.00277736869661	＼おひとり様１回限り／ 実質無料でゲット⁉今月は<***>が超お得✨ 自信をもってマスク外せる！「これひとつで年齢肌ピーン♪」を体験しよう！	2022-06-04	2022-06-05	39	7.692307692	5.128205128	2.564102564	2.564102564	0.0	0.0	0.0	0.0	7.692307692	2.564102564	2.564102564	2.564102564	0.0	0.0	0.0	2.564102564	0.0	2.564102564	0.0	0.0	0.0	5.128205128	2.564102564	0.0	12.82051282	7.692307692	0.0	0.0	7.692307692	5.128205128	5.128205128	2.564102564	2.564102564	2.564102564	0.0	2.564102564	0.0	0.0	0.0	0.0	0.0	0.0
12870	235	0.0182595182595182	-4.003068786446017	あの<***>が開発した腸活サプリがすごい！その驚きの実力とは	2021-07-31	2021-07-31	17	11.76470588	11.76470588	0.0	0.0	0.0	0.0	0.0	0.0	0.0	0.0	0.0	0.0	0.0	0.0	0.0	5.882352941	0.0	5.882352941	0.0	0.0	0.0	0.0	0.0	0.0	5.882352941	0.0	0.0	0.0	5.882352941	0.0	5.882352941	0.0	5.882352941	0.0	0.0	0.0	5.882352941	0.0	0.0	0.0	0.0	0.0
297299	5426	0.0182509863807143	-4.003536152155873	<***>開発会社の<***>錠剤が凄い やめられない炭水化物や甘いものが原因に？<***>が長年の研究で解明	2021-06-15	2021-06-24	30	10.0	6.666666667	3.333333333	0.0	0.0	0.0	0.0	0.0	6.666666667	0.0	0.0	6.666666667	0.0	0.0	3.333333333	6.666666667	3.333333333	0.0	0.0	6.666666667	0.0	3.333333333	0.0	0.0	6.666666667	0.0	3.333333333	0.0	6.666666667	0.0	3.333333333	0.0	3.333333333	0.0	0.0	0.0	10.0	0.0	0.0	0.0	0.0	0.0
5976	109	0.018239625167336	-4.00415884458351	疲労と糖に驚きの関係🍰あの「<***>」でおなじみの<***>が開発した、話題の新対策が初回70%OFF！一時品切れになるほど人気爆発中！人気商品サンプルなど豪華4大特典付きでお得に始められるチャンス！	2020-08-25	2020-08-26	62	11.29032258	9.677419355	1.612903226	4.838709677	0.0	0.0	0.0	0.0	3.225806452	1.612903226	0.0	0.0	0.0	0.0	1.612903226	1.612903226	1.612903226	0.0	0.0	0.0	0.0	1.612903226	0.0	0.0	6.451612903	0.0	0.0	1.612903226	4.838709677	1.612903226	9.677419355	3.225806452	6.451612903	0.0	0.0	0.0	3.225806452	0.0	0.0	0.0	0.0	0.0
3020	55	0.0182119205298013	-4.005678925136446	【糖や脂肪が気になる人必見】製薬会社<***>が開発した機能性表示食品が、初回限定約１４日分５００円（税込）。手軽に対策を始めたい人はこちら	2021-08-24	2021-09-25	44	2.272727273	2.272727273	0.0	4.545454545	0.0	0.0	0.0	0.0	4.545454545	0.0	2.272727273	0.0	0.0	2.272727273	0.0	4.545454545	2.272727273	2.272727273	0.0	4.545454545	0.0	2.272727273	0.0	2.272727273	4.545454545	0.0	0.0	0.0	4.545454545	0.0	9.090909091	0.0	9.090909091	0.0	0.0	4.545454545	4.545454545	0.0	0.0	0.0	0.0	0.0
19768	360	0.018211250505868	-4.005715716218294	＼そのシミ、そのシワなかったことに✨／ しっとり美肌ファンデの<***>なら、塗れば塗るほど『シワまで改善』！初回限定2178円(税込)で定期しばり<***>！ 今すぐチェック＞＞	2023-01-13	2023-02-13	45	2.222222222	2.222222222	0.0	0.0	0.0	0.0	0.0	0.0	2.222222222	2.222222222	0.0	0.0	2.222222222	0.0	0.0	0.0	0.0	0.0	0.0	0.0	0.0	6.666666667	6.666666667	0.0	4.444444444	0.0	0.0	0.0	4.444444444	0.0	11.11111111	4.444444444	11.11111111	0.0	0.0	4.444444444	0.0	0.0	0.0	0.0	0.0	0.0
20043	365	0.0182108466796387	-4.0057378910110994	<***>開発！体重を減らすサプリ【初回限定】14日間モニター募集	2023-03-03	2023-03-14	15	0.0	0.0	0.0	0.0	0.0	0.0	0.0	0.0	0.0	0.0	0.0	0.0	0.0	0.0	0.0	6.666666667	0.0	0.0	0.0	6.666666667	0.0	13.33333333	6.666666667	6.666666667	6.666666667	0.0	0.0	0.0	6.666666667	0.0	0.0	0.0	0.0	0.0	0.0	0.0	13.33333333	0.0	0.0	0.0	0.0	0.0
3295	60	0.0182094081942336	-4.005816884714512	肥満気味の方の体重、体脂肪、血中中性脂肪の減少をサポート＆高めの血圧を下げる成分をW配合！製薬会社開発の青汁が凄すぎ…！しかも抹茶風味で飲みやすい♪1杯約70円で始めてみませんか？	2023-05-02	2023-05-03	60	1.666666667	1.666666667	0.0	0.0	0.0	0.0	0.0	0.0	0.0	0.0	0.0	0.0	0.0	0.0	0.0	13.33333333	6.666666667	8.333333333	0.0	10.0	0.0	5.0	1.666666667	1.666666667	0.0	0.0	0.0	0.0	0.0	0.0	5.0	3.333333333	1.666666667	0.0	0.0	1.666666667	3.333333333	0.0	0.0	1.666666667	1.666666667	0.0
183216	3335	0.0182025587284953	-4.006193105303399	試験で高い保湿力、浸透力が証明。新発想の発酵/熟成されたプラセンタ ハリ・ツヤにお悩みの方から人気	2022-12-01	2023-06-20	32	12.5	9.375	3.125	3.125	0.0	0.0	0.0	0.0	12.5	3.125	0.0	6.25	0.0	0.0	3.125	0.0	0.0	0.0	0.0	0.0	0.0	0.0	0.0	0.0	9.375	6.25	3.125	0.0	0.0	0.0	12.5	3.125	9.375	0.0	0.0	0.0	6.25	0.0	0.0	0.0	0.0	0.0
75690	1377	0.018192627824019	-4.00673883157456	<***>開発会社の<***>錠剤が話題 やめられない炭水化物や甘いものが原因に？<***>が長年の研究で解明	2022-05-24	2022-05-31	30	6.666666667	3.333333333	3.333333333	0.0	0.0	0.0	0.0	0.0	6.666666667	0.0	0.0	6.666666667	0.0	0.0	3.333333333	6.666666667	3.333333333	0.0	0.0	6.666666667	0.0	3.333333333	0.0	0.0	6.666666667	0.0	3.333333333	0.0	6.666666667	0.0	3.333333333	0.0	3.333333333	0.0	0.0	0.0	10.0	0.0	0.0	0.0	0.0	0.0
12370	225	0.0181891673403395	-4.006929063182115	「<***>」でおなじみの<***>が開発した疲労対策！【お一人様一回限り】定期初回980円	2022-09-17	2022-09-17	29	3.448275862	0.0	3.448275862	3.448275862	0.0	0.0	0.0	0.0	0.0	0.0	0.0	0.0	0.0	0.0	0.0	3.448275862	3.448275862	0.0	0.0	0.0	0.0	0.0	0.0	0.0	10.34482759	3.448275862	0.0	0.0	6.896551724	0.0	10.34482759	3.448275862	6.896551724	3.448275862	0.0	3.448275862	3.448275862	0.0	0.0	0.0	0.0	0.0
8137	148	0.0181885215681455	-4.006964566932543	"【定期ではございません】<***>企業が世界中を探して見つけた高品質の<***>配合🦌 超高保湿で敏感肌ケアと年齢肌ケアまでできる<***>の本気をお得なトライアルセットで体感！"	2022-03-03	2022-03-08	50	2.0	0.0	0.0	0.0	0.0	0.0	0.0	0.0	4.0	0.0	0.0	0.0	0.0	0.0	4.0	4.0	0.0	4.0	0.0	0.0	0.0	4.0	4.0	0.0	6.0	2.0	0.0	0.0	4.0	2.0	10.0	4.0	8.0	0.0	0.0	2.0	2.0	0.0	0.0	0.0	0.0	0.0
7313	133	0.0181867906467933	-4.007059737049202	＼そのシミ、そのシワなかったことに✨／ しっとり美肌ファンデの<***>なら、塗れば塗るほど『シワまで改善』！初回限定2178円(税込)で定期しばり<***>！ 今すぐチェック＞＞	2023-01-28	2023-01-31	45	2.222222222	2.222222222	0.0	0.0	0.0	0.0	0.0	0.0	2.222222222	2.222222222	0.0	0.0	2.222222222	0.0	0.0	0.0	0.0	0.0	0.0	0.0	0.0	6.666666667	6.666666667	0.0	4.444444444	0.0	0.0	0.0	4.444444444	0.0	11.11111111	4.444444444	11.11111111	0.0	0.0	4.444444444	0.0	0.0	0.0	0.0	0.0	0.0
12484	227	0.018183274591477	-4.007253085909272	「<***>」でおなじみの<***>が開発した新対策！【お一人様一回限り】定期初回1,980円	2023-06-11	2023-06-11	32	0.0	0.0	0.0	3.125	0.0	0.0	0.0	0.0	0.0	0.0	0.0	0.0	0.0	0.0	0.0	0.0	0.0	0.0	0.0	0.0	0.0	0.0	0.0	0.0	9.375	3.125	0.0	0.0	6.25	0.0	12.5	3.125	9.375	3.125	0.0	3.125	3.125	0.0	0.0	0.0	0.0	0.0
23873	434	0.0181795333640514	-4.0074588581061485	あの<***>が、排便回数を増加させる「粒」を開発。その実力が凄すぎる。	2020-11-13	2020-11-23	22	0.0	0.0	0.0	0.0	0.0	0.0	0.0	0.0	0.0	0.0	0.0	0.0	0.0	0.0	0.0	0.0	0.0	0.0	0.0	0.0	0.0	0.0	0.0	0.0	4.545454545	0.0	0.0	0.0	0.0	4.545454545	4.545454545	0.0	0.0	4.545454545	0.0	0.0	4.545454545	0.0	0.0	0.0	0.0	0.0
3631	66	0.0181768107959239	-4.007608629387915	【指名買い】「もっと早く出会いたかった…」<***>開発、溜まりやすい食事の脂肪、糖＋便通にトリプル効果！<***>タイプでお手軽ケア＆かしこくすっきりするっと！	2022-02-07	2022-02-08	41	7.317073171	7.317073171	0.0	0.0	0.0	0.0	0.0	0.0	4.87804878	0.0	0.0	2.43902439	0.0	2.43902439	2.43902439	4.87804878	2.43902439	2.43902439	0.0	4.87804878	0.0	0.0	0.0	0.0	4.87804878	2.43902439	0.0	2.43902439	0.0	0.0	7.317073171	2.43902439	4.87804878	0.0	0.0	2.43902439	2.43902439	0.0	0.0	0.0	0.0	0.0
111052	2018	0.0181716673270179	-4.007891638152294	<***>開発会社の<***>錠剤が話題 やめられない炭水化物や甘いものが原因に？<***>が長年の研究で解明	2022-08-17	2022-08-22	30	6.666666667	3.333333333	3.333333333	0.0	0.0	0.0	0.0	0.0	6.666666667	0.0	0.0	6.666666667	0.0	0.0	3.333333333	6.666666667	3.333333333	0.0	0.0	6.666666667	0.0	3.333333333	0.0	0.0	6.666666667	0.0	3.333333333	0.0	6.666666667	0.0	3.333333333	0.0	3.333333333	0.0	0.0	0.0	10.0	0.0	0.0	0.0	0.0	0.0
8422	153	0.0181667062455473	-4.008164687329442	【製薬会社<***>が開発】肥満気味な方の臓脂肪を減らすのを助ける成分を配合。定期初回約64％OFFの2,592円（税込）で対策を始めたい方はこちら	2022-04-29	2022-04-29	45	2.222222222	2.222222222	0.0	2.222222222	0.0	0.0	0.0	0.0	2.222222222	0.0	0.0	0.0	0.0	2.222222222	0.0	4.444444444	4.444444444	4.444444444	0.0	4.444444444	0.0	0.0	0.0	0.0	4.444444444	2.222222222	0.0	2.222222222	2.222222222	0.0	4.444444444	0.0	4.444444444	0.0	0.0	4.444444444	4.444444444	0.0	0.0	0.0	0.0	0.0
20202	367	0.0181665181665181	-4.008175040334563	<***>開発会社の<***>錠剤が話題 やめられない炭水化物や甘いものが原因に？<***>が長年の研究で解明	2022-07-17	2022-07-18	30	6.666666667	3.333333333	3.333333333	0.0	0.0	0.0	0.0	0.0	6.666666667	0.0	0.0	6.666666667	0.0	0.0	3.333333333	6.666666667	3.333333333	0.0	0.0	6.666666667	0.0	3.333333333	0.0	0.0	6.666666667	0.0	3.333333333	0.0	6.666666667	0.0	3.333333333	0.0	3.333333333	0.0	0.0	0.0	10.0	0.0	0.0	0.0	0.0	0.0
12827	233	0.0181648086068449	-4.0082691497341525	製薬会社の「これだけ」塗りが、さらにパワーアップ！<***>が開発した、新生<***>。お求めやすいスターターキットで！	2023-01-16	2023-01-17	32	0.0	0.0	0.0	3.125	0.0	0.0	0.0	0.0	3.125	0.0	0.0	0.0	0.0	3.125	0.0	0.0	0.0	0.0	0.0	0.0	0.0	3.125	3.125	0.0	0.0	0.0	0.0	0.0	0.0	0.0	3.125	0.0	3.125	0.0	0.0	0.0	6.25	0.0	0.0	0.0	0.0	0.0
151305	2746	0.0181487723472456	-4.00915235982913	「<***>」でおなじみの<***>が開発した新対策！【お一人様一回限り】定期初回1,980円	2023-03-26	2023-04-13	31	0.0	0.0	0.0	3.225806452	0.0	0.0	0.0	0.0	0.0	0.0	0.0	0.0	0.0	0.0	0.0	0.0	0.0	0.0	0.0	0.0	0.0	0.0	0.0	0.0	9.677419355	3.225806452	0.0	0.0	6.451612903	0.0	12.90322581	3.225806452	9.677419355	3.225806452	0.0	3.225806452	3.225806452	0.0	0.0	0.0	0.0	0.0
24797	450	0.0181473565350647	-4.0092303743295865	＜50代＞首の「ポツポツ」放置はNG！ 970円で試せるケア商品とは	2022-05-27	2022-05-31	20	5.0	0.0	5.0	0.0	0.0	0.0	0.0	0.0	0.0	0.0	0.0	0.0	0.0	0.0	0.0	5.0	0.0	5.0	0.0	0.0	0.0	0.0	0.0	0.0	0.0	0.0	0.0	0.0	0.0	0.0	5.0	0.0	5.0	0.0	0.0	5.0	5.0	0.0	0.0	0.0	0.0	0.0
11633	211	0.0181380555316771	-4.009743032340701	【製薬会社<***>が開発】肥満気味な方の内臓脂肪を減らすのを助ける成分を配合。アンケートに答えて定期初回約64％OFFの2,592円（税込）で始める	2022-06-17	2022-06-21	43	2.325581395	2.325581395	0.0	2.325581395	0.0	0.0	0.0	0.0	2.325581395	0.0	0.0	2.325581395	0.0	0.0	2.325581395	6.976744186	4.651162791	6.976744186	0.0	4.651162791	0.0	0.0	0.0	0.0	2.325581395	2.325581395	0.0	2.325581395	0.0	0.0	4.651162791	0.0	4.651162791	0.0	0.0	4.651162791	4.651162791	0.0	0.0	0.0	0.0	0.0
8988	163	0.0181352914997774	-4.009895432498462	【指名買い】「もっと早く出会いたかった…」<***>開発、溜まりやすい食事の脂肪、糖＋便通にトリプル効果！<***>タイプでお手軽ケア＆かしこくすっきりするっと！	2022-04-04	2022-04-06	41	7.317073171	7.317073171	0.0	0.0	0.0	0.0	0.0	0.0	4.87804878	0.0	0.0	2.43902439	0.0	2.43902439	2.43902439	4.87804878	2.43902439	2.43902439	0.0	4.87804878	0.0	0.0	0.0	0.0	4.87804878	2.43902439	0.0	2.43902439	0.0	0.0	7.317073171	2.43902439	4.87804878	0.0	0.0	2.43902439	2.43902439	0.0	0.0	0.0	0.0	0.0
8106	147	0.0181347150259067	-4.009927220409519	【NHKで話題の新事実】善玉菌が増えていないと感じたら必見！ スッキリの秘密は、善玉菌が作り出す「エキス」だった？ 毎日ドッサリ！腸内フローラを整える「裏ワザ」が話題！	2021-04-20	2021-04-24	50	4.0	2.0	0.0	2.0	0.0	0.0	0.0	0.0	10.0	0.0	6.0	2.0	0.0	0.0	2.0	2.0	0.0	2.0	0.0	0.0	0.0	2.0	2.0	0.0	2.0	0.0	0.0	0.0	0.0	2.0	12.0	4.0	6.0	2.0	0.0	0.0	0.0	0.0	0.0	0.0	0.0	0.0
93415	1694	0.0181341326339452	-4.009959335681944	疲労と糖に驚きの関係🍰あの「<***>」でおなじみの<***>が開発した、新対策が1日66円で試せちゃう！非定期コースで、30日間お得になるチャンス♪	2021-05-13	2021-05-23	49	6.12244898	4.081632653	2.040816327	2.040816327	0.0	0.0	0.0	0.0	6.12244898	4.081632653	0.0	0.0	0.0	0.0	2.040816327	2.040816327	2.040816327	0.0	0.0	0.0	0.0	0.0	0.0	0.0	8.163265306	0.0	0.0	2.040816327	6.12244898	2.040816327	8.163265306	0.0	8.163265306	0.0	0.0	2.040816327	4.081632653	0.0	0.0	0.0	0.0	0.0
16767	304	0.0181308522693385	-4.010140246531591	「<***>」でおなじみの<***>が開発した新対策！【お一人様一回限り】定期初回1,980円	2023-03-01	2023-03-02	31	0.0	0.0	0.0	3.225806452	0.0	0.0	0.0	0.0	0.0	0.0	0.0	0.0	0.0	0.0	0.0	0.0	0.0	0.0	0.0	0.0	0.0	0.0	0.0	0.0	9.677419355	3.225806452	0.0	0.0	6.451612903	0.0	12.90322581	3.225806452	9.677419355	3.225806452	0.0	3.225806452	3.225806452	0.0	0.0	0.0	0.0	0.0
9711	176	0.0181237771599217	-4.010530547556204	疲労と糖に驚きの関係🍰あの「<***>」でおなじみの<***>が開発した、話題の新対策が初回約71%OFF！一時品切れになるほど人気爆発中！人気商品サンプルなど豪華特典付きでお得に試せるチャンス！	2021-02-08	2021-02-12	60	11.66666667	10.0	1.666666667	5.0	0.0	0.0	0.0	0.0	3.333333333	1.666666667	0.0	0.0	0.0	0.0	1.666666667	1.666666667	1.666666667	0.0	0.0	0.0	0.0	1.666666667	0.0	0.0	6.666666667	0.0	0.0	1.666666667	5.0	1.666666667	6.666666667	1.666666667	5.0	0.0	0.0	0.0	3.333333333	0.0	0.0	0.0	0.0	0.0
21081	382	0.0181205825150609	-4.010706831253735	「とんでもない…」赤字覚悟！あの「<***>」企業が ”効果を出すことにとことんこだわった”神級オールインワンジェルがお得！	2021-10-12	2021-11-01	31	3.225806452	3.225806452	0.0	0.0	0.0	0.0	0.0	0.0	9.677419355	0.0	3.225806452	3.225806452	0.0	0.0	3.225806452	0.0	0.0	0.0	0.0	0.0	0.0	0.0	0.0	0.0	6.451612903	3.225806452	0.0	0.0	3.225806452	3.225806452	6.451612903	3.225806452	3.225806452	3.225806452	0.0	3.225806452	3.225806452	0.0	3.225806452	0.0	0.0	0.0
81018	1468	0.0181194302500678	-4.010770422014641	美白市場売上No1（<***>部門）コスメを初回特別価格で！<***>の本気エイジングケア（※<***>を美白有効成分として配合している化粧品ブランドの通販チャネルにおける2020年売上実績（<***>調べ））	2022-01-13	2022-01-17	56	5.357142857	5.357142857	0.0	0.0	0.0	0.0	0.0	0.0	1.785714286	0.0	0.0	0.0	0.0	0.0	1.785714286	0.0	0.0	0.0	0.0	0.0	0.0	10.71428571	0.0	7.142857143	1.785714286	0.0	0.0	0.0	1.785714286	0.0	1.785714286	0.0	1.785714286	0.0	0.0	5.357142857	7.142857143	0.0	0.0	0.0	0.0	0.0
7507	136	0.0181164246703077	-4.010936311836951	製薬会社の「これだけ」塗りが、さらにパワーアップ！<***>が開発した、新生<***>。お求めやすいスターターキットで！	2023-01-16	2023-01-17	32	0.0	0.0	0.0	3.125	0.0	0.0	0.0	0.0	3.125	0.0	0.0	0.0	0.0	3.125	0.0	0.0	0.0	0.0	0.0	0.0	0.0	3.125	3.125	0.0	0.0	0.0	0.0	0.0	0.0	0.0	3.125	0.0	3.125	0.0	0.0	0.0	6.25	0.0	0.0	0.0	0.0	0.0
16285	295	0.0181148295977893	-4.011024361370518	製薬会社<***>が開発した、売上No.1の血圧サプリで4週間後が楽しみに	2020-07-04	2020-07-07	22	4.545454545	4.545454545	0.0	0.0	0.0	0.0	0.0	0.0	0.0	0.0	0.0	0.0	0.0	0.0	0.0	0.0	0.0	0.0	0.0	0.0	0.0	0.0	0.0	0.0	0.0	0.0	0.0	0.0	0.0	0.0	13.63636364	4.545454545	9.090909091	0.0	0.0	0.0	9.090909091	0.0	0.0	4.545454545	0.0	0.0
11815	214	0.0181125687685146	-4.011149174599157	牛乳から発見！ 骨密度を6ヶ月で高めた、すごい成分！ カルシウムではない、その正体とは？	2022-02-09	2022-02-09	25	4.0	4.0	0.0	0.0	0.0	0.0	0.0	0.0	4.0	0.0	0.0	0.0	0.0	0.0	4.0	8.0	0.0	4.0	0.0	4.0	0.0	0.0	0.0	0.0	4.0	0.0	0.0	0.0	4.0	0.0	8.0	4.0	4.0	0.0	0.0	0.0	0.0	0.0	0.0	0.0	0.0	0.0
10159	184	0.0181120188994979	-4.011179533482564	＜40代＞首の「ポツポツ」放置はNG！ 970円で試せるケア商品とは	2023-05-11	2023-05-13	20	5.0	0.0	5.0	0.0	0.0	0.0	0.0	0.0	0.0	0.0	0.0	0.0	0.0	0.0	0.0	5.0	0.0	5.0	0.0	0.0	0.0	0.0	0.0	0.0	0.0	0.0	0.0	0.0	0.0	0.0	5.0	0.0	5.0	0.0	0.0	5.0	5.0	0.0	0.0	0.0	0.0	0.0
6405	116	0.0181108508977361	-4.011244023224473	【血圧高め要注意】製薬会社<***>が開発した手軽な血圧<***>とは	2022-02-26	2022-02-27	17	5.882352941	5.882352941	0.0	0.0	0.0	0.0	0.0	0.0	0.0	0.0	0.0	0.0	0.0	0.0	0.0	0.0	0.0	0.0	0.0	0.0	0.0	0.0	0.0	0.0	0.0	0.0	0.0	0.0	0.0	0.0	5.882352941	0.0	5.882352941	0.0	0.0	0.0	11.76470588	0.0	0.0	0.0	0.0	0.0
14080	255	0.0181107954545454	-4.01124708455361	疲労と糖に驚きの関係🍰あの「<***>」でおなじみの<***>が開発した、新対策が1日66円で試せちゃう！非定期コースで、30日間お得になるチャンス♪	2022-04-04	2022-04-13	49	6.12244898	4.081632653	2.040816327	2.040816327	0.0	0.0	0.0	0.0	6.12244898	4.081632653	0.0	0.0	0.0	0.0	2.040816327	2.040816327	2.040816327	0.0	0.0	0.0	0.0	0.0	0.0	0.0	8.163265306	0.0	0.0	2.040816327	6.12244898	2.040816327	8.163265306	0.0	8.163265306	0.0	0.0	2.040816327	4.081632653	0.0	0.0	0.0	0.0	0.0
3976	72	0.0181086519114688	-4.01136544876041	📢朗報：期間限定「実質1590円（税込）」でゲットできるキャンペーン中！いつもより390円もお得♪	2022-08-18	2022-08-22	26	0.0	0.0	0.0	0.0	0.0	0.0	0.0	0.0	11.53846154	3.846153846	3.846153846	0.0	0.0	0.0	0.0	0.0	0.0	0.0	0.0	0.0	0.0	0.0	0.0	0.0	11.53846154	0.0	0.0	0.0	11.53846154	3.846153846	11.53846154	3.846153846	7.692307692	0.0	0.0	11.53846154	0.0	0.0	0.0	0.0	0.0	0.0
29103	527	0.0181080988214273	-4.011395992088033	【糖質に関するアンケート回答後に、嬉しいお知らせ！】<***>が開発した、糖質ケアサプリをお試し	2021-11-15	2022-04-28	24	4.166666667	4.166666667	0.0	4.166666667	0.0	0.0	0.0	0.0	8.333333333	4.166666667	0.0	0.0	0.0	0.0	4.166666667	0.0	0.0	0.0	0.0	0.0	0.0	0.0	0.0	0.0	4.166666667	0.0	0.0	0.0	4.166666667	0.0	8.333333333	4.166666667	4.166666667	0.0	0.0	0.0	4.166666667	0.0	0.0	0.0	0.0	0.0
246111	4454	0.0180975251004628	-4.01198008484047	疲労と糖に驚きの関係🍰あの「<***>」でおなじみの<***>が開発した、話題の新対策が初回約71%OFF！一時品切れになるほど人気爆発中！人気商品サンプルなど豪華特典付きでお得に試せるチャンス！	2021-02-01	2021-04-07	60	11.66666667	10.0	1.666666667	5.0	0.0	0.0	0.0	0.0	3.333333333	1.666666667	0.0	0.0	0.0	0.0	1.666666667	1.666666667	1.666666667	0.0	0.0	0.0	0.0	1.666666667	0.0	0.0	6.666666667	0.0	0.0	1.666666667	5.0	1.666666667	6.666666667	1.666666667	5.0	0.0	0.0	0.0	3.333333333	0.0	0.0	0.0	0.0	0.0
4697	85	0.0180966574409197	-4.012028029536681	疲労と糖に驚きの関係🍰あの「<***>」でおなじみの<***>が開発した、話題の新対策が初回70%OFF！一時品切れになるほど人気爆発中！人気商品サンプルなど豪華4大特典付きでお得に始められるチャンス！	2020-12-27	2020-12-28	62	11.29032258	9.677419355	1.612903226	4.838709677	0.0	0.0	0.0	0.0	3.225806452	1.612903226	0.0	0.0	0.0	0.0	1.612903226	1.612903226	1.612903226	0.0	0.0	0.0	0.0	1.612903226	0.0	0.0	6.451612903	0.0	0.0	1.612903226	4.838709677	1.612903226	9.677419355	3.225806452	6.451612903	0.0	0.0	0.0	3.225806452	0.0	0.0	0.0	0.0	0.0
16745	303	0.0180949537175276	-4.012122179718937	日本初！むくみや冷えを軽減する、“待望のサプリ”が登場！現役医師と共同開発！限定特典で「着圧ソックス」までついてくる！	2022-02-03	2022-02-06	37	2.702702703	2.702702703	0.0	0.0	0.0	0.0	0.0	0.0	0.0	0.0	0.0	0.0	0.0	0.0	0.0	8.108108108	5.405405405	2.702702703	0.0	0.0	0.0	5.405405405	2.702702703	2.702702703	8.108108108	2.702702703	0.0	0.0	5.405405405	0.0	8.108108108	5.405405405	5.405405405	0.0	0.0	0.0	5.405405405	0.0	0.0	0.0	0.0	0.0
23102	418	0.0180936715435893	-4.0121930403238695	初回半額。バリスタ絶賛のコーヒーダイエットで美ボディ女性が急増中	2022-06-28	2022-06-29	15	6.666666667	6.666666667	0.0	6.666666667	0.0	6.666666667	0.0	0.0	0.0	0.0	0.0	0.0	0.0	0.0	0.0	13.33333333	6.666666667	0.0	0.0	6.666666667	0.0	6.666666667	0.0	6.666666667	6.666666667	6.666666667	0.0	0.0	6.666666667	0.0	6.666666667	6.666666667	0.0	0.0	0.0	0.0	0.0	0.0	0.0	6.666666667	0.0	0.0
12988	235	0.0180936248845087	-4.0121956190785815	森脇健児さんも実感！1本98円で試せるチャンス	2022-11-22	2022-11-26	13	7.692307692	7.692307692	0.0	7.692307692	0.0	0.0	0.0	0.0	7.692307692	7.692307692	0.0	0.0	0.0	0.0	0.0	0.0	0.0	0.0	0.0	0.0	0.0	0.0	0.0	0.0	0.0	0.0	0.0	0.0	0.0	0.0	0.0	0.0	0.0	0.0	0.0	7.692307692	7.692307692	0.0	0.0	0.0	0.0	0.0
3208	58	0.0180798004987531	-4.012959958439986	【指名買い】「もっと早く出会いたかった…」<***>開発、溜まりやすい食事の脂肪、糖＋便通にトリプル効果！<***>タイプでお手軽ケア＆かしこくすっきりするっと！	2022-02-04	2022-02-05	41	7.317073171	7.317073171	0.0	0.0	0.0	0.0	0.0	0.0	4.87804878	0.0	0.0	2.43902439	0.0	2.43902439	2.43902439	4.87804878	2.43902439	2.43902439	0.0	4.87804878	0.0	0.0	0.0	0.0	4.87804878	2.43902439	0.0	2.43902439	0.0	0.0	7.317073171	2.43902439	4.87804878	0.0	0.0	2.43902439	2.43902439	0.0	0.0	0.0	0.0	0.0
21922	396	0.0180640452513456	-4.013831766521193	疲労と糖に驚きの関係🍰あの「<***>」でおなじみの<***>が開発した、新対策が1日66円で試せちゃう！非定期コースで、30日間お得になるチャンス♪	2021-11-19	2021-11-20	49	6.12244898	4.081632653	2.040816327	2.040816327	0.0	0.0	0.0	0.0	6.12244898	4.081632653	0.0	0.0	0.0	0.0	2.040816327	2.040816327	2.040816327	0.0	0.0	0.0	0.0	0.0	0.0	0.0	8.163265306	0.0	0.0	2.040816327	6.12244898	2.040816327	8.163265306	0.0	8.163265306	0.0	0.0	2.040816327	4.081632653	0.0	0.0	0.0	0.0	0.0
47181	852	0.0180581166147389	-4.014160021329524	<***>開発会社の<***>錠剤が話題 やめられない炭水化物や甘いものが原因に？<***>が長年の研究で解明	2022-06-01	2022-06-08	30	6.666666667	3.333333333	3.333333333	0.0	0.0	0.0	0.0	0.0	6.666666667	0.0	0.0	6.666666667	0.0	0.0	3.333333333	6.666666667	3.333333333	0.0	0.0	6.666666667	0.0	3.333333333	0.0	0.0	6.666666667	0.0	3.333333333	0.0	6.666666667	0.0	3.333333333	0.0	3.333333333	0.0	0.0	0.0	10.0	0.0	0.0	0.0	0.0	0.0
7422	134	0.0180544327674481	-4.014364041669633	初回半額。<***>推奨のコーヒーダイエットで美ボディ女性が急増中	2022-01-27	2022-01-28	18	5.555555556	5.555555556	0.0	11.11111111	0.0	5.555555556	0.0	0.0	0.0	0.0	0.0	0.0	0.0	0.0	0.0	11.11111111	5.555555556	0.0	0.0	5.555555556	0.0	5.555555556	0.0	5.555555556	0.0	0.0	0.0	0.0	0.0	0.0	5.555555556	5.555555556	0.0	0.0	0.0	0.0	0.0	0.0	0.0	5.555555556	0.0	0.0
57233	1033	0.0180490276588681	-4.014663464969037	製薬会社<***>が開発した、1日約4粒の手軽な血圧ケアとは	2021-04-11	2021-04-14	19	5.263157895	5.263157895	0.0	0.0	0.0	0.0	0.0	0.0	0.0	0.0	0.0	0.0	0.0	0.0	0.0	0.0	0.0	0.0	0.0	0.0	0.0	0.0	0.0	0.0	0.0	0.0	0.0	0.0	0.0	0.0	10.52631579	0.0	10.52631579	0.0	0.0	0.0	10.52631579	0.0	0.0	0.0	0.0	0.0
13688	247	0.0180450029222676	-4.014886478944057	<***>開発！体重を減らすサプリ【初回限定】14日間モニター募集	2023-06-17	2023-06-23	15	0.0	0.0	0.0	0.0	0.0	0.0	0.0	0.0	0.0	0.0	0.0	0.0	0.0	0.0	0.0	6.666666667	0.0	0.0	0.0	6.666666667	0.0	13.33333333	6.666666667	6.666666667	6.666666667	0.0	0.0	0.0	6.666666667	0.0	0.0	0.0	0.0	0.0	0.0	0.0	13.33333333	0.0	0.0	0.0	0.0	0.0
7816	141	0.0180399181166837	-4.015168303344452	疲労と糖に驚きの関係🍰あの「<***>」でおなじみの<***>が開発した、話題の新対策が初回70%OFF！一時品切れになるほど人気爆発中！人気商品サンプルなど豪華4大特典付きでお得に始められるチャンス！	2021-02-26	2021-03-18	62	11.29032258	9.677419355	1.612903226	4.838709677	0.0	0.0	0.0	0.0	3.225806452	1.612903226	0.0	0.0	0.0	0.0	1.612903226	1.612903226	1.612903226	0.0	0.0	0.0	0.0	1.612903226	0.0	0.0	6.451612903	0.0	0.0	1.612903226	4.838709677	1.612903226	9.677419355	3.225806452	6.451612903	0.0	0.0	0.0	3.225806452	0.0	0.0	0.0	0.0	0.0
9981	180	0.018034265103697	-4.015481713796377	「スルンと自然に！」<***>から必見の規則正しいスッキリ習慣を伝授/7日間500円の腸活体験	2021-10-28	2021-11-01	24	0.0	0.0	0.0	0.0	0.0	0.0	0.0	0.0	4.166666667	0.0	4.166666667	0.0	0.0	0.0	0.0	4.166666667	0.0	4.166666667	0.0	0.0	0.0	8.333333333	0.0	0.0	0.0	0.0	0.0	0.0	0.0	0.0	0.0	0.0	0.0	0.0	0.0	4.166666667	0.0	0.0	0.0	0.0	0.0	0.0
10039	181	0.0180296842314971	-4.0157357554257045	やめられない炭水化物や甘いものが疲労の原因に？<***>が長年の研究で解明	2021-02-08	2021-02-16	23	13.04347826	4.347826087	8.695652174	0.0	0.0	0.0	0.0	0.0	8.695652174	0.0	0.0	8.695652174	0.0	0.0	4.347826087	8.695652174	4.347826087	0.0	0.0	4.347826087	0.0	4.347826087	0.0	0.0	8.695652174	0.0	4.347826087	0.0	8.695652174	0.0	4.347826087	0.0	4.347826087	0.0	0.0	0.0	4.347826087	0.0	0.0	0.0	0.0	0.0
17197	310	0.0180263999534802	-4.015917931505011	疲れを根本からどうにかしたい女性、必見！あの「<***>」でおなじみの<***>が開発した、話題の新対策が1日66円で試せちゃう！非定期コースで、30日間お得になるチャンス♪	2021-05-18	2021-05-19	54	1.851851852	1.851851852	0.0	1.851851852	0.0	1.851851852	0.0	0.0	11.11111111	5.555555556	1.851851852	1.851851852	0.0	1.851851852	0.0	1.851851852	1.851851852	0.0	0.0	0.0	0.0	0.0	0.0	0.0	5.555555556	0.0	0.0	0.0	5.555555556	1.851851852	7.407407407	0.0	7.407407407	0.0	0.0	1.851851852	3.703703704	0.0	0.0	0.0	0.0	0.0
7992	144	0.018018018018018	-4.016383020752389	牛乳から発見！ 骨密度を6ヶ月で高めた、すごい成分！ カルシウムではない、その正体とは？	2022-11-28	2022-11-28	25	4.0	4.0	0.0	0.0	0.0	0.0	0.0	0.0	4.0	0.0	0.0	0.0	0.0	0.0	4.0	8.0	0.0	4.0	0.0	4.0	0.0	0.0	0.0	0.0	4.0	0.0	0.0	0.0	4.0	0.0	8.0	4.0	4.0	0.0	0.0	0.0	0.0	0.0	0.0	0.0	0.0	0.0
323684	5823	0.0179897677982229	-4.017952138372428	加齢に伴い低下する記憶力を<***>がサポート！おいしい<***>を初回限定価格でお試し。<***>の機能性表示食品のお得な情報を見る。	2022-01-28	2022-02-13	43	6.976744186	6.976744186	0.0	0.0	0.0	0.0	0.0	0.0	9.302325581	2.325581395	0.0	2.325581395	0.0	0.0	4.651162791	4.651162791	0.0	0.0	0.0	4.651162791	0.0	6.976744186	0.0	4.651162791	9.302325581	2.325581395	0.0	0.0	6.976744186	2.325581395	2.325581395	0.0	2.325581395	0.0	0.0	2.325581395	0.0	0.0	0.0	0.0	0.0	0.0
4614	83	0.017988729952319	-4.018009830937102	<***>開発！体重を減らすサプリ【初回限定】14日間モニター募集	2023-04-19	2023-04-26	15	0.0	0.0	0.0	0.0	0.0	0.0	0.0	0.0	0.0	0.0	0.0	0.0	0.0	0.0	0.0	6.666666667	0.0	0.0	0.0	6.666666667	0.0	13.33333333	6.666666667	6.666666667	6.666666667	0.0	0.0	0.0	6.666666667	0.0	0.0	0.0	0.0	0.0	0.0	0.0	13.33333333	0.0	0.0	0.0	0.0	0.0
9840	177	0.0179878048780487	-4.018061257472475	＼定期初回がお得／<***>シリーズの<***>が開発した美容サプリ！話題の美容サプリを、お得にゲット	2022-07-20	2022-07-21	29	0.0	0.0	0.0	0.0	0.0	0.0	0.0	0.0	0.0	0.0	0.0	0.0	0.0	0.0	0.0	0.0	0.0	0.0	0.0	0.0	0.0	0.0	0.0	0.0	6.896551724	0.0	0.0	0.0	6.896551724	6.896551724	6.896551724	0.0	6.896551724	0.0	0.0	0.0	3.448275862	0.0	0.0	0.0	0.0	0.0
18016	324	0.0179840142095914	-4.018272015147092	「もっと早く出会いたかった…」<***>開発、溜まりやすい食事の脂肪、糖＋便通にトリプル効果！<***>タイプでお手軽ケア＆かしこくすっきりするっと！	2021-11-04	2021-11-05	37	8.108108108	8.108108108	0.0	0.0	0.0	0.0	0.0	0.0	5.405405405	0.0	0.0	2.702702703	0.0	2.702702703	2.702702703	5.405405405	2.702702703	2.702702703	0.0	5.405405405	0.0	0.0	0.0	0.0	2.702702703	0.0	0.0	2.702702703	0.0	0.0	8.108108108	2.702702703	5.405405405	0.0	0.0	0.0	2.702702703	0.0	0.0	0.0	0.0	0.0
25801	464	0.0179837990775551	-4.01828397762224	【この画面が表示された方へ】実質史上「最安値」でご案内中！	2021-12-02	2021-12-03	22	0.0	0.0	0.0	0.0	0.0	0.0	0.0	0.0	9.090909091	4.545454545	0.0	0.0	0.0	0.0	4.545454545	0.0	0.0	0.0	0.0	0.0	0.0	9.090909091	0.0	9.090909091	0.0	0.0	0.0	0.0	0.0	0.0	9.090909091	4.545454545	4.545454545	0.0	0.0	0.0	0.0	0.0	0.0	0.0	0.0	0.0
3060	55	0.0179738562091503	-4.018837009713957	<***>が開発！理想に近づくワンランク上の<***>	2021-06-03	2021-06-18	12	8.333333333	8.333333333	0.0	0.0	0.0	0.0	0.0	0.0	8.333333333	0.0	0.0	0.0	0.0	8.333333333	0.0	0.0	0.0	0.0	0.0	0.0	0.0	0.0	0.0	0.0	25.0	8.333333333	0.0	0.0	25.0	0.0	16.66666667	16.66666667	0.0	8.333333333	0.0	0.0	8.333333333	0.0	0.0	0.0	0.0	0.0
343613	6176	0.0179737087944868	-4.018845211363415	「<***>」でおなじみの<***>が開発した新対策！【お一人様一回限り】定期初回1,980円	2023-03-26	2023-04-23	31	0.0	0.0	0.0	3.225806452	0.0	0.0	0.0	0.0	0.0	0.0	0.0	0.0	0.0	0.0	0.0	0.0	0.0	0.0	0.0	0.0	0.0	0.0	0.0	0.0	9.677419355	3.225806452	0.0	0.0	6.451612903	0.0	12.90322581	3.225806452	9.677419355	3.225806452	0.0	3.225806452	3.225806452	0.0	0.0	0.0	0.0	0.0
4451	80	0.0179734891035722	-4.018857434341975	⚡まもなく終了⚡ハリ肌導くピンクの<***>が「今だけとってもお買い得♪」サマーキャンペーン第１弾は8月8日11時まで！	2022-08-04	2022-08-04	32	0.0	0.0	0.0	0.0	0.0	0.0	0.0	0.0	3.125	0.0	0.0	3.125	0.0	0.0	0.0	3.125	0.0	3.125	0.0	0.0	0.0	6.25	3.125	3.125	3.125	3.125	0.0	0.0	3.125	0.0	21.875	3.125	18.75	3.125	0.0	0.0	0.0	0.0	0.0	0.0	0.0	0.0
4451	80	0.0179734891035722	-4.018857434341975	⚡まもなく終了⚡ハリ肌導くピンクの<***>が「今だけとってもお買い得♪」サマーキャンペーン第１弾は8月8日11時まで！	2022-08-04	2022-08-04	32	0.0	0.0	0.0	0.0	0.0	0.0	0.0	0.0	3.125	0.0	0.0	3.125	0.0	0.0	0.0	3.125	0.0	3.125	0.0	0.0	0.0	6.25	3.125	3.125	3.125	3.125	0.0	0.0	3.125	0.0	21.875	3.125	18.75	3.125	0.0	0.0	0.0	0.0	0.0	0.0	0.0	0.0
4451	80	0.0179734891035722	-4.018857434341975	⚡まもなく終了⚡ハリ肌導くピンクの<***>が「今だけとってもお買い得♪」サマーキャンペーン第１弾は8月8日11時まで！	2022-08-04	2022-08-04	32	0.0	0.0	0.0	0.0	0.0	0.0	0.0	0.0	3.125	0.0	0.0	3.125	0.0	0.0	0.0	3.125	0.0	3.125	0.0	0.0	0.0	6.25	3.125	3.125	3.125	3.125	0.0	0.0	3.125	0.0	21.875	3.125	18.75	3.125	0.0	0.0	0.0	0.0	0.0	0.0	0.0	0.0
[truncated: 20,675 more rows]
[truncated: 114 more columns]
